# Supplementary material for: Global analysis of the RNA–RNA interactome in Acinetobacter baumannii AB5075 uncovers a small regulatory RNA repressing the virulence-related outer membrane protein CarO
Source: Nucleic Acids Res. 2024 Aug 16;52(18):11283–300. doi: 10.1093/nar/gkae668 (PMC11472050; doi:10.1093/nar/gkae668)
Supplement: gkae668_Supplemental_Files [file gkae668_supplemental_files.zip]

Archive with 5 entries (5 files):
- Supplementary Figures.pdf
- Supplementary Table 1 - DNA oligonucleotide sequences updated final.docx
- Supplementary Table 2 - Read statistics Hi-GRIL-seq.xlsx
- Supplementary Table 3 - TPMs.xlsx
- Supplementary Table 4 - Filtered Hi-GRIL-seq reads.xlsx
