# Supplementary material for: Global analysis of the RNA–RNA interactome in Acinetobacter baumannii AB5075 uncovers a small regulatory RNA repressing the virulence-related outer membrane protein CarO
Source: Nucleic Acids Res. 2024 Aug 16;52(18):11283–300. doi: 10.1093/nar/gkae668 (PMC11472050; doi:10.1093/nar/gkae668)
Supplement: gkae668_Supplemental_Files [file gkae668_supplemental_files.zip › Supplementary Table 2 - Read statistics Hi-GRIL-seq.xlsx]

## Sheet: Total sequencing reads
Supplementary Table S2: Read statistics for Hi-GRIL-seq in A. baumannii AB5075. The number of total reads, reads that map to the genome and reads that do not map to the genome are shown for each condition tested. The total number of chimeric sequencing reads and reads containing a sRNA are also shown. The number of sRNAs accounting for these sRNA-containing chimeric reads are also visualised. The…
Sample	Trimmed reads	Mapped reads	Unmapped reads	Total chimeric reads	Chimeric reads containing a sRNA	sRNA1	sRNA10	sRNA100	sRNA101	sRNA102	sRNA103	sRNA104	sRNA105	sRNA106	sRNA109	sRNA13	sRNA14	sRNA15	sRNA17	sRNA18	sRNA19	sRNA2	sRNA20	sRNA21	sRNA22	sRNA24	sRNA25	sRNA26	sRNA27	sRNA28	sRNA29	sRNA3	sRNA30	sRNA31	sRNA32	sRNA37	sRNA38	sRNA39	sRNA4	sRNA40	sRNA42	sRNA43	sRNA44	sRNA46	sRNA48	sRNA49	sRNA5	sRNA50	sRNA53
DIP-1 (iron starvation, biorep 1)	80066010	66379944	13686065	1055475	37333	144	1	603	824	523	499	21	20	22	11	28	1	626	18	7	31	32	3	1642	5	179	75	306	153	9	10	5	11	12	12	1583	137	47	7	107	84	2	26	250	13	7	4	15	32
DIP-2 (iron starvation, biorep 2)	83974370	71779534	12194835	882759	38138	162	3	681	1025	919	510	20	27	8	9	17	2	576	19	6	20	43	7	1603	7	158	90	321	121	13	15	3	6	9	6	1442	128	41	7	107	51	0	47	228	7	11	7	6	23
IMIP-1 (imipenem shock, biorep 1)	81151404	69408568	11742835	799707	30292	141	1	569	710	612	395	10	16	18	9	14	3	359	17	6	20	33	0	1198	3	100	48	157	49	8	14	2	3	7	10	1116	168	21	5	66	39	1	21	136	1	7	7	7	9
IMIP-2 (imipenem shock, biorep 2)	84224000	72689085	11534914	767536	31761	120	1	489	542	577	427	17	25	10	10	12	3	346	6	1	15	67	6	1347	2	110	58	155	89	6	21	3	4	8	5	1123	176	20	4	89	44	1	31	153	5	11	9	6	24
IND-1 (induced control, biorep 1)	88400835	73749640	14651194	1148934	60702	248	0	1162	1643	733	1113	14	42	12	31	31	5	1092	14	7	16	163	5	1988	1	248	85	344	295	10	30	6	4	10	6	2517	255	51	4	122	68	0	46	402	12	14	9	2	48
IND-2 (induced control, biorep 2)	87412204	73862254	13549949	1189429	65820	285	0	1177	1553	867	1062	12	33	10	44	57	4	1166	9	9	21	272	6	2238	0	257	68	438	293	16	47	2	7	24	11	3177	331	42	7	90	65	0	29	398	10	21	10	2	40
NI-1 (uninduced control, biorep 1)	77471916	69411680	8060235	600895	57581	139	0	4504	885	232	961	180	4	1	682	3	2	750	5	6	16	1942	10	441	1	87	19	207	89	11	65	4	5	29	1	1534	46	4	1	42	29	0	7	160	11	3	1	0	14
NI-2 (uninduced control, biorep 2)	87519423	79073346	8446076	781147	64730	108	2	6778	327	190	387	446	4	6	908	11	7	523	5	4	28	1815	1	193	3	181	34	303	139	13	48	5	7	36	4	1237	27	2	6	34	45	1	2	145	8	16	3	10	14
[truncated: 42 more columns]

## Sheet: RNA species
Supplementary Table S2: Read statistics for Hi-GRIL-seq in A. baumannii AB5075. The number of total reads, reads that map to the genome and reads that do not map to the genome are shown for each condition tested. The total number of chimeric sequencing reads and reads containing a sRNA are also shown. The number of sRNAs accounting for these sRNA-containing chimeric reads are also visualised. The…
RNA species	DIP-1 reads	DIP-2 reads	IMIP-1 reads	IMIP-2 reads	IND-1 reads	IND-2 reads	NI-1 reads	NI-2 reads	Percentage of DIP-1 reads (%)	Percentage of DIP-2 reads (%)	Percentage of IMIP-1 reads (%)	Percentage of IMIP-2 reads (%)	Percentage of IND-1 reads (%)	Percentage of IND-2 reads (%)	Percentage of NI-1 reads (%)	Percentage of NI-2 reads (%)
mRNA	52025041	56916042	55102716	57939373	56419452	57620063	49574560	49904086	64.98	67.78	67.9	68.79	63.82	65.92	63.99	57.02
Rnase P RNA	128558	195476	137562	148273	182167	216948	114691	163784	0.16	0.23	0.17	0.18	0.21	0.25	0.15	0.19
CRISPR	5542	6049	5735	5909	6676	6624	6726	7365	0.01	0.01	0.01	0.01	0.01	0.01	0.01	0.01
Pseudogene	68864	70601	78848	72990	83433	82262	57716	83864	0.09	0.08	0.1	0.09	0.09	0.09	0.07	0.1
rRNA	323179	210949	111165	101692	191425	184889	82233	172098	0.4	0.25	0.14	0.12	0.22	0.21	0.11	0.2
Riboswitch	18820	21327	14849	14385	21293	18000	17134	16403	0.02	0.03	0.02	0.02	0.02	0.02	0.02	0.02
sRNA	4012086	4632735	5700008	5643120	6336995	5798985	10722923	18985097	5.01	5.52	7.02	6.7	7.17	6.63	13.84	21.69
tRNA	323971	372754	784193	582403	743796	703106	280502	619125	0.4	0.44	0.97	0.69	0.84	0.8	0.36	0.71
Unmapped	13686065	12194835	11742835	11534914	14651194	13549949	8060235	8446076	17.09	14.52	14.47	13.7	16.57	15.5	10.4	9.65
Antisense	3645026	3150220	2686941	2489675	3016083	2670149	2447638	3574547	4.55	3.75	3.31	2.96	3.41	3.05	3.16	4.08
Intergenic	5881929	6262108	4855523	5755835	6827144	6635011	6149214	5611515	7.35	7.46	5.98	6.83	7.72	7.59	7.94	6.41
Total	80119081	84033096	81220375	84288569	88479658	87485986	77513572	87583960	100.06	100.07	100.09	100.09	100.08	100.07	100.05	100.08

## Sheet: List of other RNA-RNA chimeras
Supplementary Table S2: Read statistics for Hi-GRIL-seq in A. baumannii AB5075. The number of total reads, reads that map to the genome and reads that do not map to the genome are shown for each condition tested. The total number of chimeric sequencing reads and reads containing a sRNA are also shown. The number of sRNAs accounting for these sRNA-containing chimeric reads are also visualised. The…
RNA-RNA interaction	DIP-1 reads	DIP-2 reads	IMIP-1 reads	IMIP-2 reads	IND-1 reads	IND-2 reads	NI-1 reads	NI-2 reads	Percentage of DIP-1 reads (%)	Percentage of DIP-2 reads (%)	Percentage of IMIP-1 reads (%)	Percentage of IMIP-2 reads (%)	Percentage of IND-1 reads (%)	Percentage of IND-2 reads (%)	Percentage of NI-1 reads (%)	Percentage of NI-2 reads (%)
mRNA - mRNA	385471	300110	225373	216478	378538	449918	335088	417471	85.7895	82.9171	83.5755	82.4735	81.3064	82.4548	77.1049	73.4246
mRNA - ncRNA	2516	2505	1599	1972	4312	5978	2513	2195	0.559955	0.692104	0.59296	0.75129	0.926177	1.09557	0.57825	0.386056
mRNA - rRNA	3017	2256	1182	1323	3165	4100	1640	3511	0.671456	0.623308	0.438323	0.504035	0.679812	0.751392	0.37737	0.617513
mRNA - sRNA	29068	27892	20606	25256	43500	49420	70272	120041	6.4693	7.70625	7.64136	9.62199	9.34339	9.05702	16.1698	21.1128
mRNA - tRNA	17596	17431	10097	10102	19811	18839	11871	11363	3.91612	4.81599	3.74429	3.84864	4.25521	3.45255	2.73156	1.99852
mRNA - tmRNA	2214	2695	629	1185	4028	6761	4467	3936	0.492742	0.744599	0.233253	0.45146	0.865176	1.23906	1.02787	0.692262
ncRNA - ncRNA	33	38	16	21	40	42	4	6	0.0073444	0.010499	0.00593331	0.00800055	0.00859162	0.00769719	0.000920414	0.00105528
ncRNA - rRNA	43	28	38	24	81	91	8	9	0.00956997	0.00773609	0.0140916	0.00914348	0.017398	0.0166772	0.00184083	0.00158292
ncRNA - sRNA	330	343	295	299	515	654	351	316	0.073444	0.0947671	0.109395	0.113913	0.110617	0.119856	0.0807663	0.0555779
ncRNA - tRNA	727	565	413	309	1040	767	137	102	0.161799	0.156103	0.153154	0.117722	0.223382	0.140565	0.0315242	0.0179397
ncRNA - tmRNA	12	16	8	16	25	43	15	17	0.00267069	0.00442062	0.00296665	0.00609566	0.00536976	0.00788045	0.00345155	0.00298995
rRNA - rRNA	512	419	694	380	631	494	49	76	0.113949	0.115765	0.257357	0.144772	0.135533	0.0905336	0.0112751	0.0133668
rRNA - sRNA	187	121	131	113	277	355	340	661	0.0416183	0.033431	0.048579	0.0430506	0.059497	0.0650595	0.0782352	0.116256
rRNA - tRNA	308	260	367	243	275	323	53	86	0.0685477	0.0718351	0.136095	0.0925778	0.0590674	0.059195	0.0121955	0.0151256
rRNA - tmRNA	31	31	9	9	48	75	19	43	0.00689928	0.00856496	0.00333749	0.00342881	0.0103099	0.013745	0.00437197	0.00756282
sRNA - sRNA	2006	2775	4542	2421	2967	3318	5352	5928	0.44645	0.766702	1.68432	0.922349	0.637283	0.608078	1.23151	1.04261
sRNA - tRNA	1697	1369	1274	955	2147	1652	1463	1845	0.37768	0.378239	0.47244	0.363834	0.461155	0.302756	0.336641	0.324498
sRNA - tmRNA	66	84	37	35	144	276	388	305	0.0146888	0.0232083	0.0137208	0.0133342	0.0309298	0.0505815	0.0892802	0.0536433
tRNA - tRNA	3281	2769	2286	1264	3863	2338	399	546	0.730211	0.765044	0.847722	0.481557	0.829736	0.428477	0.0918113	0.0960302
tRNA - tmRNA	207	233	68	77	163	210	158	114	0.0460694	0.0643753	0.0252166	0.0293353	0.0350108	0.0384859	0.0363564	0.0200503
Total	449322	361940	269664	262482	465570	545654	434587	568571	100	100	100	100	100	100	100	100
mRNA - mRNA	385471	300110	225373	216478	378538	449918	335088	417471	85.7895	82.9171	83.5755	82.4735	81.3064	82.4548	77.1049	73.4246
mRNA - ncRNA	2516	2505	1599	1972	4312	5978	2513	2195	0.559955	0.692104	0.59296	0.75129	0.926177	1.09557	0.57825	0.386056
mRNA - rRNA	3017	2256	1182	1323	3165	4100	1640	3511	0.671456	0.623308	0.438323	0.504035	0.679812	0.751392	0.37737	0.617513
mRNA - sRNA	29068	27892	20606	25256	43500	49420	70272	120041	6.4693	7.70625	7.64136	9.62199	9.34339	9.05702	16.1698	21.1128
mRNA - tRNA	17596	17431	10097	10102	19811	18839	11871	11363	3.91612	4.81599	3.74429	3.84864	4.25521	3.45255	2.73156	1.99852
mRNA - tmRNA	2214	2695	629	1185	4028	6761	4467	3936	0.492742	0.744599	0.233253	0.45146	0.865176	1.23906	1.02787	0.692262
ncRNA - ncRNA	33	38	16	21	40	42	4	6	0.0073444	0.010499	0.00593331	0.00800055	0.00859162	0.00769719	0.000920414	0.00105528
ncRNA - rRNA	43	28	38	24	81	91	8	9	0.00956997	0.00773609	0.0140916	0.00914348	0.017398	0.0166772	0.00184083	0.00158292
ncRNA - sRNA	330	343	295	299	515	654	351	316	0.073444	0.0947671	0.109395	0.113913	0.110617	0.119856	0.0807663	0.0555779
ncRNA - tRNA	727	565	413	309	1040	767	137	102	0.161799	0.156103	0.153154	0.117722	0.223382	0.140565	0.0315242	0.0179397
ncRNA - tmRNA	12	16	8	16	25	43	15	17	0.00267069	0.00442062	0.00296665	0.00609566	0.00536976	0.00788045	0.00345155	0.00298995
rRNA - rRNA	512	419	694	380	631	494	49	76	0.113949	0.115765	0.257357	0.144772	0.135533	0.0905336	0.0112751	0.0133668
rRNA - sRNA	187	121	131	113	277	355	340	661	0.0416183	0.033431	0.048579	0.0430506	0.059497	0.0650595	0.0782352	0.116256
rRNA - tRNA	308	260	367	243	275	323	53	86	0.0685477	0.0718351	0.136095	0.0925778	0.0590674	0.059195	0.0121955	0.0151256
rRNA - tmRNA	31	31	9	9	48	75	19	43	0.00689928	0.00856496	0.00333749	0.00342881	0.0103099	0.013745	0.00437197	0.00756282
sRNA - sRNA	2006	2775	4542	2421	2967	3318	5352	5928	0.44645	0.766702	1.68432	0.922349	0.637283	0.608078	1.23151	1.04261
sRNA - tRNA	1697	1369	1274	955	2147	1652	1463	1845	0.37768	0.378239	0.47244	0.363834	0.461155	0.302756	0.336641	0.324498
sRNA - tmRNA	66	84	37	35	144	276	388	305	0.0146888	0.0232083	0.0137208	0.0133342	0.0309298	0.0505815	0.0892802	0.0536433
tRNA - tRNA	3281	2769	2286	1264	3863	2338	399	546	0.730211	0.765044	0.847722	0.481557	0.829736	0.428477	0.0918113	0.0960302
tRNA - tmRNA	207	233	68	77	163	210	158	114	0.0460694	0.0643753	0.0252166	0.0293353	0.0350108	0.0384859	0.0363564	0.0200503
Total	449322	361940	269664	262482	465570	545654	434587	568571

## Sheet: Potential mRNA-mRNA chimeras
Supplementary Table S2: Read statistics for Hi-GRIL-seq in A. baumannii AB5075. The number of total reads, reads that map to the genome and reads that do not map to the genome are shown for each condition tested. The total number of chimeric sequencing reads and reads containing a sRNA are also shown. The number of sRNAs accounting for these sRNA-containing chimeric reads are also visualised. The…
mRNA-mRNA interactions	Gene (mRNA 1)	Product	Gene (mRNA 2)	Product	DIP-1 chimeric reads	DIP-2 chimeric reads	IMIP-1 chimeric reads	IMIP-2 chimeric reads	IND-1 chimeric reads	IND-2 chimeric reads	NI-1 chimeric reads	NI-2 chimeric reads	Total chimeric reads
ABUW_RS19635-ABUW_RS19645	ABUW_RS19635	protein rep	ABUW_RS19645	hypothetical protein	19644	14618	16073	8768	12159	8801	11291	10388	101742
ABUW_RS02095-ABUW_RS02090	ABUW_RS02095	preprotein translocase subunit SecY	ABUW_RS02090	50S ribosomal protein L15	4887	3430	4359	3493	8184	6624	647	436	32060
ABUW_RS19620-ABUW_RS19590	ABUW_RS19620	DIP1984 family protein	ABUW_RS19590	replication initiation protein	1907	1672	1380	1344	805	863	764	1055	9790
ABUW_RS14855-ABUW_RS14860	ABUW_RS14855	elongation factor G	ABUW_RS14860	30S ribosomal protein S7	887	670	1259	854	1060	1089	174	118	6111
ABUW_RS11870-ABUW_RS07145	ABUW_RS11870	hypothetical protein	ABUW_RS07145	DUF2171 domain-containing protein	300	258	70	359	959	1513	1718	557	5734
ABUW_RS05975-ABUW_RS05980	ABUW_RS05975	methylenetetrahydrofolate reductase [NAD(P)H]	ABUW_RS05980	adenosylhomocysteinase	698	652	1486	826	897	846	35	23	5463
ABUW_RS11870-ABUW_RS07500	ABUW_RS11870	hypothetical protein	ABUW_RS07500	hypothetical protein	346	405	124	438	819	902	1087	449	4570
ABUW_RS19280-ABUW_RS19275	ABUW_RS19280	class A extended-spectrum beta-lactamase GES-11	ABUW_RS19275	aminoglycoside N-acetyltransferase AAC(6')-Ib3	595	592	536	519	820	734	40	41	3877
ABUW_RS12290-ABUW_RS12285	ABUW_RS12290	3-hydroxyacyl-CoA dehydrogenase	ABUW_RS12285	3-oxoadipyl-CoA thiolase	488	630	514	539	744	670	12	6	3603
ABUW_RS19030-ABUW_RS19575	ABUW_RS19030	replication initiation protein	ABUW_RS19575	hypothetical protein	508	484	661	499	479	476	209	244	3560
ABUW_RS11870-ABUW_RS03195	ABUW_RS11870	hypothetical protein	ABUW_RS03195	OmpA family protein	284	295	89	255	561	686	821	549	3540
ABUW_RS10000-ABUW_RS10005	ABUW_RS10000	catalase	ABUW_RS10005	hypothetical protein	393	474	228	417	781	763	280	78	3414
ABUW_RS07140-ABUW_RS07145	ABUW_RS07140	amino acid permease	ABUW_RS07145	DUF2171 domain-containing protein	210	294	118	269	903	711	542	236	3283
ABUW_RS11870-ABUW_RS19620	ABUW_RS11870	hypothetical protein	ABUW_RS19620	DIP1984 family protein	226	349	96	229	462	586	461	367	2776
ABUW_RS11870-ABUW_RS13220	ABUW_RS11870	hypothetical protein	ABUW_RS13220	hypothetical protein	197	172	101	298	497	464	654	353	2736
ABUW_RS11870-ABUW_RS15330	ABUW_RS11870	hypothetical protein	ABUW_RS15330	hypothetical protein	214	245	80	231	439	460	603	332	2604
ABUW_RS02090-ABUW_RS02085	ABUW_RS02090	50S ribosomal protein L15	ABUW_RS02085	50S ribosomal protein L30	443	346	489	446	469	375	11	15	2594
ABUW_RS07070-ABUW_RS07075	ABUW_RS07070	GatB/YqeY domain-containing protein	ABUW_RS07075	30S ribosomal protein S21	360	360	430	417	508	370	12	15	2472
ABUW_RS11870-ABUW_RS11875	ABUW_RS11870	hypothetical protein	ABUW_RS11875	hypothetical protein	130	140	108	213	374	397	582	234	2178
ABUW_RS11870-ABUW_RS10005	ABUW_RS11870	hypothetical protein	ABUW_RS10005	hypothetical protein	177	204	73	265	402	595	332	58	2106
ABUW_RS11870-ABUW_RS11855	ABUW_RS11870	hypothetical protein	ABUW_RS11855	catalase HPII	79	79	38	138	313	321	772	348	2088
ABUW_RS06040-ABUW_RS06035	ABUW_RS06040	elongation factor Ts	ABUW_RS06035	30S ribosomal protein S2	332	187	317	267	592	366	15	10	2086
ABUW_RS11870-ABUW_RS15080	ABUW_RS11870	hypothetical protein	ABUW_RS15080	peptidoglycan-binding protein LysM	138	144	53	163	280	345	501	267	1891
ABUW_RS04705-ABUW_RS04700	ABUW_RS04705	electron transfer flavoprotein subunit alpha	ABUW_RS04700	electron transfer flavoprotein subunit beta/FixA family protein	333	271	215	262	367	323	15	11	1797
ABUW_RS11870-ABUW_RS11880	ABUW_RS11870	hypothetical protein	ABUW_RS11880	hypothetical protein	133	154	76	142	418	390	296	177	1786
ABUW_RS05425-ABUW_RS05430	ABUW_RS05425	diaminobutyrate--2-oxoglutarate transaminase	ABUW_RS05430	aspartate aminotransferase family protein	245	255	301	229	318	283	8	3	1642
ABUW_RS12315-ABUW_RS12310	ABUW_RS12315	phenylacetate-CoA oxygenase subunit PaaI	ABUW_RS12310	phenylacetate-CoA oxygenase subunit PaaJ	235	225	231	232	316	335	14	1	1589
ABUW_RS10025-ABUW_RS11870	ABUW_RS10025	hypothetical protein	ABUW_RS11870	hypothetical protein	124	120	30	142	246	277	444	195	1578
ABUW_RS03380-ABUW_RS19620	ABUW_RS03380	entericidin A/B family lipoprotein	ABUW_RS19620	DIP1984 family protein	89	85	11	49	325	386	437	161	1543
ABUW_RS10765-ABUW_RS10760	ABUW_RS10765	putative 4-hydroxy-4-methyl-2-oxoglutarate aldolase	ABUW_RS10760	glutathione S-transferase	266	212	256	237	277	259	11	9	1527
ABUW_RS11870-ABUW_RS17440	ABUW_RS11870	hypothetical protein	ABUW_RS17440	membrane protein	84	117	58	153	273	293	354	142	1474
ABUW_RS02115-ABUW_RS02120	ABUW_RS02115	30S ribosomal protein S4	ABUW_RS02120	DNA-directed RNA polymerase subunit alpha	216	172	366	192	292	199	15	7	1459
ABUW_RS02075-ABUW_RS02080	ABUW_RS02075	50S ribosomal protein L18	ABUW_RS02080	30S ribosomal protein S5	252	146	293	235	291	214	10	5	1446
ABUW_RS02035-ABUW_RS02040	ABUW_RS02035	50S ribosomal protein L29	ABUW_RS02040	30S ribosomal protein S17	221	171	284	261	268	214	12	11	1442
ABUW_RS11870-ABUW_RS13010	ABUW_RS11870	hypothetical protein	ABUW_RS13010	DUF4142 domain-containing protein	57	75	23	126	201	294	516	116	1408
ABUW_RS11870-ABUW_RS05820	ABUW_RS11870	hypothetical protein	ABUW_RS05820	DUF3015 domain-containing protein	90	96	35	130	364	350	194	142	1401
ABUW_RS01480-ABUW_RS01485	ABUW_RS01480	LemA family protein	ABUW_RS01485	TPM domain-containing protein	218	197	174	168	340	278	13	5	1393
ABUW_RS12320-ABUW_RS12315	ABUW_RS12320	1%2C2-phenylacetyl-CoA epoxidase subunit B	ABUW_RS12315	phenylacetate-CoA oxygenase subunit PaaI	170	187	153	180	325	321	10	1	1347
ABUW_RS11870-ABUW_RS05940	ABUW_RS11870	hypothetical protein	ABUW_RS05940	superoxide dismutase	40	30	33	116	222	261	418	223	1343
ABUW_RS11870-ABUW_RS19635	ABUW_RS11870	hypothetical protein	ABUW_RS19635	protein rep	427	267	169	181	25	20	11	197	1297
ABUW_RS07145-ABUW_RS10005	ABUW_RS07145	DUF2171 domain-containing protein	ABUW_RS10005	hypothetical protein	112	134	32	135	261	396	179	24	1273
ABUW_RS11870-ABUW_RS15920	ABUW_RS11870	hypothetical protein	ABUW_RS15920	hypothetical protein	121	145	77	150	236	207	117	203	1256
ABUW_RS11870-ABUW_RS03380	ABUW_RS11870	hypothetical protein	ABUW_RS03380	entericidin A/B family lipoprotein	79	102	34	97	196	238	344	128	1218
ABUW_RS04285-ABUW_RS04280	ABUW_RS04285	2-oxoglutarate dehydrogenase complex dihydrolipoyllysine-residue succinyltransferase	ABUW_RS04280	2-oxoglutarate dehydrogenase E1 component	204	160	170	171	265	213	5	10	1198
ABUW_RS17165-ABUW_RS17170	ABUW_RS17165	hypothetical protein	ABUW_RS17170	2-octaprenylphenol hydroxylase	206	173	172	189	193	181	8	6	1128
ABUW_RS19615-ABUW_RS20495	ABUW_RS19615	TonB-dependent receptor	ABUW_RS20495	hypothetical protein	201	223	202	132	111	123	46	90	1128
ABUW_RS19260-ABUW_RS19265	ABUW_RS19260	sulfonamide-resistant dihydropteroate synthase Sul1	ABUW_RS19265	quaternary ammonium compound efflux SMR transporter QacE delta 1	151	147	126	171	243	218	28	21	1105
ABUW_RS01795-ABUW_RS01800	ABUW_RS01795	glycine--tRNA ligase subunit beta	ABUW_RS01800	glycine--tRNA ligase subunit alpha	165	120	172	190	239	190	6	5	1087
ABUW_RS11940-ABUW_RS11935	ABUW_RS11940	enoyl-CoA hydratase/isomerase family protein	ABUW_RS11935	methylcrotonoyl-CoA carboxylase	158	109	129	111	351	213	3	4	1078
ABUW_RS04685-ABUW_RS04680	ABUW_RS04685	alpha/beta fold hydrolase	ABUW_RS04680	diaminopimelate epimerase	168	162	238	158	185	138	3	5	1057
ABUW_RS02015-ABUW_RS02020	ABUW_RS02015	30S ribosomal protein S19	ABUW_RS02020	50S ribosomal protein L22	173	116	270	148	194	136	2	6	1045
ABUW_RS11870-ABUW_RS04045	ABUW_RS11870	hypothetical protein	ABUW_RS04045	porin	133	112	93	130	138	146	76	216	1044
ABUW_RS15080-ABUW_RS08085	ABUW_RS15080	peptidoglycan-binding protein LysM	ABUW_RS08085	hypothetical protein	98	58	3	82	175	275	282	57	1030
ABUW_RS01900-ABUW_RS01895	ABUW_RS01900	STAS domain-containing protein	ABUW_RS01895	ABC transporter substrate-binding protein	133	117	160	149	254	198	2	6	1019
ABUW_RS10025-ABUW_RS07145	ABUW_RS10025	hypothetical protein	ABUW_RS07145	DUF2171 domain-containing protein	68	57	5	32	183	239	351	78	1013
ABUW_RS14780-ABUW_RS14785	ABUW_RS14780	acyltransferase	ABUW_RS14785	hypothetical protein	164	134	157	146	213	185	4	9	1012
ABUW_RS17435-ABUW_RS17430	ABUW_RS17435	DUF1311 domain-containing protein	ABUW_RS17430	molecular chaperone HtpG	164	137	197	159	146	173	21	15	1012
ABUW_RS11870-ABUW_RS04980	ABUW_RS11870	hypothetical protein	ABUW_RS04980	hypothetical protein	119	161	34	96	145	136	163	149	1003
ABUW_RS11870-ABUW_RS14700	ABUW_RS11870	hypothetical protein	ABUW_RS14700	ATP-dependent dsDNA exonuclease	187	150	105	106	39	22	21	347	977
ABUW_RS11870-ABUW_RS16450	ABUW_RS11870	hypothetical protein	ABUW_RS16450	tail-specific protease	130	140	106	139	149	139	74	97	974
ABUW_RS03380-ABUW_RS07145	ABUW_RS03380	entericidin A/B family lipoprotein	ABUW_RS07145	DUF2171 domain-containing protein	55	50	15	35	182	204	337	94	972
ABUW_RS11870-ABUW_RS15280	ABUW_RS11870	hypothetical protein	ABUW_RS15280	hypothetical protein	74	74	20	58	146	146	306	147	971
ABUW_RS11870-ABUW_RS14025	ABUW_RS11870	hypothetical protein	ABUW_RS14025	copper resistance protein NlpE	73	94	23	84	168	232	220	76	970
ABUW_RS19315-ABUW_RS19310	ABUW_RS19315	aminoglycoside nucleotidyltransferase ANT(2'')-Ia	ABUW_RS19310	CmlA family chloramphenicol efflux MFS transporter	144	172	163	168	178	121	5	10	961
ABUW_RS11870-ABUW_RS13225	ABUW_RS11870	hypothetical protein	ABUW_RS13225	glutathione S-transferase	37	44	14	56	229	199	213	135	927
ABUW_RS11870-ABUW_RS12405	ABUW_RS11870	hypothetical protein	ABUW_RS12405	DUF333 domain-containing protein	72	72	27	104	144	188	215	104	926
ABUW_RS10410-ABUW_RS10405	ABUW_RS10410	YcgL domain-containing protein	ABUW_RS10405	hypothetical protein	183	149	141	145	146	147	4	4	919
ABUW_RS03380-ABUW_RS10005	ABUW_RS03380	entericidin A/B family lipoprotein	ABUW_RS10005	hypothetical protein	90	74	7	63	190	234	217	31	906
ABUW_RS02105-ABUW_RS02110	ABUW_RS02105	30S ribosomal protein S13	ABUW_RS02110	30S ribosomal protein S11	97	78	236	111	195	153	11	11	892
ABUW_RS02065-ABUW_RS02070	ABUW_RS02065	30S ribosomal protein S8	ABUW_RS02070	50S ribosomal protein L6	155	115	175	154	145	120	16	11	891
ABUW_RS10025-ABUW_RS11875	ABUW_RS10025	hypothetical protein	ABUW_RS11875	hypothetical protein	48	25	15	50	156	175	301	114	884
ABUW_RS11870-ABUW_RS15190	ABUW_RS11870	hypothetical protein	ABUW_RS15190	chromosome segregation protein SMC	169	193	80	106	38	37	24	221	868
ABUW_RS05960-ABUW_RS05955	ABUW_RS05960	NADP-dependent malic enzyme	ABUW_RS05955	multifunctional CCA addition/repair protein	146	144	119	122	178	149	1	1	860
ABUW_RS18165-ABUW_RS18160	ABUW_RS18165	F0F1 ATP synthase subunit beta	ABUW_RS18160	F0F1 ATP synthase subunit epsilon	156	117	145	143	160	117	9	7	854
ABUW_RS00260-ABUW_RS15080	ABUW_RS00260	DUF1328 domain-containing protein	ABUW_RS15080	peptidoglycan-binding protein LysM	62	55	1	35	78	135	333	148	847
ABUW_RS13225-ABUW_RS13220	ABUW_RS13225	glutathione S-transferase	ABUW_RS13220	hypothetical protein	50	60	18	75	247	178	142	69	839
ABUW_RS10025-ABUW_RS10005	ABUW_RS10025	hypothetical protein	ABUW_RS10005	hypothetical protein	72	82	16	84	172	251	137	19	833
ABUW_RS10025-ABUW_RS13010	ABUW_RS10025	hypothetical protein	ABUW_RS13010	DUF4142 domain-containing protein	39	24	3	48	106	147	416	47	830
ABUW_RS11870-ABUW_RS13935	ABUW_RS11870	hypothetical protein	ABUW_RS13935	META domain-containing protein	52	47	21	79	235	224	83	85	826
ABUW_RS17440-ABUW_RS07145	ABUW_RS17440	membrane protein	ABUW_RS07145	DUF2171 domain-containing protein	39	56	27	39	150	221	231	45	808
ABUW_RS18165-ABUW_RS18170	ABUW_RS18165	F0F1 ATP synthase subunit beta	ABUW_RS18170	F0F1 ATP synthase subunit gamma	127	117	136	119	160	128	14	5	806
ABUW_RS11840-ABUW_RS11870	ABUW_RS11840	stress-induced protein	ABUW_RS11870	hypothetical protein	47	35	50	74	86	149	282	81	804
ABUW_RS14025-ABUW_RS07145	ABUW_RS14025	copper resistance protein NlpE	ABUW_RS07145	DUF2171 domain-containing protein	58	52	7	59	155	242	183	42	798
ABUW_RS13010-ABUW_RS07145	ABUW_RS13010	DUF4142 domain-containing protein	ABUW_RS07145	DUF2171 domain-containing protein	27	26	2	27	88	221	351	50	792
ABUW_RS11620-ABUW_RS11625	ABUW_RS11620	cytochrome ubiquinol oxidase subunit I	ABUW_RS11625	cytochrome d ubiquinol oxidase subunit II	128	120	131	112	157	139	2	1	790
ABUW_RS11840-ABUW_RS03380	ABUW_RS11840	stress-induced protein	ABUW_RS03380	entericidin A/B family lipoprotein	21	18	4	32	140	138	335	101	789
ABUW_RS11870-ABUW_RS12325	ABUW_RS11870	hypothetical protein	ABUW_RS12325	1%2C2-phenylacetyl-CoA epoxidase subunit A	35	59	24	69	169	225	187	20	788
ABUW_RS16310-ABUW_RS16305	ABUW_RS16310	acetolactate synthase 3 large subunit	ABUW_RS16305	acetolactate synthase small subunit	136	129	109	105	148	113	4	7	751
ABUW_RS17390-ABUW_RS17385	ABUW_RS17390	acetyl-CoA C-acyltransferase FadA	ABUW_RS17385	fatty acid oxidation complex subunit alpha FadB	143	109	113	87	175	115	5	3	750
ABUW_RS18175-ABUW_RS18170	ABUW_RS18175	F0F1 ATP synthase subunit alpha	ABUW_RS18170	F0F1 ATP synthase subunit gamma	89	100	148	96	137	163	7	5	745
ABUW_RS10025-ABUW_RS03380	ABUW_RS10025	hypothetical protein	ABUW_RS03380	entericidin A/B family lipoprotein	68	70	33	86	138	150	154	37	736
ABUW_RS11870-ABUW_RS16915	ABUW_RS11870	hypothetical protein	ABUW_RS16915	Rne/Rng family ribonuclease	114	94	67	100	82	61	49	166	733
ABUW_RS11870-ABUW_RS00325	ABUW_RS11870	hypothetical protein	ABUW_RS00325	4-hydroxyphenylpyruvate dioxygenase	88	102	19	51	177	178	82	29	726
ABUW_RS19605-ABUW_RS19610	ABUW_RS19605	BrnT family toxin	ABUW_RS19610	BrnA antitoxin family protein	97	116	98	117	130	143	8	2	711
ABUW_RS11875-ABUW_RS11880	ABUW_RS11875	hypothetical protein	ABUW_RS11880	hypothetical protein	33	51	20	57	162	161	160	66	710
ABUW_RS08640-ABUW_RS08645	ABUW_RS08640	hypothetical protein	ABUW_RS08645	hypothetical protein	72	47	32	48	215	142	63	82	701
ABUW_RS11875-ABUW_RS07500	ABUW_RS11875	hypothetical protein	ABUW_RS07500	hypothetical protein	40	30	1	50	114	158	235	69	697
ABUW_RS19620-ABUW_RS20495	ABUW_RS19620	DIP1984 family protein	ABUW_RS20495	hypothetical protein	111	139	135	80	66	73	43	50	697
ABUW_RS00820-ABUW_RS00825	ABUW_RS00820	single-stranded-DNA-specific exonuclease RecJ	ABUW_RS00825	putative porin	115	99	105	112	146	88	20	9	694
ABUW_RS04275-ABUW_RS04270	ABUW_RS04275	succinate dehydrogenase iron-sulfur subunit	ABUW_RS04270	succinate dehydrogenase flavoprotein subunit	114	77	91	96	166	139	4	6	693
ABUW_RS12305-ABUW_RS12300	ABUW_RS12305	phenylacetate-CoA oxygenase/reductase subunit PaaK	ABUW_RS12300	enoyl-CoA hydratase	69	77	78	75	105	279	7	2	692
ABUW_RS04800-ABUW_RS04795	ABUW_RS04800	alpha/beta hydrolase	ABUW_RS04795	signal peptide peptidase SppA	94	87	83	85	189	129	2	1	670
ABUW_RS09075-ABUW_RS09080	ABUW_RS09075	oxidoreductase	ABUW_RS09080	flavin reductase family protein	119	126	140	118	62	83	9	11	668
ABUW_RS11870-ABUW_RS05445	ABUW_RS11870	hypothetical protein	ABUW_RS05445	alpha-keto acid decarboxylase family protein	42	46	26	50	116	127	146	107	660
ABUW_RS16490-ABUW_RS16495	ABUW_RS16490	bifunctional 4-hydroxy-2-oxoglutarate aldolase/2-dehydro-3-deoxy-phosphogluconate aldolase	ABUW_RS16495	phosphogluconate dehydratase	101	88	162	89	98	114	4	1	657
ABUW_RS00770-ABUW_RS00775	ABUW_RS00770	pyruvate dehydrogenase (acetyl-transferring)%2C homodimeric type	ABUW_RS00775	biotin/lipoyl-binding protein	103	110	87	102	137	109	4	5	657
ABUW_RS04675-ABUW_RS04680	ABUW_RS04675	diaminopimelate decarboxylase	ABUW_RS04680	diaminopimelate epimerase	115	82	117	135	105	97	1	1	653
ABUW_RS11870-ABUW_RS11860	ABUW_RS11870	hypothetical protein	ABUW_RS11860	iron-containing redox enzyme family protein	45	22	13	48	112	145	208	60	653
ABUW_RS19620-ABUW_RS07145	ABUW_RS19620	DIP1984 family protein	ABUW_RS07145	DUF2171 domain-containing protein	38	35	9	24	135	220	134	44	639
ABUW_RS11870-ABUW_RS17145	ABUW_RS11870	hypothetical protein	ABUW_RS17145	hypothetical protein	32	33	65	37	99	86	188	93	633
ABUW_RS18190-ABUW_RS18185	ABUW_RS18190	F0F1 ATP synthase subunit C	ABUW_RS18185	F0F1 ATP synthase subunit B	90	77	98	97	127	130	5	8	632
ABUW_RS13250-ABUW_RS11870	ABUW_RS13250	OmpA family protein	ABUW_RS11870	hypothetical protein	61	78	13	57	85	76	146	114	630
ABUW_RS07575-ABUW_RS07580	ABUW_RS07575	cytochrome o ubiquinol oxidase subunit I	ABUW_RS07580	ubiquinol oxidase subunit II	102	82	96	99	140	102	3	6	630
ABUW_RS11870-ABUW_RS04960	ABUW_RS11870	hypothetical protein	ABUW_RS04960	hypothetical protein	14	27	26	48	114	126	172	102	629
ABUW_RS11870-ABUW_RS00825	ABUW_RS11870	hypothetical protein	ABUW_RS00825	putative porin	42	69	23	43	94	108	170	78	627
ABUW_RS00345-ABUW_RS00340	ABUW_RS00345	fumarylacetoacetase	ABUW_RS00340	maleylacetoacetate isomerase	112	111	103	59	135	101	3	2	626
ABUW_RS01720-ABUW_RS01725	ABUW_RS01720	aspartate aminotransferase family protein	ABUW_RS01725	arginine N-succinyltransferase	121	93	113	79	109	100	6	4	625
ABUW_RS11875-ABUW_RS15080	ABUW_RS11875	hypothetical protein	ABUW_RS15080	peptidoglycan-binding protein LysM	36	30	3	40	98	111	219	87	624
ABUW_RS07500-ABUW_RS07145	ABUW_RS07500	hypothetical protein	ABUW_RS07145	DUF2171 domain-containing protein	46	28	5	39	119	153	204	27	621
ABUW_RS07145-ABUW_RS10890	ABUW_RS07145	DUF2171 domain-containing protein	ABUW_RS10890	DUF1049 domain-containing protein	89	101	69	79	86	141	41	14	620
ABUW_RS11870-ABUW_RS19600	ABUW_RS11870	hypothetical protein	ABUW_RS19600	sel1 repeat family protein	111	110	46	77	42	54	51	125	616
ABUW_RS11875-ABUW_RS10685	ABUW_RS11875	hypothetical protein	ABUW_RS10685	HU family DNA-binding protein	78	93	76	88	120	103	36	20	614
ABUW_RS19620-ABUW_RS10005	ABUW_RS19620	DIP1984 family protein	ABUW_RS10005	hypothetical protein	74	81	12	47	134	178	70	18	614
ABUW_RS19620-ABUW_RS03195	ABUW_RS19620	DIP1984 family protein	ABUW_RS03195	OmpA family protein	60	43	8	24	116	170	119	68	608
ABUW_RS11870-ABUW_RS17570	ABUW_RS11870	hypothetical protein	ABUW_RS17570	H-NS histone family protein	80	80	11	51	100	107	106	71	606
ABUW_RS11870-ABUW_RS09645	ABUW_RS11870	hypothetical protein	ABUW_RS09645	hypothetical protein	61	69	19	60	83	102	93	119	606
ABUW_RS12545-ABUW_RS12550	ABUW_RS12545	hypothetical protein	ABUW_RS12550	ABC transporter permease	90	58	62	56	181	151	1	3	602
ABUW_RS11870-ABUW_RS07960	ABUW_RS11870	hypothetical protein	ABUW_RS07960	SCPU domain-containing protein	36	50	10	50	113	154	127	62	602
ABUW_RS11870-ABUW_RS18475	ABUW_RS11870	hypothetical protein	ABUW_RS18475	ribonuclease E inhibitor RraB	48	38	40	69	81	104	125	95	600
ABUW_RS11870-ABUW_RS19615	ABUW_RS11870	hypothetical protein	ABUW_RS19615	TonB-dependent receptor	63	109	66	85	69	56	68	79	595
ABUW_RS11870-ABUW_RS10585	ABUW_RS11870	hypothetical protein	ABUW_RS10585	acetyltransferase	274	307	0	4	2	0	5	3	595
ABUW_RS14760-ABUW_RS14755	ABUW_RS14760	phosphomannomutase/phosphoglucomutase	ABUW_RS14755	acetylglutamate kinase	97	72	88	78	126	123	7	3	594
ABUW_RS11870-ABUW_RS05435	ABUW_RS11870	hypothetical protein	ABUW_RS05435	aldehyde dehydrogenase family protein	41	38	19	48	102	115	116	112	591
ABUW_RS02055-ABUW_RS02060	ABUW_RS02055	50S ribosomal protein L5	ABUW_RS02060	30S ribosomal protein S14	104	58	123	61	124	103	7	4	584
ABUW_RS11870-ABUW_RS19595	ABUW_RS11870	hypothetical protein	ABUW_RS19595	helix-turn-helix domain-containing protein	102	194	49	99	27	11	8	91	581
ABUW_RS11870-ABUW_RS10900	ABUW_RS11870	hypothetical protein	ABUW_RS10900	30S ribosomal protein S1	50	68	20	48	76	113	103	100	578
ABUW_RS08750-ABUW_RS08755	ABUW_RS08750	DUF1449 family protein	ABUW_RS08755	Rieske (2Fe-2S) protein	76	73	106	78	115	118	3	9	578
ABUW_RS04265-ABUW_RS04260	ABUW_RS04265	succinate dehydrogenase%2C hydrophobic membrane anchor protein	ABUW_RS04260	succinate dehydrogenase%2C cytochrome b556 subunit	46	64	106	92	123	137	5	5	578
ABUW_RS05820-ABUW_RS05830	ABUW_RS05820	DUF3015 domain-containing protein	ABUW_RS05830	class C extended-spectrum beta-lactamase ADC-11	20	33	20	46	223	148	50	35	575
ABUW_RS14880-ABUW_RS14875	ABUW_RS14880	protoporphyrinogen oxidase HemJ	ABUW_RS14875	beta-ketoacyl-ACP synthase II	90	133	86	97	84	75	6	1	572
ABUW_RS15460-ABUW_RS15465	ABUW_RS15460	ribonucleoside-diphosphate reductase subunit alpha	ABUW_RS15465	hypothetical protein	103	97	57	52	133	108	10	10	570
ABUW_RS15165-ABUW_RS11870	ABUW_RS15165	trehalose-6-phosphate synthase	ABUW_RS11870	hypothetical protein	44	39	13	35	75	107	193	60	566
ABUW_RS10005-ABUW_RS11860	ABUW_RS10005	hypothetical protein	ABUW_RS11860	iron-containing redox enzyme family protein	62	24	19	72	98	152	122	16	565
ABUW_RS19000-ABUW_RS19005	ABUW_RS19000	tRNA uridine-5-carboxymethylaminomethyl(34) synthesis GTPase MnmE	ABUW_RS19005	membrane protein insertase YidC	92	63	74	54	157	93	16	15	564
ABUW_RS11870-ABUW_RS06610	ABUW_RS11870	hypothetical protein	ABUW_RS06610	hemin uptake protein HemP	229	262	2	3	5	6	35	16	558
ABUW_RS11870-ABUW_RS11960	ABUW_RS11870	hypothetical protein	ABUW_RS11960	indolepyruvate ferredoxin oxidoreductase family protein	55	66	17	45	118	102	60	86	549
ABUW_RS11870-ABUW_RS04700	ABUW_RS11870	hypothetical protein	ABUW_RS04700	electron transfer flavoprotein subunit beta/FixA family protein	38	47	13	66	66	84	132	99	545
ABUW_RS15080-ABUW_RS15075	ABUW_RS15080	peptidoglycan-binding protein LysM	ABUW_RS15075	hydroxymethylpyrimidine/phosphomethylpyrimidine kinase	49	42	26	52	130	92	96	57	544
ABUW_RS03195-ABUW_RS07145	ABUW_RS03195	OmpA family protein	ABUW_RS07145	DUF2171 domain-containing protein	30	40	5	26	68	167	152	49	537
ABUW_RS14025-ABUW_RS03380	ABUW_RS14025	copper resistance protein NlpE	ABUW_RS03380	entericidin A/B family lipoprotein	51	50	15	49	85	119	131	36	536
ABUW_RS17475-ABUW_RS17470	ABUW_RS17475	DNA-directed RNA polymerase subunit beta	ABUW_RS17470	DNA-directed RNA polymerase subunit beta'	90	51	75	52	143	113	3	4	531
ABUW_RS11875-ABUW_RS07145	ABUW_RS11875	hypothetical protein	ABUW_RS07145	DUF2171 domain-containing protein	30	14	4	39	81	136	176	43	523
ABUW_RS15335-ABUW_RS07145	ABUW_RS15335	hypothetical protein	ABUW_RS07145	DUF2171 domain-containing protein	56	74	24	47	60	105	128	29	523
ABUW_RS02115-ABUW_RS02110	ABUW_RS02115	30S ribosomal protein S4	ABUW_RS02110	30S ribosomal protein S11	85	60	106	61	99	99	4	4	518
ABUW_RS14800-ABUW_RS14795	ABUW_RS14800	cell division topological specificity factor MinE	ABUW_RS14795	septum site-determining protein MinD	58	64	79	61	105	136	8	0	511
ABUW_RS18610-ABUW_RS18615	ABUW_RS18610	sugar transferase	ABUW_RS18615	glycosyltransferase family 4 protein	91	55	65	54	140	96	6	3	510
ABUW_RS15675-ABUW_RS15680	ABUW_RS15675	hypothetical protein	ABUW_RS15680	HAD family hydrolase	73	76	85	69	109	83	4	5	504
ABUW_RS07145-ABUW_RS12725	ABUW_RS07145	DUF2171 domain-containing protein	ABUW_RS12725	hypothetical protein	19	24	74	38	87	144	92	24	502
ABUW_RS11870-ABUW_RS08695	ABUW_RS11870	hypothetical protein	ABUW_RS08695	hypothetical protein	64	47	24	63	113	124	35	28	498
ABUW_RS02035-ABUW_RS02045	ABUW_RS02035	50S ribosomal protein L29	ABUW_RS02045	50S ribosomal protein L14	60	75	102	93	81	80	4	3	498
ABUW_RS14025-ABUW_RS10005	ABUW_RS14025	copper resistance protein NlpE	ABUW_RS10005	hypothetical protein	49	50	12	54	118	134	67	9	493
ABUW_RS10025-ABUW_RS17440	ABUW_RS10025	hypothetical protein	ABUW_RS17440	membrane protein	26	28	7	41	95	103	162	30	492
ABUW_RS11870-ABUW_RS19645	ABUW_RS11870	hypothetical protein	ABUW_RS19645	hypothetical protein	96	73	37	36	36	48	49	116	491
ABUW_RS07855-ABUW_RS11870	ABUW_RS07855	tRNA (adenosine(37)-N6)-dimethylallyltransferase MiaA	ABUW_RS11870	hypothetical protein	28	35	7	51	96	79	127	66	489
ABUW_RS11870-ABUW_RS00775	ABUW_RS11870	hypothetical protein	ABUW_RS00775	biotin/lipoyl-binding protein	45	56	22	63	80	86	89	45	486
ABUW_RS11870-ABUW_RS11345	ABUW_RS11870	hypothetical protein	ABUW_RS11345	amino acid ABC transporter substrate-binding protein	45	55	20	32	85	108	64	73	482
ABUW_RS15525-ABUW_RS15520	ABUW_RS15525	DUF1852 domain-containing protein	ABUW_RS15520	methionine synthase	55	64	65	83	120	87	3	3	480
ABUW_RS12655-ABUW_RS12650	ABUW_RS12655	putative hydro-lyase	ABUW_RS12650	5-oxoprolinase/urea amidolyase family protein	102	93	83	69	63	68	1	0	479
ABUW_RS11870-ABUW_RS12975	ABUW_RS11870	hypothetical protein	ABUW_RS12975	hypothetical protein	33	40	9	37	98	134	88	39	478
ABUW_RS19600-ABUW_RS19615	ABUW_RS19600	sel1 repeat family protein	ABUW_RS19615	TonB-dependent receptor	101	104	103	60	28	21	18	33	468
ABUW_RS12330-ABUW_RS07145	ABUW_RS12330	phenylacetic acid degradation bifunctional protein PaaZ	ABUW_RS07145	DUF2171 domain-containing protein	17	23	7	21	111	162	118	9	468
ABUW_RS12295-ABUW_RS12300	ABUW_RS12295	2-(1%2C2-epoxy-1%2C2-dihydrophenyl)acetyl-CoA isomerase	ABUW_RS12300	enoyl-CoA hydratase	42	73	67	93	88	99	1	2	465
ABUW_RS16095-ABUW_RS16090	ABUW_RS16095	hypothetical protein	ABUW_RS16090	NAD(P)(+) transhydrogenase (Re/Si-specific) subunit beta	69	43	126	76	91	58	0	1	464
ABUW_RS03380-ABUW_RS15790	ABUW_RS03380	entericidin A/B family lipoprotein	ABUW_RS15790	ribosome-associated translation inhibitor RaiA	26	27	2	12	56	87	221	31	462
ABUW_RS11870-ABUW_RS00260	ABUW_RS11870	hypothetical protein	ABUW_RS00260	DUF1328 domain-containing protein	43	64	14	41	71	74	109	45	461
ABUW_RS17680-ABUW_RS17685	ABUW_RS17680	hypothetical protein	ABUW_RS17685	ferrous iron transporter B	159	105	52	47	58	29	5	6	461
ABUW_RS00260-ABUW_RS13220	ABUW_RS00260	DUF1328 domain-containing protein	ABUW_RS13220	hypothetical protein	57	38	2	30	51	54	154	74	460
ABUW_RS19620-ABUW_RS11855	ABUW_RS19620	DIP1984 family protein	ABUW_RS11855	catalase HPII	10	14	4	21	92	101	172	46	460
ABUW_RS04705-ABUW_RS11870	ABUW_RS04705	electron transfer flavoprotein subunit alpha	ABUW_RS11870	hypothetical protein	27	42	12	31	79	70	108	90	459
ABUW_RS19600-ABUW_RS19590	ABUW_RS19600	sel1 repeat family protein	ABUW_RS19590	replication initiation protein	92	98	115	56	31	19	12	36	459
ABUW_RS02085-ABUW_RS02075	ABUW_RS02085	50S ribosomal protein L30	ABUW_RS02075	50S ribosomal protein L18	64	49	133	72	73	61	2	1	455
ABUW_RS11870-ABUW_RS00045	ABUW_RS11870	hypothetical protein	ABUW_RS00045	hypothetical protein	36	62	21	53	72	95	42	73	454
ABUW_RS01730-ABUW_RS01735	ABUW_RS01730	succinylglutamate-semialdehyde dehydrogenase	ABUW_RS01735	N-succinylarginine dihydrolase	87	78	61	62	70	89	2	2	451
ABUW_RS03380-ABUW_RS11855	ABUW_RS03380	entericidin A/B family lipoprotein	ABUW_RS11855	catalase HPII	20	21	6	18	58	97	194	36	450
ABUW_RS11870-ABUW_RS11155	ABUW_RS11870	hypothetical protein	ABUW_RS11155	polyisoprenoid-binding protein	40	36	7	27	84	114	102	39	449
ABUW_RS15045-ABUW_RS15040	ABUW_RS15045	aminoacyl-tRNA hydrolase	ABUW_RS15040	50S ribosomal protein L25	76	49	78	43	90	103	7	2	448
ABUW_RS11870-ABUW_RS05235	ABUW_RS11870	hypothetical protein	ABUW_RS05235	hypothetical protein	47	48	13	60	84	85	64	44	445
ABUW_RS07710-ABUW_RS07705	ABUW_RS07710	dihydroneopterin aldolase	ABUW_RS07705	AarF/ABC1/UbiB kinase family protein	86	65	50	47	110	77	2	6	443
ABUW_RS07030-ABUW_RS07035	ABUW_RS07030	hypothetical protein	ABUW_RS07035	quinone-dependent dihydroorotate dehydrogenase	80	46	56	54	124	73	5	1	439
ABUW_RS11870-ABUW_RS19720	ABUW_RS11870	hypothetical protein	ABUW_RS19720	Ig-like domain-containing protein	42	51	18	34	66	70	84	73	438
ABUW_RS13010-ABUW_RS19620	ABUW_RS13010	DUF4142 domain-containing protein	ABUW_RS19620	DIP1984 family protein	13	25	6	15	76	119	142	39	435
ABUW_RS11870-ABUW_RS02300	ABUW_RS11870	hypothetical protein	ABUW_RS02300	DUF2789 domain-containing protein	26	49	6	35	52	77	140	49	434
ABUW_RS11855-ABUW_RS07145	ABUW_RS11855	catalase HPII	ABUW_RS07145	DUF2171 domain-containing protein	8	11	4	13	68	85	199	46	434
ABUW_RS08700-ABUW_RS08695	ABUW_RS08700	hypothetical protein	ABUW_RS08695	hypothetical protein	40	45	25	39	136	95	48	5	433
ABUW_RS00020-ABUW_RS00025	ABUW_RS00020	DNA topoisomerase (ATP-hydrolyzing) subunit B	ABUW_RS00025	cytochrome b562	74	49	103	82	52	69	1	2	432
ABUW_RS18580-ABUW_RS18585	ABUW_RS18580	glucose-6-phosphate isomerase	ABUW_RS18585	UDP-glucose/GDP-mannose dehydrogenase family protein	69	35	17	26	46	230	8	0	431
ABUW_RS04320-ABUW_RS04325	ABUW_RS04320	DUF808 domain-containing protein	ABUW_RS04325	neutral zinc metallopeptidase	60	69	84	68	81	67	1	1	431
ABUW_RS07505-ABUW_RS07500	ABUW_RS07505	tRNA uridine-5-carboxymethylaminomethyl(34) synthesis enzyme MnmG	ABUW_RS07500	hypothetical protein	29	36	15	30	121	98	76	26	431
ABUW_RS03380-ABUW_RS07500	ABUW_RS03380	entericidin A/B family lipoprotein	ABUW_RS07500	hypothetical protein	33	33	9	40	68	87	137	22	429
ABUW_RS19620-ABUW_RS13220	ABUW_RS19620	DIP1984 family protein	ABUW_RS13220	hypothetical protein	17	19	6	25	99	135	83	42	426
ABUW_RS11870-ABUW_RS13040	ABUW_RS11870	hypothetical protein	ABUW_RS13040	hypothetical protein	30	23	13	42	98	113	78	27	424
ABUW_RS17440-ABUW_RS10005	ABUW_RS17440	membrane protein	ABUW_RS10005	hypothetical protein	34	42	10	37	78	142	70	10	423
ABUW_RS15655-ABUW_RS15650	ABUW_RS15655	multidrug efflux SMR transporter	ABUW_RS15650	methylated-DNA--[protein]-cysteine S-methyltransferase	79	84	77	67	60	49	4	2	422
ABUW_RS03380-ABUW_RS11860	ABUW_RS03380	entericidin A/B family lipoprotein	ABUW_RS11860	iron-containing redox enzyme family protein	15	11	1	10	71	95	185	32	420
ABUW_RS07655-ABUW_RS07660	ABUW_RS07655	peptide chain release factor 1	ABUW_RS07660	peptide chain release factor N(5)-glutamine methyltransferase	59	45	86	75	80	73	1	0	419
ABUW_RS11870-ABUW_RS14870	ABUW_RS11870	hypothetical protein	ABUW_RS14870	hypothetical protein	34	37	6	28	76	79	111	46	417
ABUW_RS11870-ABUW_RS01615	ABUW_RS11870	hypothetical protein	ABUW_RS01615	hemerythrin	21	18	8	25	84	77	117	67	417
ABUW_RS10025-ABUW_RS03195	ABUW_RS10025	hypothetical protein	ABUW_RS03195	OmpA family protein	28	35	5	29	65	95	108	51	416
ABUW_RS11870-ABUW_RS12330	ABUW_RS11870	hypothetical protein	ABUW_RS12330	phenylacetic acid degradation bifunctional protein PaaZ	18	33	20	36	81	112	94	19	413
ABUW_RS05070-ABUW_RS05075	ABUW_RS05070	GTPase Era	ABUW_RS05075	hypothetical protein	75	72	65	71	72	45	2	9	411
ABUW_RS19715-ABUW_RS04280	ABUW_RS19715	hypothetical protein	ABUW_RS04280	2-oxoglutarate dehydrogenase E1 component	55	59	101	70	59	60	2	0	406
ABUW_RS11875-ABUW_RS19620	ABUW_RS11875	hypothetical protein	ABUW_RS19620	DIP1984 family protein	20	9	10	16	73	127	110	37	402
ABUW_RS17205-ABUW_RS17210	ABUW_RS17205	monovalent cation/H+ antiporter subunit D	ABUW_RS17210	Na+/H+ antiporter subunit E	83	55	55	48	92	68	0	1	402
ABUW_RS01400-ABUW_RS01405	ABUW_RS01400	UDP-N-acetylmuramoyl-tripeptide--D-alanyl-D-alanine ligase	ABUW_RS01405	phospho-N-acetylmuramoyl-pentapeptide-transferase	55	58	76	73	70	63	2	4	401
ABUW_RS11840-ABUW_RS10025	ABUW_RS11840	stress-induced protein	ABUW_RS10025	hypothetical protein	14	12	5	34	57	69	162	44	397
ABUW_RS07550-ABUW_RS07555	ABUW_RS07550	30S ribosomal protein S18	ABUW_RS07555	30S ribosomal protein S6	53	34	85	55	83	75	4	5	394
ABUW_RS11870-ABUW_RS08835	ABUW_RS11870	hypothetical protein	ABUW_RS08835	3-deoxy-7-phosphoheptulonate synthase	50	40	12	41	99	109	24	19	394
ABUW_RS03380-ABUW_RS03195	ABUW_RS03380	entericidin A/B family lipoprotein	ABUW_RS03195	OmpA family protein	28	28	6	15	57	91	125	44	394
ABUW_RS12325-ABUW_RS07145	ABUW_RS12325	1%2C2-phenylacetyl-CoA epoxidase subunit A	ABUW_RS07145	DUF2171 domain-containing protein	6	14	3	29	85	154	98	3	392
ABUW_RS11870-ABUW_RS12725	ABUW_RS11870	hypothetical protein	ABUW_RS12725	hypothetical protein	18	43	15	36	70	114	64	31	391
ABUW_RS11870-ABUW_RS10860	ABUW_RS11870	hypothetical protein	ABUW_RS10860	malate synthase G	22	30	12	37	83	88	67	51	390
ABUW_RS07045-ABUW_RS07040	ABUW_RS07045	amidophosphoribosyltransferase	ABUW_RS07040	CvpA family protein	56	44	97	63	66	62	1	0	389
ABUW_RS15395-ABUW_RS15390	ABUW_RS15395	NADH-quinone oxidoreductase subunit NuoI	ABUW_RS15390	NADH-quinone oxidoreductase subunit J	46	52	79	49	64	88	5	3	386
ABUW_RS10695-ABUW_RS10685	ABUW_RS10695	hypothetical protein	ABUW_RS10685	HU family DNA-binding protein	39	41	15	39	75	50	61	61	381
ABUW_RS11870-ABUW_RS05910	ABUW_RS11870	hypothetical protein	ABUW_RS05910	hypothetical protein	42	39	16	42	84	67	49	42	381
ABUW_RS09075-ABUW_RS09070	ABUW_RS09075	oxidoreductase	ABUW_RS09070	SDR family oxidoreductase	73	74	51	58	58	62	4	1	381
ABUW_RS11870-ABUW_RS08645	ABUW_RS11870	hypothetical protein	ABUW_RS08645	hypothetical protein	30	32	5	26	54	98	82	52	379
ABUW_RS00325-ABUW_RS07145	ABUW_RS00325	4-hydroxyphenylpyruvate dioxygenase	ABUW_RS07145	DUF2171 domain-containing protein	49	39	3	34	110	90	41	13	379
ABUW_RS11875-ABUW_RS14025	ABUW_RS11875	hypothetical protein	ABUW_RS14025	copper resistance protein NlpE	26	22	26	26	59	98	97	23	377
ABUW_RS11870-ABUW_RS08685	ABUW_RS11870	hypothetical protein	ABUW_RS08685	CBS domain-containing protein	19	21	8	23	64	55	120	66	376
ABUW_RS13010-ABUW_RS10005	ABUW_RS13010	DUF4142 domain-containing protein	ABUW_RS10005	hypothetical protein	24	15	2	33	67	107	114	10	372
ABUW_RS17670-ABUW_RS17675	ABUW_RS17670	putative lipid II flippase FtsW	ABUW_RS17675	UDP-N-acetylmuramoyl-L-alanine--D-glutamate ligase	57	48	74	72	50	66	2	1	370
ABUW_RS15300-ABUW_RS15305	ABUW_RS15300	TetR/AcrR family transcriptional regulator	ABUW_RS15305	MFS transporter	72	45	61	46	83	60	0	1	368
ABUW_RS10025-ABUW_RS11855	ABUW_RS10025	hypothetical protein	ABUW_RS11855	catalase HPII	15	12	1	23	50	77	156	32	366
ABUW_RS11875-ABUW_RS03195	ABUW_RS11875	hypothetical protein	ABUW_RS03195	OmpA family protein	21	22	7	29	63	79	103	42	366
ABUW_RS02255-ABUW_RS02250	ABUW_RS02255	DUF3108 domain-containing protein	ABUW_RS02250	xanthine phosphoribosyltransferase	54	51	32	41	75	100	8	5	366
ABUW_RS11870-ABUW_RS19120	ABUW_RS11870	hypothetical protein	ABUW_RS19120	hypothetical protein	54	43	25	35	22	44	47	95	365
ABUW_RS05940-ABUW_RS03380	ABUW_RS05940	superoxide dismutase	ABUW_RS03380	entericidin A/B family lipoprotein	12	9	6	16	43	96	143	40	365
ABUW_RS15375-ABUW_RS15370	ABUW_RS15375	NADH-quinone oxidoreductase subunit M	ABUW_RS15370	NADH-quinone oxidoreductase subunit NuoN	50	38	35	52	86	96	4	3	364
ABUW_RS11870-ABUW_RS07970	ABUW_RS11870	hypothetical protein	ABUW_RS07970	fimbrial biogenesis outer membrane usher protein	24	24	13	27	96	75	77	27	363
ABUW_RS10025-ABUW_RS15280	ABUW_RS10025	hypothetical protein	ABUW_RS15280	hypothetical protein	22	19	2	16	58	57	156	32	362
ABUW_RS11870-ABUW_RS08700	ABUW_RS11870	hypothetical protein	ABUW_RS08700	hypothetical protein	22	32	9	13	70	89	102	25	362
ABUW_RS11870-ABUW_RS15350	ABUW_RS11870	hypothetical protein	ABUW_RS15350	LysR family transcriptional regulator	56	75	37	46	18	9	6	115	362
ABUW_RS14735-ABUW_RS14730	ABUW_RS14735	hypothetical protein	ABUW_RS14730	RnfH family protein	54	69	58	50	69	58	3	0	361
ABUW_RS03380-ABUW_RS03390	ABUW_RS03380	entericidin A/B family lipoprotein	ABUW_RS03390	DUF454 domain-containing protein	41	43	17	40	58	57	63	41	360
ABUW_RS02940-ABUW_RS10005	ABUW_RS02940	aspartate--tRNA ligase	ABUW_RS10005	hypothetical protein	47	39	71	70	35	53	14	31	360
ABUW_RS11870-ABUW_RS08485	ABUW_RS11870	hypothetical protein	ABUW_RS08485	OmpH family outer membrane protein	38	29	9	29	54	77	69	54	359
ABUW_RS19635-ABUW_RS19620	ABUW_RS19635	protein rep	ABUW_RS19620	DIP1984 family protein	155	57	58	29	9	8	6	37	359
ABUW_RS03195-ABUW_RS10005	ABUW_RS03195	OmpA family protein	ABUW_RS10005	hypothetical protein	31	26	8	30	71	111	62	20	359
ABUW_RS10920-ABUW_RS10915	ABUW_RS10920	enoyl-CoA hydratase/isomerase family protein	ABUW_RS10915	tRNA adenosine(34) deaminase TadA	61	59	53	79	65	38	2	2	359
ABUW_RS11870-ABUW_RS14775	ABUW_RS11870	hypothetical protein	ABUW_RS14775	outer membrane protein	21	19	11	26	65	68	93	55	358
ABUW_RS11870-ABUW_RS17120	ABUW_RS11870	hypothetical protein	ABUW_RS17120	30S ribosomal protein S15	40	43	19	29	63	73	56	35	358
ABUW_RS11840-ABUW_RS10005	ABUW_RS11840	stress-induced protein	ABUW_RS10005	hypothetical protein	26	17	7	39	71	93	90	13	356
ABUW_RS11870-ABUW_RS18660	ABUW_RS11870	hypothetical protein	ABUW_RS18660	polysaccharide biosynthesis tyrosine autokinase	21	24	10	26	70	70	82	53	356
ABUW_RS03195-ABUW_RS13220	ABUW_RS03195	OmpA family protein	ABUW_RS13220	hypothetical protein	33	29	3	13	70	72	100	34	354
ABUW_RS17440-ABUW_RS03380	ABUW_RS17440	membrane protein	ABUW_RS03380	entericidin A/B family lipoprotein	23	33	10	37	62	78	82	28	353
ABUW_RS10005-ABUW_RS12975	ABUW_RS10005	hypothetical protein	ABUW_RS12975	hypothetical protein	37	31	6	46	68	109	48	8	353
ABUW_RS11870-ABUW_RS16565	ABUW_RS11870	hypothetical protein	ABUW_RS16565	sel1 repeat family protein	35	32	14	25	59	50	83	54	352
ABUW_RS10025-ABUW_RS07500	ABUW_RS10025	hypothetical protein	ABUW_RS07500	hypothetical protein	28	26	3	27	60	63	118	25	350
ABUW_RS15080-ABUW_RS10005	ABUW_RS15080	peptidoglycan-binding protein LysM	ABUW_RS10005	hypothetical protein	22	35	9	33	67	110	60	13	349
ABUW_RS11870-ABUW_RS05805	ABUW_RS11870	hypothetical protein	ABUW_RS05805	murein L%2CD-transpeptidase	29	35	13	40	54	57	50	70	348
ABUW_RS11840-ABUW_RS07145	ABUW_RS11840	stress-induced protein	ABUW_RS07145	DUF2171 domain-containing protein	13	8	4	25	49	81	134	32	346
ABUW_RS10025-ABUW_RS11885	ABUW_RS10025	hypothetical protein	ABUW_RS11885	hypothetical protein	17	16	3	15	62	84	101	48	346
ABUW_RS07500-ABUW_RS10005	ABUW_RS07500	hypothetical protein	ABUW_RS10005	hypothetical protein	30	24	9	27	56	123	69	8	346
ABUW_RS02010-ABUW_RS02015	ABUW_RS02010	50S ribosomal protein L2	ABUW_RS02015	30S ribosomal protein S19	49	26	74	52	84	52	4	4	345
ABUW_RS15890-ABUW_RS15895	ABUW_RS15890	pyrroline-5-carboxylate reductase	ABUW_RS15895	tRNA lysidine(34) synthetase TilS	73	47	42	50	69	59	1	2	343
ABUW_RS19620-ABUW_RS15330	ABUW_RS19620	DIP1984 family protein	ABUW_RS15330	hypothetical protein	21	20	10	13	51	100	83	43	341
ABUW_RS19020-ABUW_RS19015	ABUW_RS19020	50S ribosomal protein L34	ABUW_RS19015	ribonuclease P protein component	37	27	69	43	102	56	1	4	339
ABUW_RS11875-ABUW_RS10005	ABUW_RS11875	hypothetical protein	ABUW_RS10005	hypothetical protein	26	17	10	38	62	118	58	9	338
ABUW_RS03380-ABUW_RS06270	ABUW_RS03380	entericidin A/B family lipoprotein	ABUW_RS06270	hypothetical protein	25	15	5	22	66	71	108	26	338
ABUW_RS12325-ABUW_RS12330	ABUW_RS12325	1%2C2-phenylacetyl-CoA epoxidase subunit A	ABUW_RS12330	phenylacetic acid degradation bifunctional protein PaaZ	13	21	8	31	85	119	54	5	336
ABUW_RS13010-ABUW_RS03380	ABUW_RS13010	DUF4142 domain-containing protein	ABUW_RS03380	entericidin A/B family lipoprotein	15	25	2	16	56	72	125	25	336
ABUW_RS11870-ABUW_RS08050	ABUW_RS11870	hypothetical protein	ABUW_RS08050	hypothetical protein	18	18	10	26	89	81	63	29	334
ABUW_RS15950-ABUW_RS15955	ABUW_RS15950	50S ribosomal protein L20	ABUW_RS15955	50S ribosomal protein L35	52	32	42	34	93	75	2	3	333
ABUW_RS19620-ABUW_RS07500	ABUW_RS19620	DIP1984 family protein	ABUW_RS07500	hypothetical protein	20	26	4	14	61	103	80	22	330
ABUW_RS08760-ABUW_RS08755	ABUW_RS08760	adenosine kinase	ABUW_RS08755	Rieske (2Fe-2S) protein	50	33	53	50	76	67	0	0	329
ABUW_RS18445-ABUW_RS18450	ABUW_RS18445	alanine racemase	ABUW_RS18450	D-amino acid dehydrogenase	64	27	51	39	99	47	0	2	329
ABUW_RS18650-ABUW_RS18655	ABUW_RS18650	membrane protein	ABUW_RS18655	low molecular weight phosphotyrosine protein phosphatase	60	47	51	55	65	47	1	2	328
ABUW_RS11870-ABUW_RS05800	ABUW_RS11870	hypothetical protein	ABUW_RS05800	acinetobactin biosynthesis isochorismate synthase BasJ	178	140	1	1	2	0	2	3	327
ABUW_RS11870-ABUW_RS10180	ABUW_RS11870	hypothetical protein	ABUW_RS10180	CoA transferase subunit A	29	20	12	32	78	70	49	37	327
ABUW_RS00825-ABUW_RS07145	ABUW_RS00825	putative porin	ABUW_RS07145	DUF2171 domain-containing protein	19	19	1	17	39	87	118	27	327
ABUW_RS09650-ABUW_RS11870	ABUW_RS09650	XRE family transcriptional regulator	ABUW_RS11870	hypothetical protein	45	45	23	30	41	35	41	65	325
ABUW_RS12720-ABUW_RS12725	ABUW_RS12720	N-acetyltransferase	ABUW_RS12725	hypothetical protein	17	18	24	30	97	94	32	13	325
ABUW_RS15280-ABUW_RS15285	ABUW_RS15280	hypothetical protein	ABUW_RS15285	methionine--tRNA ligase	33	69	7	28	53	55	53	26	324
ABUW_RS15330-ABUW_RS07145	ABUW_RS15330	hypothetical protein	ABUW_RS07145	DUF2171 domain-containing protein	20	14	4	12	56	93	101	24	324
ABUW_RS12655-ABUW_RS12660	ABUW_RS12655	putative hydro-lyase	ABUW_RS12660	LamB/YcsF family protein	54	74	52	55	54	32	0	1	322
ABUW_RS10585-ABUW_RS07145	ABUW_RS10585	acetyltransferase	ABUW_RS07145	DUF2171 domain-containing protein	169	147	0	1	1	1	1	2	322
ABUW_RS03195-ABUW_RS07500	ABUW_RS03195	OmpA family protein	ABUW_RS07500	hypothetical protein	19	18	5	25	43	87	98	26	321
ABUW_RS11870-ABUW_RS14240	ABUW_RS11870	hypothetical protein	ABUW_RS14240	galactose mutarotase	26	21	3	24	48	66	99	32	319
ABUW_RS11870-ABUW_RS18175	ABUW_RS11870	hypothetical protein	ABUW_RS18175	F0F1 ATP synthase subunit alpha	14	20	19	32	36	57	67	73	318
ABUW_RS10025-ABUW_RS12325	ABUW_RS10025	hypothetical protein	ABUW_RS12325	1%2C2-phenylacetyl-CoA epoxidase subunit A	21	10	6	11	64	105	94	6	317
ABUW_RS11870-ABUW_RS05040	ABUW_RS11870	hypothetical protein	ABUW_RS05040	Do family serine endopeptidase	39	47	14	23	50	50	47	45	315
ABUW_RS09040-ABUW_RS09045	ABUW_RS09040	amidase	ABUW_RS09045	acyl-CoA dehydrogenase	55	54	37	38	72	55	0	4	315
ABUW_RS11840-ABUW_RS11875	ABUW_RS11840	stress-induced protein	ABUW_RS11875	hypothetical protein	8	3	7	17	49	60	133	37	314
ABUW_RS11875-ABUW_RS13225	ABUW_RS11875	hypothetical protein	ABUW_RS13225	glutathione S-transferase	17	17	22	48	52	59	69	30	314
ABUW_RS11870-ABUW_RS12315	ABUW_RS11870	hypothetical protein	ABUW_RS12315	phenylacetate-CoA oxygenase subunit PaaI	10	21	10	35	62	84	88	3	313
ABUW_RS10025-ABUW_RS15080	ABUW_RS10025	hypothetical protein	ABUW_RS15080	peptidoglycan-binding protein LysM	33	13	1	22	62	52	92	37	312
ABUW_RS17790-ABUW_RS17785	ABUW_RS17790	transcriptional repressor NrdR	ABUW_RS17785	bifunctional diaminohydroxyphosphoribosylaminopyrimidine deaminase/5-amino-6-(5-phosphoribosylamino)uracil reductase RibD	51	38	69	45	57	48	3	1	312
ABUW_RS14025-ABUW_RS07500	ABUW_RS14025	copper resistance protein NlpE	ABUW_RS07500	hypothetical protein	23	20	3	14	61	83	94	14	312
ABUW_RS11875-ABUW_RS13010	ABUW_RS11875	hypothetical protein	ABUW_RS13010	DUF4142 domain-containing protein	15	15	3	16	41	52	141	28	311
ABUW_RS12325-ABUW_RS10005	ABUW_RS12325	1%2C2-phenylacetyl-CoA epoxidase subunit A	ABUW_RS10005	hypothetical protein	16	27	10	34	62	107	53	2	311
ABUW_RS10025-ABUW_RS11155	ABUW_RS10025	hypothetical protein	ABUW_RS11155	polyisoprenoid-binding protein	35	18	2	24	60	60	80	31	310
ABUW_RS16320-ABUW_RS16325	ABUW_RS16320	leucine--tRNA ligase	ABUW_RS16325	hypothetical protein	51	46	42	48	64	54	1	4	310
ABUW_RS05445-ABUW_RS07145	ABUW_RS05445	alpha-keto acid decarboxylase family protein	ABUW_RS07145	DUF2171 domain-containing protein	20	17	3	10	57	85	78	39	309
ABUW_RS12725-ABUW_RS10005	ABUW_RS12725	hypothetical protein	ABUW_RS10005	hypothetical protein	21	23	10	27	67	111	41	8	308
ABUW_RS11870-ABUW_RS13805	ABUW_RS11870	hypothetical protein	ABUW_RS13805	LysM peptidoglycan-binding domain-containing protein	19	26	11	27	50	72	62	40	307
ABUW_RS11855-ABUW_RS10005	ABUW_RS11855	catalase HPII	ABUW_RS10005	hypothetical protein	12	12	12	28	72	82	75	14	307
ABUW_RS11875-ABUW_RS03380	ABUW_RS11875	hypothetical protein	ABUW_RS03380	entericidin A/B family lipoprotein	14	20	3	32	35	67	108	27	306
ABUW_RS11870-ABUW_RS06720	ABUW_RS11870	hypothetical protein	ABUW_RS06720	cold-shock protein	20	23	13	27	59	87	33	42	304
ABUW_RS11870-ABUW_RS03090	ABUW_RS11870	hypothetical protein	ABUW_RS03090	peroxiredoxin	23	31	6	21	48	63	85	27	304
ABUW_RS11870-ABUW_RS07590	ABUW_RS11870	hypothetical protein	ABUW_RS07590	phosphoenolpyruvate synthase	32	34	11	23	58	60	47	39	304
ABUW_RS11870-ABUW_RS00490	ABUW_RS11870	hypothetical protein	ABUW_RS00490	hypothetical protein	18	19	14	29	49	68	67	39	303
ABUW_RS11870-ABUW_RS03160	ABUW_RS11870	hypothetical protein	ABUW_RS03160	glucose/quinate/shikimate family membrane-bound PQQ-dependent dehydrogenase	24	18	9	24	56	54	74	44	303
ABUW_RS05820-ABUW_RS07145	ABUW_RS05820	DUF3015 domain-containing protein	ABUW_RS07145	DUF2171 domain-containing protein	17	19	1	24	61	111	51	19	303
ABUW_RS12325-ABUW_RS03380	ABUW_RS12325	1%2C2-phenylacetyl-CoA epoxidase subunit A	ABUW_RS03380	entericidin A/B family lipoprotein	11	17	7	22	57	81	103	4	302
ABUW_RS11870-ABUW_RS07765	ABUW_RS11870	hypothetical protein	ABUW_RS07765	outer membrane protein assembly factor	45	37	26	33	47	46	24	43	301
ABUW_RS15380-ABUW_RS15385	ABUW_RS15380	NADH-quinone oxidoreductase subunit L	ABUW_RS15385	NADH-quinone oxidoreductase subunit NuoK	48	43	53	60	43	46	4	4	301
ABUW_RS19635-ABUW_RS19600	ABUW_RS19635	protein rep	ABUW_RS19600	sel1 repeat family protein	95	78	85	28	1	2	1	11	301
ABUW_RS15280-ABUW_RS19620	ABUW_RS15280	hypothetical protein	ABUW_RS19620	DIP1984 family protein	16	30	3	11	57	72	78	33	300
ABUW_RS11870-ABUW_RS11270	ABUW_RS11870	hypothetical protein	ABUW_RS11270	hypothetical protein	27	18	2	31	56	84	57	24	299
ABUW_RS11870-ABUW_RS10010	ABUW_RS11870	hypothetical protein	ABUW_RS10010	hypothetical protein	17	15	6	27	61	50	76	47	299
ABUW_RS00015-ABUW_RS00010	ABUW_RS00015	DNA replication/repair protein RecF	ABUW_RS00010	DNA polymerase III subunit beta	52	42	41	34	83	44	0	3	299
ABUW_RS08245-ABUW_RS11870	ABUW_RS08245	hypothetical protein	ABUW_RS11870	hypothetical protein	36	20	9	32	55	75	29	42	298
ABUW_RS08050-ABUW_RS10005	ABUW_RS08050	hypothetical protein	ABUW_RS10005	hypothetical protein	22	11	5	27	72	124	30	7	298
ABUW_RS10025-ABUW_RS13220	ABUW_RS10025	hypothetical protein	ABUW_RS13220	hypothetical protein	11	18	1	21	59	49	111	27	297
ABUW_RS11870-ABUW_RS04380	ABUW_RS11870	hypothetical protein	ABUW_RS04380	carbamoyl-phosphate synthase large subunit	10	23	17	41	31	40	62	73	297
ABUW_RS15080-ABUW_RS07145	ABUW_RS15080	peptidoglycan-binding protein LysM	ABUW_RS07145	DUF2171 domain-containing protein	21	18	1	14	57	86	75	25	297
ABUW_RS14025-ABUW_RS19620	ABUW_RS14025	copper resistance protein NlpE	ABUW_RS19620	DIP1984 family protein	28	26	2	11	55	91	63	21	297
ABUW_RS16055-ABUW_RS16050	ABUW_RS16055	cysteine synthase CysM	ABUW_RS16050	3'-5' exonuclease	51	34	44	47	57	61	0	2	296
ABUW_RS11870-ABUW_RS13760	ABUW_RS11870	hypothetical protein	ABUW_RS13760	RHS repeat protein	40	37	13	31	42	41	46	46	296
ABUW_RS17320-ABUW_RS17315	ABUW_RS17320	Holliday junction resolvase RuvX	ABUW_RS17315	YqgE/AlgH family protein	54	42	44	43	59	50	3	1	296
ABUW_RS17740-ABUW_RS17735	ABUW_RS17740	2%2C3-bisphosphoglycerate-independent phosphoglycerate mutase	ABUW_RS17735	peptidase S41	48	38	47	65	55	41	2	0	296
ABUW_RS11870-ABUW_RS15790	ABUW_RS11870	hypothetical protein	ABUW_RS15790	ribosome-associated translation inhibitor RaiA	24	23	3	16	52	51	95	31	295
ABUW_RS03370-ABUW_RS03365	ABUW_RS03370	alpha/beta fold hydrolase	ABUW_RS03365	radical SAM protein	62	33	53	42	39	49	9	6	293
ABUW_RS11870-ABUW_RS02765	ABUW_RS11870	hypothetical protein	ABUW_RS02765	carbapenem-hydrolyzing class D beta-lactamase OXA-23	25	32	14	27	47	48	32	68	293
ABUW_RS05800-ABUW_RS10005	ABUW_RS05800	acinetobactin biosynthesis isochorismate synthase BasJ	ABUW_RS10005	hypothetical protein	156	130	1	2	0	2	1	0	292
ABUW_RS11870-ABUW_RS10640	ABUW_RS11870	hypothetical protein	ABUW_RS10640	siderophore biosynthesis protein	126	150	1	1	0	3	4	5	290
ABUW_RS15280-ABUW_RS07145	ABUW_RS15280	hypothetical protein	ABUW_RS07145	DUF2171 domain-containing protein	18	15	1	19	53	66	88	30	290
ABUW_RS07565-ABUW_RS11870	ABUW_RS07565	cytochrome o ubiquinol oxidase subunit IV	ABUW_RS11870	hypothetical protein	20	21	9	31	47	51	68	42	289
ABUW_RS11870-ABUW_RS19590	ABUW_RS11870	hypothetical protein	ABUW_RS19590	replication initiation protein	50	48	33	35	14	24	31	54	289
ABUW_RS19260-ABUW_RS19255	ABUW_RS19260	sulfonamide-resistant dihydropteroate synthase Sul1	ABUW_RS19255	GNAT family N-acetyltransferase	40	43	41	51	48	60	2	4	289
ABUW_RS04980-ABUW_RS04985	ABUW_RS04980	hypothetical protein	ABUW_RS04985	CysB family HTH-type transcriptional regulator	14	17	4	14	124	65	37	14	289
ABUW_RS10025-ABUW_RS05445	ABUW_RS10025	hypothetical protein	ABUW_RS05445	alpha-keto acid decarboxylase family protein	27	14	3	26	42	67	71	38	288
ABUW_RS05155-ABUW_RS11870	ABUW_RS05155	glyceraldehyde-3-phosphate dehydrogenase	ABUW_RS11870	hypothetical protein	15	9	11	25	69	55	47	56	287
ABUW_RS03035-ABUW_RS03040	ABUW_RS03035	tryptophan synthase subunit beta	ABUW_RS03040	DUF1543 domain-containing protein	43	64	68	43	43	24	2	0	287
ABUW_RS13040-ABUW_RS10005	ABUW_RS13040	hypothetical protein	ABUW_RS10005	hypothetical protein	24	21	3	19	74	98	41	7	287
ABUW_RS10025-ABUW_RS19620	ABUW_RS10025	hypothetical protein	ABUW_RS19620	DIP1984 family protein	24	27	3	25	58	77	48	23	285
ABUW_RS12325-ABUW_RS19620	ABUW_RS12325	1%2C2-phenylacetyl-CoA epoxidase subunit A	ABUW_RS19620	DIP1984 family protein	10	16	2	12	64	111	66	4	285
ABUW_RS09940-ABUW_RS09645	ABUW_RS09940	hypothetical protein	ABUW_RS09645	hypothetical protein	40	38	35	56	41	66	6	3	285
ABUW_RS13120-ABUW_RS07145	ABUW_RS13120	four-helix bundle copper-binding protein	ABUW_RS07145	DUF2171 domain-containing protein	16	8	6	28	45	83	86	12	284
ABUW_RS17715-ABUW_RS11870	ABUW_RS17715	D-alanyl-D-alanine endopeptidase PBP7/8	ABUW_RS11870	hypothetical protein	36	28	18	25	37	51	50	38	283
ABUW_RS13195-ABUW_RS11870	ABUW_RS13195	peroxiredoxin	ABUW_RS11870	hypothetical protein	25	30	16	21	37	57	61	36	283
ABUW_RS07565-ABUW_RS07570	ABUW_RS07565	cytochrome o ubiquinol oxidase subunit IV	ABUW_RS07570	cytochrome o ubiquinol oxidase subunit III	52	41	43	33	55	47	7	5	283
ABUW_RS11870-ABUW_RS20495	ABUW_RS11870	hypothetical protein	ABUW_RS20495	hypothetical protein	38	40	22	27	37	27	55	37	283
ABUW_RS04885-ABUW_RS04880	ABUW_RS04885	protein TolQ	ABUW_RS04880	protein TolR	46	44	41	48	51	53	0	0	283
ABUW_RS11865-ABUW_RS11860	ABUW_RS11865	damage-inducible protein CinA	ABUW_RS11860	iron-containing redox enzyme family protein	19	18	8	36	82	65	45	10	283
ABUW_RS10025-ABUW_RS19635	ABUW_RS10025	hypothetical protein	ABUW_RS19635	protein rep	117	44	30	26	1	8	7	47	280
ABUW_RS04385-ABUW_RS04380	ABUW_RS04385	glutamine-hydrolyzing carbamoyl-phosphate synthase small subunit	ABUW_RS04380	carbamoyl-phosphate synthase large subunit	42	42	37	49	52	53	3	2	280
ABUW_RS11870-ABUW_RS15335	ABUW_RS11870	hypothetical protein	ABUW_RS15335	hypothetical protein	13	30	2	24	45	36	98	32	280
ABUW_RS17230-ABUW_RS17235	ABUW_RS17230	translation initiation factor IF-2	ABUW_RS17235	transcription termination/antitermination protein NusA	50	26	48	39	58	55	3	1	280
ABUW_RS06560-ABUW_RS06555	ABUW_RS06560	U32 family peptidase	ABUW_RS06555	YfhL family 4Fe-4S dicluster ferredoxin	36	41	31	37	57	74	1	3	280
ABUW_RS11870-ABUW_RS05520	ABUW_RS11870	hypothetical protein	ABUW_RS05520	hypothetical protein	19	9	4	28	48	58	77	36	279
ABUW_RS07565-ABUW_RS07560	ABUW_RS07565	cytochrome o ubiquinol oxidase subunit IV	ABUW_RS07560	protoheme IX farnesyltransferase	55	38	35	50	59	36	4	1	278
ABUW_RS11870-ABUW_RS18650	ABUW_RS11870	hypothetical protein	ABUW_RS18650	membrane protein	36	25	16	24	45	39	41	52	278
ABUW_RS03195-ABUW_RS11855	ABUW_RS03195	OmpA family protein	ABUW_RS11855	catalase HPII	8	14	1	14	46	49	113	33	278
ABUW_RS10585-ABUW_RS10005	ABUW_RS10585	acetyltransferase	ABUW_RS10005	hypothetical protein	135	140	0	0	1	1	1	0	278
ABUW_RS11870-ABUW_RS18570	ABUW_RS11870	hypothetical protein	ABUW_RS18570	phosphomannomutase/phosphoglucomutase	34	53	17	34	23	33	20	63	277
ABUW_RS11870-ABUW_RS07965	ABUW_RS11870	hypothetical protein	ABUW_RS07965	molecular chaperone	21	17	8	18	59	56	77	21	277
ABUW_RS00325-ABUW_RS10005	ABUW_RS00325	4-hydroxyphenylpyruvate dioxygenase	ABUW_RS10005	hypothetical protein	50	46	8	24	71	65	12	1	277
ABUW_RS03380-ABUW_RS15330	ABUW_RS03380	entericidin A/B family lipoprotein	ABUW_RS15330	hypothetical protein	24	27	3	14	36	50	91	31	276
ABUW_RS11960-ABUW_RS07145	ABUW_RS11960	indolepyruvate ferredoxin oxidoreductase family protein	ABUW_RS07145	DUF2171 domain-containing protein	28	24	4	21	67	75	35	22	276
ABUW_RS11870-ABUW_RS14895	ABUW_RS11870	hypothetical protein	ABUW_RS14895	NAD+ synthase	22	14	8	18	41	61	79	32	275
ABUW_RS00325-ABUW_RS03380	ABUW_RS00325	4-hydroxyphenylpyruvate dioxygenase	ABUW_RS03380	entericidin A/B family lipoprotein	45	41	3	9	62	72	37	6	275
ABUW_RS15330-ABUW_RS10005	ABUW_RS15330	hypothetical protein	ABUW_RS10005	hypothetical protein	25	22	7	19	67	78	42	14	274
ABUW_RS11870-ABUW_RS18980	ABUW_RS11870	hypothetical protein	ABUW_RS18980	GlsB/YeaQ/YmgE family stress response membrane protein	12	18	9	20	39	51	101	23	273
ABUW_RS04980-ABUW_RS07145	ABUW_RS04980	hypothetical protein	ABUW_RS07145	DUF2171 domain-containing protein	31	23	2	22	51	68	53	23	273
ABUW_RS13220-ABUW_RS07145	ABUW_RS13220	hypothetical protein	ABUW_RS07145	DUF2171 domain-containing protein	19	16	0	23	55	67	70	23	273
ABUW_RS11870-ABUW_RS01525	ABUW_RS11870	hypothetical protein	ABUW_RS01525	DNA-directed RNA polymerase subunit omega	21	36	11	23	34	55	64	28	272
ABUW_RS11870-ABUW_RS10685	ABUW_RS11870	hypothetical protein	ABUW_RS10685	HU family DNA-binding protein	13	21	8	16	43	35	61	75	272
ABUW_RS11870-ABUW_RS07450	ABUW_RS11870	hypothetical protein	ABUW_RS07450	hypothetical protein	17	23	2	21	44	29	105	30	271
ABUW_RS11870-ABUW_RS15435	ABUW_RS11870	hypothetical protein	ABUW_RS15435	GGDEF domain-containing protein	34	63	28	38	5	4	4	95	271
ABUW_RS19635-ABUW_RS07145	ABUW_RS19635	protein rep	ABUW_RS07145	DUF2171 domain-containing protein	91	42	61	32	5	8	8	24	271
ABUW_RS11850-ABUW_RS11855	ABUW_RS11850	glucose 1-dehydrogenase	ABUW_RS11855	catalase HPII	9	12	7	17	65	58	94	9	271
ABUW_RS19600-ABUW_RS20490	ABUW_RS19600	sel1 repeat family protein	ABUW_RS20490	hypothetical protein	75	63	49	25	8	4	4	42	270
ABUW_RS08695-ABUW_RS10005	ABUW_RS08695	hypothetical protein	ABUW_RS10005	hypothetical protein	37	28	5	20	79	79	19	3	270
ABUW_RS01030-ABUW_RS01035	ABUW_RS01030	FAD-binding protein	ABUW_RS01035	class I SAM-dependent methyltransferase	42	38	40	25	80	40	2	1	268
ABUW_RS11870-ABUW_RS18150	ABUW_RS11870	hypothetical protein	ABUW_RS18150	glutathione peroxidase	24	28	4	21	21	42	75	52	267
ABUW_RS11870-ABUW_RS17990	ABUW_RS11870	hypothetical protein	ABUW_RS17990	TIGR00730 family Rossman fold protein	41	54	26	30	8	8	9	91	267
ABUW_RS00325-ABUW_RS00330	ABUW_RS00325	4-hydroxyphenylpyruvate dioxygenase	ABUW_RS00330	IclR family transcriptional regulator	35	29	15	16	102	49	10	11	267
ABUW_RS17440-ABUW_RS19620	ABUW_RS17440	membrane protein	ABUW_RS19620	DIP1984 family protein	23	31	4	15	51	83	41	19	267
ABUW_RS11490-ABUW_RS11485	ABUW_RS11490	serine O-acetyltransferase	ABUW_RS11485	RNA methyltransferase	49	37	40	43	49	47	1	1	267
ABUW_RS11870-ABUW_RS01370	ABUW_RS11870	hypothetical protein	ABUW_RS01370	hypothetical protein	21	24	13	26	30	45	53	54	266
ABUW_RS11870-ABUW_RS04760	ABUW_RS11870	hypothetical protein	ABUW_RS04760	hypothetical protein	38	51	23	28	5	10	7	104	266
ABUW_RS19270-ABUW_RS19275	ABUW_RS19270	trimethoprim-resistant dihydrofolate reductase DfrA7	ABUW_RS19275	aminoglycoside N-acetyltransferase AAC(6')-Ib3	40	28	37	29	63	63	1	5	266
ABUW_RS13010-ABUW_RS07500	ABUW_RS13010	DUF4142 domain-containing protein	ABUW_RS07500	hypothetical protein	15	5	1	8	31	72	119	14	265
ABUW_RS10025-ABUW_RS12725	ABUW_RS10025	hypothetical protein	ABUW_RS12725	hypothetical protein	20	15	3	13	45	91	57	18	262
ABUW_RS01020-ABUW_RS11870	ABUW_RS01020	hydrolase	ABUW_RS11870	hypothetical protein	22	26	7	24	31	42	73	37	262
ABUW_RS11870-ABUW_RS19585	ABUW_RS11870	hypothetical protein	ABUW_RS19585	hypothetical protein	18	25	9	18	40	56	57	39	262
ABUW_RS13935-ABUW_RS07145	ABUW_RS13935	META domain-containing protein	ABUW_RS07145	DUF2171 domain-containing protein	15	16	1	17	80	88	34	11	262
ABUW_RS10025-ABUW_RS14025	ABUW_RS10025	hypothetical protein	ABUW_RS14025	copper resistance protein NlpE	22	22	4	17	39	61	84	11	260
ABUW_RS11870-ABUW_RS07770	ABUW_RS11870	hypothetical protein	ABUW_RS07770	DUF490 domain-containing protein	31	46	14	20	21	28	42	58	260
ABUW_RS15155-ABUW_RS15160	ABUW_RS15155	alpha/beta fold hydrolase	ABUW_RS15160	trehalose-phosphatase	32	16	19	34	40	41	56	22	260
ABUW_RS08050-ABUW_RS01485	ABUW_RS08050	hypothetical protein	ABUW_RS01485	TPM domain-containing protein	43	47	53	55	30	32	0	0	260
ABUW_RS11870-ABUW_RS03180	ABUW_RS11870	hypothetical protein	ABUW_RS03180	VOC family protein	15	27	6	24	50	42	55	40	259
ABUW_RS03165-ABUW_RS03170	ABUW_RS03165	nitrite/sulfite reductase	ABUW_RS03170	DUF934 domain-containing protein	46	30	43	32	60	48	0	0	259
ABUW_RS10025-ABUW_RS11860	ABUW_RS10025	hypothetical protein	ABUW_RS11860	iron-containing redox enzyme family protein	10	8	4	16	50	61	100	9	258
ABUW_RS11875-ABUW_RS12325	ABUW_RS11875	hypothetical protein	ABUW_RS12325	1%2C2-phenylacetyl-CoA epoxidase subunit A	6	10	6	14	75	78	58	11	258
ABUW_RS15280-ABUW_RS10005	ABUW_RS15280	hypothetical protein	ABUW_RS10005	hypothetical protein	28	35	5	24	42	63	50	11	258
ABUW_RS13010-ABUW_RS03195	ABUW_RS13010	DUF4142 domain-containing protein	ABUW_RS03195	OmpA family protein	14	12	1	11	37	50	103	30	258
ABUW_RS07145-ABUW_RS11860	ABUW_RS07145	DUF2171 domain-containing protein	ABUW_RS11860	iron-containing redox enzyme family protein	14	11	4	14	49	71	85	10	258
ABUW_RS11870-ABUW_RS08085	ABUW_RS11870	hypothetical protein	ABUW_RS08085	hypothetical protein	25	26	8	26	52	64	40	16	257
ABUW_RS15280-ABUW_RS03380	ABUW_RS15280	hypothetical protein	ABUW_RS03380	entericidin A/B family lipoprotein	16	24	1	12	45	51	77	31	257
ABUW_RS01890-ABUW_RS01885	ABUW_RS01890	outer membrane lipid asymmetry maintenance protein MlaD	ABUW_RS01885	lipid asymmetry maintenance ABC transporter permease subunit MlaE	48	34	51	51	31	38	1	3	257
ABUW_RS10025-ABUW_RS05800	ABUW_RS10025	hypothetical protein	ABUW_RS05800	acinetobactin biosynthesis isochorismate synthase BasJ	141	111	0	1	0	2	0	1	256
ABUW_RS19600-ABUW_RS19595	ABUW_RS19600	sel1 repeat family protein	ABUW_RS19595	helix-turn-helix domain-containing protein	88	51	58	12	7	3	4	33	256
ABUW_RS15080-ABUW_RS19620	ABUW_RS15080	peptidoglycan-binding protein LysM	ABUW_RS19620	DIP1984 family protein	21	14	4	11	45	71	60	30	256
ABUW_RS10025-ABUW_RS07960	ABUW_RS10025	hypothetical protein	ABUW_RS07960	SCPU domain-containing protein	13	18	5	17	34	61	93	14	255
ABUW_RS19620-ABUW_RS12975	ABUW_RS19620	DIP1984 family protein	ABUW_RS12975	hypothetical protein	19	39	12	18	55	82	24	6	255
ABUW_RS10025-ABUW_RS15330	ABUW_RS10025	hypothetical protein	ABUW_RS15330	hypothetical protein	13	16	1	16	48	47	87	26	254
ABUW_RS11870-ABUW_RS11470	ABUW_RS11870	hypothetical protein	ABUW_RS11470	dicarboxylate/amino acid:cation symporter	25	31	6	13	35	41	35	68	254
ABUW_RS08695-ABUW_RS19620	ABUW_RS08695	hypothetical protein	ABUW_RS19620	DIP1984 family protein	13	25	3	6	69	106	26	6	254
ABUW_RS11870-ABUW_RS10425	ABUW_RS11870	hypothetical protein	ABUW_RS10425	hypothetical protein	11	18	1	16	34	44	87	42	253
ABUW_RS11870-ABUW_RS15160	ABUW_RS11870	hypothetical protein	ABUW_RS15160	trehalose-phosphatase	14	16	7	14	43	42	101	16	253
ABUW_RS14030-ABUW_RS14025	ABUW_RS14030	isocitrate lyase	ABUW_RS14025	copper resistance protein NlpE	13	21	10	16	80	62	36	15	253
ABUW_RS13225-ABUW_RS07145	ABUW_RS13225	glutathione S-transferase	ABUW_RS07145	DUF2171 domain-containing protein	17	10	0	16	57	75	57	21	253
ABUW_RS11870-ABUW_RS08095	ABUW_RS11870	hypothetical protein	ABUW_RS08095	universal stress protein	25	40	6	14	30	44	69	24	252
ABUW_RS11870-ABUW_RS03540	ABUW_RS11870	hypothetical protein	ABUW_RS03540	ribonuclease G	6	13	9	25	57	60	54	28	252
ABUW_RS11870-ABUW_RS00345	ABUW_RS11870	hypothetical protein	ABUW_RS00345	fumarylacetoacetase	34	34	9	11	57	52	40	14	251
ABUW_RS10490-ABUW_RS10485	ABUW_RS10490	HIT family protein	ABUW_RS10485	YARHG domain-containing protein	50	44	28	30	54	38	7	0	251
ABUW_RS16675-ABUW_RS16680	ABUW_RS16675	50S ribosomal protein L28	ABUW_RS16680	50S ribosomal protein L33	26	20	33	25	67	47	13	19	250
ABUW_RS11875-ABUW_RS00325	ABUW_RS11875	hypothetical protein	ABUW_RS00325	4-hydroxyphenylpyruvate dioxygenase	28	26	18	23	62	60	29	4	250
ABUW_RS11870-ABUW_RS04480	ABUW_RS11870	hypothetical protein	ABUW_RS04480	phosphoenolpyruvate carboxykinase (GTP)	26	21	14	31	32	50	24	51	249
ABUW_RS01615-ABUW_RS07145	ABUW_RS01615	hemerythrin	ABUW_RS07145	DUF2171 domain-containing protein	10	6	5	17	53	61	71	26	249
ABUW_RS08700-ABUW_RS03380	ABUW_RS08700	hypothetical protein	ABUW_RS03380	entericidin A/B family lipoprotein	18	15	3	21	32	60	78	21	248
ABUW_RS11870-ABUW_RS09995	ABUW_RS11870	hypothetical protein	ABUW_RS09995	hypothetical protein	19	21	8	17	37	43	76	26	247
ABUW_RS18730-ABUW_RS18735	ABUW_RS18730	bifunctional 3-demethylubiquinone 3-O-methyltransferase/2-octaprenyl-6-hydroxy phenol methylase	ABUW_RS18735	HAD family hydrolase	30	40	40	27	57	52	0	0	246
ABUW_RS11870-ABUW_RS13120	ABUW_RS11870	hypothetical protein	ABUW_RS13120	four-helix bundle copper-binding protein	16	10	5	30	42	48	77	18	246
ABUW_RS15320-ABUW_RS11870	ABUW_RS15320	NAD(P)/FAD-dependent oxidoreductase	ABUW_RS11870	hypothetical protein	22	36	16	23	37	11	23	77	245
ABUW_RS05890-ABUW_RS05885	ABUW_RS05890	MFS transporter	ABUW_RS05885	aminopeptidase P family protein	49	29	54	30	44	33	5	0	244
ABUW_RS07145-ABUW_RS08050	ABUW_RS07145	DUF2171 domain-containing protein	ABUW_RS08050	hypothetical protein	12	8	12	19	50	79	54	10	244
ABUW_RS10025-ABUW_RS05940	ABUW_RS10025	hypothetical protein	ABUW_RS05940	superoxide dismutase	3	11	1	19	44	45	99	21	243
ABUW_RS15425-ABUW_RS15430	ABUW_RS15425	NADH-quinone oxidoreductase subunit B	ABUW_RS15430	NADH-quinone oxidoreductase subunit A	23	35	46	32	59	42	1	5	243
ABUW_RS07145-ABUW_RS12975	ABUW_RS07145	DUF2171 domain-containing protein	ABUW_RS12975	hypothetical protein	15	14	5	17	58	80	39	15	243
ABUW_RS17115-ABUW_RS11870	ABUW_RS17115	polyribonucleotide nucleotidyltransferase	ABUW_RS11870	hypothetical protein	22	21	14	23	56	46	33	27	242
ABUW_RS11870-ABUW_RS06040	ABUW_RS11870	hypothetical protein	ABUW_RS06040	elongation factor Ts	16	11	16	16	57	47	21	58	242
ABUW_RS11155-ABUW_RS11150	ABUW_RS11155	polyisoprenoid-binding protein	ABUW_RS11150	hypothetical protein	26	15	11	17	65	59	33	16	242
ABUW_RS00170-ABUW_RS00165	ABUW_RS00170	efflux RND transporter permease subunit	ABUW_RS00165	efflux RND transporter periplasmic adaptor subunit	52	40	34	45	28	39	3	1	242
ABUW_RS11870-ABUW_RS07170	ABUW_RS11870	hypothetical protein	ABUW_RS07170	NirD/YgiW/YdeI family stress tolerance protein	13	14	2	33	41	55	72	11	241
ABUW_RS11870-ABUW_RS01420	ABUW_RS11870	hypothetical protein	ABUW_RS01420	penicillin-binding protein PBP1a	40	36	15	29	20	15	24	62	241
ABUW_RS11870-ABUW_RS16355	ABUW_RS11870	hypothetical protein	ABUW_RS16355	Bax inhibitor-1/YccA family protein	13	12	6	16	37	44	70	43	241
ABUW_RS11870-ABUW_RS08480	ABUW_RS11870	hypothetical protein	ABUW_RS08480	outer membrane protein assembly factor BamA	11	20	14	27	38	47	55	29	241
ABUW_RS07950-ABUW_RS07960	ABUW_RS07950	hypothetical protein	ABUW_RS07960	SCPU domain-containing protein	17	21	5	23	73	50	28	24	241
ABUW_RS12405-ABUW_RS03380	ABUW_RS12405	DUF333 domain-containing protein	ABUW_RS03380	entericidin A/B family lipoprotein	16	7	0	6	42	62	86	22	241
ABUW_RS07500-ABUW_RS13220	ABUW_RS07500	hypothetical protein	ABUW_RS13220	hypothetical protein	10	15	3	20	58	45	70	20	241
ABUW_RS10025-ABUW_RS05435	ABUW_RS10025	hypothetical protein	ABUW_RS05435	aldehyde dehydrogenase family protein	17	18	1	7	38	52	77	30	240
ABUW_RS06720-ABUW_RS19615	ABUW_RS06720	cold-shock protein	ABUW_RS19615	TonB-dependent receptor	11	19	0	16	49	85	28	32	240
ABUW_RS05155-ABUW_RS07145	ABUW_RS05155	glyceraldehyde-3-phosphate dehydrogenase	ABUW_RS07145	DUF2171 domain-containing protein	8	9	0	14	39	84	35	50	239
ABUW_RS02070-ABUW_RS02075	ABUW_RS02070	50S ribosomal protein L6	ABUW_RS02075	50S ribosomal protein L18	32	27	48	41	49	38	1	3	239
ABUW_RS11870-ABUW_RS00895	ABUW_RS11870	hypothetical protein	ABUW_RS00895	hypothetical protein	17	18	14	21	48	57	46	18	239
ABUW_RS13220-ABUW_RS10005	ABUW_RS13220	hypothetical protein	ABUW_RS10005	hypothetical protein	14	13	4	20	55	83	44	6	239
ABUW_RS13900-ABUW_RS13895	ABUW_RS13900	cell division protein ZapA	ABUW_RS13895	hypothetical protein	32	36	44	37	50	32	5	2	238
ABUW_RS05940-ABUW_RS07145	ABUW_RS05940	superoxide dismutase	ABUW_RS07145	DUF2171 domain-containing protein	5	4	2	10	46	76	83	12	238
ABUW_RS15080-ABUW_RS03380	ABUW_RS15080	peptidoglycan-binding protein LysM	ABUW_RS03380	entericidin A/B family lipoprotein	10	9	3	11	31	70	76	27	237
ABUW_RS16435-ABUW_RS16430	ABUW_RS16435	Fe-S cluster assembly protein IscX	ABUW_RS16430	nucleoside-diphosphate kinase	36	35	51	37	40	38	0	0	237
ABUW_RS02065-ABUW_RS02060	ABUW_RS02065	30S ribosomal protein S8	ABUW_RS02060	30S ribosomal protein S14	49	26	30	26	52	52	0	1	236
ABUW_RS11870-ABUW_RS11175	ABUW_RS11870	hypothetical protein	ABUW_RS11175	hypothetical protein	38	40	11	31	22	27	28	39	236
ABUW_RS05445-ABUW_RS19620	ABUW_RS05445	alpha-keto acid decarboxylase family protein	ABUW_RS19620	DIP1984 family protein	15	14	1	9	41	85	33	38	236
ABUW_RS04975-ABUW_RS11870	ABUW_RS04975	2%2C3%2C4%2C5-tetrahydropyridine-2%2C6-dicarboxylate N-succinyltransferase	ABUW_RS11870	hypothetical protein	26	21	25	27	42	50	23	20	234
ABUW_RS16630-ABUW_RS16635	ABUW_RS16630	dihydrofolate reductase	ABUW_RS16635	DUF4105 domain-containing protein	40	24	35	37	53	44	1	0	234
ABUW_RS02025-ABUW_RS02030	ABUW_RS02025	30S ribosomal protein S3	ABUW_RS02030	50S ribosomal protein L16	30	23	53	38	39	33	10	8	234
ABUW_RS15320-ABUW_RS15330	ABUW_RS15320	NAD(P)/FAD-dependent oxidoreductase	ABUW_RS15330	hypothetical protein	11	17	7	13	68	56	43	18	233
ABUW_RS05940-ABUW_RS19620	ABUW_RS05940	superoxide dismutase	ABUW_RS19620	DIP1984 family protein	5	12	2	10	40	81	62	21	233
ABUW_RS11335-ABUW_RS11330	ABUW_RS11335	amino acid ABC transporter permease	ABUW_RS11330	amino acid ABC transporter ATP-binding protein	40	34	38	33	47	40	1	0	233
ABUW_RS07755-ABUW_RS07760	ABUW_RS07755	2-nonaprenyl-3-methyl-6-methoxy-1%2C4-benzoquinol hydroxylase	ABUW_RS07760	MFS transporter	41	33	26	28	56	47	1	1	233
ABUW_RS11875-ABUW_RS13220	ABUW_RS11875	hypothetical protein	ABUW_RS13220	hypothetical protein	10	8	4	18	50	35	74	33	232
ABUW_RS11870-ABUW_RS04750	ABUW_RS11870	hypothetical protein	ABUW_RS04750	TolC family protein	23	40	12	30	26	23	19	57	230
ABUW_RS12220-ABUW_RS11870	ABUW_RS12220	hypothetical protein	ABUW_RS11870	hypothetical protein	31	34	15	24	18	15	11	81	229
ABUW_RS04675-ABUW_RS04670	ABUW_RS04675	diaminopimelate decarboxylase	ABUW_RS04670	hypothetical protein	32	27	24	45	47	54	0	0	229
ABUW_RS11870-ABUW_RS05950	ABUW_RS11870	hypothetical protein	ABUW_RS05950	PDZ domain-containing protein	28	30	30	33	15	25	15	53	229
ABUW_RS16285-ABUW_RS11870	ABUW_RS16285	TetR/AcrR family transcriptional regulator	ABUW_RS11870	hypothetical protein	29	43	17	19	17	45	22	36	228
ABUW_RS11875-ABUW_RS15280	ABUW_RS11875	hypothetical protein	ABUW_RS15280	hypothetical protein	15	2	1	9	38	40	96	27	228
ABUW_RS01460-ABUW_RS01455	ABUW_RS01460	hypothetical protein	ABUW_RS01455	3-dehydroquinate synthase	43	22	28	35	47	49	1	3	228
ABUW_RS02000-ABUW_RS01995	ABUW_RS02000	50S ribosomal protein L4	ABUW_RS01995	50S ribosomal protein L3	27	20	56	37	55	33	0	0	228
ABUW_RS11875-ABUW_RS17440	ABUW_RS11875	hypothetical protein	ABUW_RS17440	membrane protein	9	11	3	13	54	50	68	19	227
ABUW_RS07575-ABUW_RS07570	ABUW_RS07575	cytochrome o ubiquinol oxidase subunit I	ABUW_RS07570	cytochrome o ubiquinol oxidase subunit III	38	30	33	46	35	42	3	0	227
ABUW_RS01615-ABUW_RS10005	ABUW_RS01615	hemerythrin	ABUW_RS10005	hypothetical protein	8	12	7	24	53	61	42	19	226
ABUW_RS15165-ABUW_RS07145	ABUW_RS15165	trehalose-6-phosphate synthase	ABUW_RS07145	DUF2171 domain-containing protein	10	12	2	12	25	60	91	13	225
ABUW_RS11870-ABUW_RS08075	ABUW_RS11870	hypothetical protein	ABUW_RS08075	OmpW family protein	14	18	11	12	33	28	82	27	225
ABUW_RS11870-ABUW_RS17420	ABUW_RS11870	hypothetical protein	ABUW_RS17420	hypothetical protein	20	20	2	25	39	45	48	26	225
ABUW_RS11155-ABUW_RS07145	ABUW_RS11155	polyisoprenoid-binding protein	ABUW_RS07145	DUF2171 domain-containing protein	12	19	0	6	39	73	68	8	225
ABUW_RS11870-ABUW_RS08140	ABUW_RS11870	hypothetical protein	ABUW_RS08140	transaldolase	19	12	6	13	37	48	62	27	224
ABUW_RS17505-ABUW_RS17500	ABUW_RS17505	preprotein translocase subunit SecE	ABUW_RS17500	transcription termination/antitermination protein NusG	42	27	62	40	28	24	0	0	223
ABUW_RS00460-ABUW_RS00455	ABUW_RS00460	transcription antitermination factor NusB	ABUW_RS00455	thiamine-phosphate kinase	38	36	18	11	74	42	1	3	223
ABUW_RS11870-ABUW_RS00790	ABUW_RS11870	hypothetical protein	ABUW_RS00790	TonB-dependent siderophore receptor	30	46	23	31	4	3	3	83	223
ABUW_RS11875-ABUW_RS00260	ABUW_RS11875	hypothetical protein	ABUW_RS00260	DUF1328 domain-containing protein	24	13	16	25	26	33	67	19	223
ABUW_RS19600-ABUW_RS10005	ABUW_RS19600	sel1 repeat family protein	ABUW_RS10005	hypothetical protein	33	45	7	26	33	48	14	17	223
ABUW_RS05345-ABUW_RS05350	ABUW_RS05345	type I-F CRISPR-associated protein Csy1	ABUW_RS05350	type I-F CRISPR-associated protein Csy2	32	33	48	37	38	32	2	1	223
ABUW_RS10025-ABUW_RS12975	ABUW_RS10025	hypothetical protein	ABUW_RS12975	hypothetical protein	21	11	5	21	45	56	43	20	222
ABUW_RS11870-ABUW_RS04550	ABUW_RS11870	hypothetical protein	ABUW_RS04550	hypothetical protein	9	9	4	22	43	62	44	29	222
ABUW_RS19600-ABUW_RS03380	ABUW_RS19600	sel1 repeat family protein	ABUW_RS03380	entericidin A/B family lipoprotein	44	54	6	19	24	24	27	24	222
ABUW_RS07960-ABUW_RS10005	ABUW_RS07960	SCPU domain-containing protein	ABUW_RS10005	hypothetical protein	17	21	5	13	52	68	37	9	222
ABUW_RS10025-ABUW_RS04980	ABUW_RS10025	hypothetical protein	ABUW_RS04980	hypothetical protein	26	27	0	18	28	47	55	20	221
ABUW_RS18010-ABUW_RS18015	ABUW_RS18010	RidA family protein	ABUW_RS18015	DUF2726 domain-containing protein	44	30	27	62	22	23	8	5	221
ABUW_RS07145-ABUW_RS13040	ABUW_RS07145	DUF2171 domain-containing protein	ABUW_RS13040	hypothetical protein	10	15	1	22	56	61	45	11	221
ABUW_RS11870-ABUW_RS05995	ABUW_RS11870	hypothetical protein	ABUW_RS05995	acyl-CoA dehydrogenase	23	18	6	18	46	61	36	12	220
ABUW_RS15165-ABUW_RS10025	ABUW_RS15165	trehalose-6-phosphate synthase	ABUW_RS10025	hypothetical protein	8	14	2	16	30	49	88	12	219
ABUW_RS11870-ABUW_RS17190	ABUW_RS11870	hypothetical protein	ABUW_RS17190	ATP-binding protein	34	35	23	31	17	13	13	53	219
ABUW_RS19635-ABUW_RS20495	ABUW_RS19635	protein rep	ABUW_RS20495	hypothetical protein	73	59	61	18	0	4	0	4	219
ABUW_RS19620-ABUW_RS11860	ABUW_RS19620	DIP1984 family protein	ABUW_RS11860	iron-containing redox enzyme family protein	17	13	3	5	43	72	52	14	219
ABUW_RS10025-ABUW_RS00325	ABUW_RS10025	hypothetical protein	ABUW_RS00325	4-hydroxyphenylpyruvate dioxygenase	32	25	5	10	66	56	20	4	218
ABUW_RS11870-ABUW_RS05960	ABUW_RS11870	hypothetical protein	ABUW_RS05960	NADP-dependent malic enzyme	13	19	3	19	41	57	30	36	218
ABUW_RS11870-ABUW_RS01520	ABUW_RS11870	hypothetical protein	ABUW_RS01520	bifunctional (p)ppGpp synthetase/guanosine-3'%2C5'-bis(diphosphate) 3'-pyrophosphohydrolase	18	21	13	19	44	38	35	30	218
ABUW_RS11870-ABUW_RS02570	ABUW_RS11870	hypothetical protein	ABUW_RS02570	hypothetical protein	25	31	9	30	18	11	8	86	218
ABUW_RS11875-ABUW_RS11855	ABUW_RS11875	hypothetical protein	ABUW_RS11855	catalase HPII	7	2	4	10	34	32	94	35	218
ABUW_RS11870-ABUW_RS17610	ABUW_RS11870	hypothetical protein	ABUW_RS17610	argininosuccinate lyase	32	19	17	31	15	16	17	70	217
ABUW_RS11870-ABUW_RS17455	ABUW_RS11870	hypothetical protein	ABUW_RS17455	DUF4442 domain-containing protein	25	44	16	19	27	14	12	60	217
ABUW_RS11870-ABUW_RS06270	ABUW_RS11870	hypothetical protein	ABUW_RS06270	hypothetical protein	17	7	9	15	40	71	48	10	217
ABUW_RS11870-ABUW_RS01715	ABUW_RS11870	hypothetical protein	ABUW_RS01715	Glu/Leu/Phe/Val dehydrogenase	18	16	2	17	41	29	41	53	217
ABUW_RS11875-ABUW_RS11885	ABUW_RS11875	hypothetical protein	ABUW_RS11885	hypothetical protein	10	10	12	15	60	45	48	17	217
ABUW_RS11870-ABUW_RS00340	ABUW_RS11870	hypothetical protein	ABUW_RS00340	maleylacetoacetate isomerase	34	46	6	13	46	36	30	5	216
ABUW_RS13040-ABUW_RS19880	ABUW_RS13040	hypothetical protein	ABUW_RS19880	hypothetical protein	14	24	13	28	51	52	29	5	216
ABUW_RS11870-ABUW_RS17815	ABUW_RS11870	hypothetical protein	ABUW_RS17815	hypothetical protein	28	18	0	13	26	26	64	40	215
ABUW_RS18180-ABUW_RS18185	ABUW_RS18180	F0F1 ATP synthase subunit delta	ABUW_RS18185	F0F1 ATP synthase subunit B	30	23	48	40	44	30	0	0	215
ABUW_RS11840-ABUW_RS03195	ABUW_RS11840	stress-induced protein	ABUW_RS03195	OmpA family protein	6	12	1	12	26	47	86	24	214
ABUW_RS11870-ABUW_RS18640	ABUW_RS11870	hypothetical protein	ABUW_RS18640	UDP-N-acetylglucosamine 2-epimerase (non-hydrolyzing)	10	11	7	15	48	50	34	39	214
ABUW_RS11870-ABUW_RS17400	ABUW_RS11870	hypothetical protein	ABUW_RS17400	serine hydrolase family protein	6	10	5	17	16	39	99	22	214
ABUW_RS03510-ABUW_RS03505	ABUW_RS03510	Asp-tRNA(Asn)/Glu-tRNA(Gln) amidotransferase subunit GatA	ABUW_RS03505	Asp-tRNA(Asn)/Glu-tRNA(Gln) amidotransferase subunit GatB	36	38	33	35	36	34	0	1	213
ABUW_RS11870-ABUW_RS17660	ABUW_RS11870	hypothetical protein	ABUW_RS17660	RNA polymerase-binding protein DksA	22	9	6	10	40	41	50	34	212
ABUW_RS11870-ABUW_RS04280	ABUW_RS11870	hypothetical protein	ABUW_RS04280	2-oxoglutarate dehydrogenase E1 component	17	20	13	23	28	34	35	42	212
ABUW_RS05445-ABUW_RS03380	ABUW_RS05445	alpha-keto acid decarboxylase family protein	ABUW_RS03380	entericidin A/B family lipoprotein	23	19	0	6	48	43	44	29	212
ABUW_RS05445-ABUW_RS10005	ABUW_RS05445	alpha-keto acid decarboxylase family protein	ABUW_RS10005	hypothetical protein	29	25	2	12	43	58	37	6	212
ABUW_RS03380-ABUW_RS13220	ABUW_RS03380	entericidin A/B family lipoprotein	ABUW_RS13220	hypothetical protein	6	7	6	17	42	43	67	24	212
ABUW_RS11345-ABUW_RS07145	ABUW_RS11345	amino acid ABC transporter substrate-binding protein	ABUW_RS07145	DUF2171 domain-containing protein	21	20	4	7	43	63	32	22	212
ABUW_RS10025-ABUW_RS08695	ABUW_RS10025	hypothetical protein	ABUW_RS08695	hypothetical protein	30	16	6	19	62	52	19	7	211
ABUW_RS11870-ABUW_RS01505	ABUW_RS11870	hypothetical protein	ABUW_RS01505	bacterioferritin	21	20	21	10	34	35	21	49	211
ABUW_RS11870-ABUW_RS15085	ABUW_RS11870	hypothetical protein	ABUW_RS15085	acyl carrier protein	14	8	4	16	36	40	55	38	211
ABUW_RS03380-ABUW_RS12975	ABUW_RS03380	entericidin A/B family lipoprotein	ABUW_RS12975	hypothetical protein	25	17	3	11	37	69	29	20	211
ABUW_RS10005-ABUW_RS11885	ABUW_RS10005	hypothetical protein	ABUW_RS11885	hypothetical protein	27	8	7	20	49	67	23	10	211
ABUW_RS12330-ABUW_RS12315	ABUW_RS12330	phenylacetic acid degradation bifunctional protein PaaZ	ABUW_RS12315	phenylacetate-CoA oxygenase subunit PaaI	2	9	7	8	74	59	51	0	210
ABUW_RS10025-ABUW_RS00260	ABUW_RS10025	hypothetical protein	ABUW_RS00260	DUF1328 domain-containing protein	14	22	1	7	36	28	78	23	209
ABUW_RS11870-ABUW_RS04495	ABUW_RS11870	hypothetical protein	ABUW_RS04495	BapA prefix-like domain-containing protein	27	29	9	16	33	30	24	40	208
ABUW_RS00335-ABUW_RS00325	ABUW_RS00335	VOC family protein	ABUW_RS00325	4-hydroxyphenylpyruvate dioxygenase	45	44	10	11	37	50	10	1	208
ABUW_RS15280-ABUW_RS07500	ABUW_RS15280	hypothetical protein	ABUW_RS07500	hypothetical protein	13	12	2	14	27	41	84	15	208
ABUW_RS07500-ABUW_RS11855	ABUW_RS07500	hypothetical protein	ABUW_RS11855	catalase HPII	3	5	3	15	32	35	90	25	208
ABUW_RS11870-ABUW_RS15460	ABUW_RS11870	hypothetical protein	ABUW_RS15460	ribonucleoside-diphosphate reductase subunit alpha	27	26	6	14	19	30	55	30	207
ABUW_RS15080-ABUW_RS03195	ABUW_RS15080	peptidoglycan-binding protein LysM	ABUW_RS03195	OmpA family protein	13	15	3	22	26	43	52	33	207
ABUW_RS07960-ABUW_RS19620	ABUW_RS07960	SCPU domain-containing protein	ABUW_RS19620	DIP1984 family protein	15	13	3	8	45	63	49	11	207
ABUW_RS06475-ABUW_RS11870	ABUW_RS06475	DUF4760 domain-containing protein	ABUW_RS11870	hypothetical protein	18	21	3	14	29	41	42	38	206
ABUW_RS11870-ABUW_RS03355	ABUW_RS11870	hypothetical protein	ABUW_RS03355	hybrid sensor histidine kinase/response regulator	55	40	17	24	4	6	6	54	206
ABUW_RS06100-ABUW_RS06095	ABUW_RS06100	ABC transporter ATP-binding protein	ABUW_RS06095	ABC transporter permease	36	32	36	25	50	25	2	0	206
ABUW_RS15395-ABUW_RS15400	ABUW_RS15395	NADH-quinone oxidoreductase subunit NuoI	ABUW_RS15400	NADH-quinone oxidoreductase subunit NuoH	27	21	35	31	53	37	0	1	205
ABUW_RS00325-ABUW_RS11860	ABUW_RS00325	4-hydroxyphenylpyruvate dioxygenase	ABUW_RS11860	iron-containing redox enzyme family protein	21	17	10	24	59	57	15	2	205
ABUW_RS07960-ABUW_RS03380	ABUW_RS07960	SCPU domain-containing protein	ABUW_RS03380	entericidin A/B family lipoprotein	17	15	0	9	41	53	61	9	205
ABUW_RS07480-ABUW_RS07475	ABUW_RS07480	bifunctional phosphoribosylaminoimidazolecarboxamide formyltransferase/IMP cyclohydrolase	ABUW_RS07475	phosphoribosylamine--glycine ligase	31	30	52	34	27	27	0	3	204
ABUW_RS07875-ABUW_RS07885	ABUW_RS07875	UDP-2%2C3-diacylglucosamine diphosphatase	ABUW_RS07885	glutamine--tRNA ligase/YqeY domain fusion protein	1	0	0	5	78	50	52	18	204
ABUW_RS10025-ABUW_RS05820	ABUW_RS10025	hypothetical protein	ABUW_RS05820	DUF3015 domain-containing protein	13	6	1	18	59	46	34	26	203
ABUW_RS11870-ABUW_RS06425	ABUW_RS11870	hypothetical protein	ABUW_RS06425	hypothetical protein	19	8	1	12	40	34	60	29	203
ABUW_RS14855-ABUW_RS17515	ABUW_RS14855	elongation factor G	ABUW_RS17515	elongation factor Tu	20	11	75	30	34	31	1	1	203
ABUW_RS13010-ABUW_RS11855	ABUW_RS13010	DUF4142 domain-containing protein	ABUW_RS11855	catalase HPII	5	1	0	5	31	50	90	20	202
ABUW_RS08085-ABUW_RS10005	ABUW_RS08085	hypothetical protein	ABUW_RS10005	hypothetical protein	13	19	2	24	54	75	11	4	202
ABUW_RS11155-ABUW_RS03380	ABUW_RS11155	polyisoprenoid-binding protein	ABUW_RS03380	entericidin A/B family lipoprotein	12	9	0	9	33	52	75	11	201
ABUW_RS19620-ABUW_RS19615	ABUW_RS19620	DIP1984 family protein	ABUW_RS19615	TonB-dependent receptor	37	29	15	11	29	34	18	28	201
ABUW_RS10025-ABUW_RS15335	ABUW_RS10025	hypothetical protein	ABUW_RS15335	hypothetical protein	9	14	2	12	21	30	90	22	200
ABUW_RS12665-ABUW_RS12660	ABUW_RS12665	divalent metal cation transporter	ABUW_RS12660	LamB/YcsF family protein	28	34	24	29	38	44	3	0	200
ABUW_RS11870-ABUW_RS00185	ABUW_RS11870	hypothetical protein	ABUW_RS00185	hypothetical protein	32	35	9	21	3	2	0	98	200
ABUW_RS11870-ABUW_RS12805	ABUW_RS11870	hypothetical protein	ABUW_RS12805	universal stress protein	17	19	7	11	31	42	51	22	200
ABUW_RS11870-ABUW_RS11885	ABUW_RS11870	hypothetical protein	ABUW_RS11885	hypothetical protein	18	15	3	11	32	51	50	20	200
ABUW_RS05230-ABUW_RS05235	ABUW_RS05230	hypothetical protein	ABUW_RS05235	hypothetical protein	26	27	28	17	47	54	0	0	199
ABUW_RS11870-ABUW_RS11850	ABUW_RS11870	hypothetical protein	ABUW_RS11850	glucose 1-dehydrogenase	12	12	1	17	33	23	79	22	199
ABUW_RS11870-ABUW_RS10375	ABUW_RS11870	hypothetical protein	ABUW_RS10375	GGDEF domain-containing protein	20	24	11	23	25	30	22	44	199
ABUW_RS09070-ABUW_RS09065	ABUW_RS09070	SDR family oxidoreductase	ABUW_RS09065	aromatic-ring-hydroxylating dioxygenase subunit beta	29	36	26	35	31	38	1	3	199
ABUW_RS10025-ABUW_RS12405	ABUW_RS10025	hypothetical protein	ABUW_RS12405	DUF333 domain-containing protein	11	10	2	13	42	50	49	21	198
ABUW_RS11870-ABUW_RS05480	ABUW_RS11870	hypothetical protein	ABUW_RS05480	BapA prefix-like domain-containing protein	19	26	7	17	37	22	20	50	198
ABUW_RS11870-ABUW_RS05325	ABUW_RS11870	hypothetical protein	ABUW_RS05325	CYTH and CHAD domain-containing protein	21	26	10	31	27	22	17	44	198
ABUW_RS11870-ABUW_RS16470	ABUW_RS11870	hypothetical protein	ABUW_RS16470	glutamate-5-semialdehyde dehydrogenase	39	40	17	14	8	10	8	62	198
ABUW_RS11875-ABUW_RS19635	ABUW_RS11875	hypothetical protein	ABUW_RS19635	protein rep	58	26	52	29	7	5	2	19	198
ABUW_RS08470-ABUW_RS08475	ABUW_RS08470	1-deoxy-D-xylulose-5-phosphate reductoisomerase	ABUW_RS08475	RIP metalloprotease RseP	41	33	17	31	42	31	2	1	198
ABUW_RS19635-ABUW_RS00325	ABUW_RS19635	protein rep	ABUW_RS00325	4-hydroxyphenylpyruvate dioxygenase	92	55	28	11	3	1	1	7	198
ABUW_RS11870-ABUW_RS12890	ABUW_RS11870	hypothetical protein	ABUW_RS12890	hypothetical protein	19	20	10	19	27	44	37	21	197
ABUW_RS01395-ABUW_RS01390	ABUW_RS01395	UDP-N-acetylmuramoyl-L-alanyl-D-glutamate--2%2C6-diaminopimelate ligase	ABUW_RS01390	penicillin-binding protein PBP3	24	24	34	31	41	41	1	1	197
ABUW_RS03380-ABUW_RS04980	ABUW_RS03380	entericidin A/B family lipoprotein	ABUW_RS04980	hypothetical protein	18	23	6	10	45	33	46	16	197
ABUW_RS10025-ABUW_RS13040	ABUW_RS10025	hypothetical protein	ABUW_RS13040	hypothetical protein	18	12	5	14	39	54	43	11	196
ABUW_RS11870-ABUW_RS18865	ABUW_RS11870	hypothetical protein	ABUW_RS18865	hypothetical protein	27	22	18	11	21	15	30	52	196
ABUW_RS19620-ABUW_RS05820	ABUW_RS19620	DIP1984 family protein	ABUW_RS05820	DUF3015 domain-containing protein	11	14	5	16	60	54	23	12	195
ABUW_RS17570-ABUW_RS07145	ABUW_RS17570	H-NS histone family protein	ABUW_RS07145	DUF2171 domain-containing protein	16	8	1	19	29	60	52	10	195
ABUW_RS07730-ABUW_RS07735	ABUW_RS07730	potassium-transporting ATPase subunit KdpC	ABUW_RS07735	sensor histidine kinase KdpD	38	37	38	21	29	29	1	2	195
ABUW_RS07145-ABUW_RS07555	ABUW_RS07145	DUF2171 domain-containing protein	ABUW_RS07555	30S ribosomal protein S6	2	3	1	11	34	88	13	43	195
ABUW_RS10025-ABUW_RS08050	ABUW_RS10025	hypothetical protein	ABUW_RS08050	hypothetical protein	9	5	2	15	40	75	37	11	194
ABUW_RS11870-ABUW_RS14855	ABUW_RS11870	hypothetical protein	ABUW_RS14855	elongation factor G	5	9	9	13	34	51	30	43	194
ABUW_RS11870-ABUW_RS12745	ABUW_RS11870	hypothetical protein	ABUW_RS12745	DUF2147 domain-containing protein	39	36	15	24	7	3	5	65	194
ABUW_RS11875-ABUW_RS05940	ABUW_RS11875	hypothetical protein	ABUW_RS05940	superoxide dismutase	5	4	3	6	38	42	68	28	194
ABUW_RS08085-ABUW_RS07145	ABUW_RS08085	hypothetical protein	ABUW_RS07145	DUF2171 domain-containing protein	15	12	2	15	42	70	33	5	194
ABUW_RS00045-ABUW_RS07145	ABUW_RS00045	hypothetical protein	ABUW_RS07145	DUF2171 domain-containing protein	16	12	5	9	36	62	29	25	194
ABUW_RS06270-ABUW_RS10005	ABUW_RS06270	hypothetical protein	ABUW_RS10005	hypothetical protein	24	15	3	23	41	56	29	1	192
ABUW_RS11870-ABUW_RS17475	ABUW_RS11870	hypothetical protein	ABUW_RS17475	DNA-directed RNA polymerase subunit beta	12	15	8	17	31	27	37	44	191
ABUW_RS11870-ABUW_RS09040	ABUW_RS11870	hypothetical protein	ABUW_RS09040	amidase	9	13	7	14	38	38	35	37	191
ABUW_RS14665-ABUW_RS14670	ABUW_RS14665	porphobilinogen synthase	ABUW_RS14670	FAD-dependent oxidoreductase	30	30	27	28	40	31	1	4	191
ABUW_RS05440-ABUW_RS05435	ABUW_RS05440	Lrp/AsnC family transcriptional regulator	ABUW_RS05435	aldehyde dehydrogenase family protein	22	18	9	12	53	35	27	15	191
ABUW_RS03380-ABUW_RS12330	ABUW_RS03380	entericidin A/B family lipoprotein	ABUW_RS12330	phenylacetic acid degradation bifunctional protein PaaZ	10	9	7	10	40	46	59	10	191
ABUW_RS13195-ABUW_RS03380	ABUW_RS13195	peroxiredoxin	ABUW_RS03380	entericidin A/B family lipoprotein	13	12	0	5	33	29	73	25	190
ABUW_RS11870-ABUW_RS18635	ABUW_RS11870	hypothetical protein	ABUW_RS18635	UDP-N-acetyl-D-mannosamine dehydrogenase	12	13	6	21	30	35	36	37	190
ABUW_RS15280-ABUW_RS13220	ABUW_RS15280	hypothetical protein	ABUW_RS13220	hypothetical protein	8	7	3	7	44	43	65	13	190
ABUW_RS15335-ABUW_RS03380	ABUW_RS15335	hypothetical protein	ABUW_RS03380	entericidin A/B family lipoprotein	13	20	0	5	18	14	93	27	190
ABUW_RS13010-ABUW_RS13025	ABUW_RS13010	DUF4142 domain-containing protein	ABUW_RS13025	MFS transporter	20	13	3	11	40	45	44	14	190
ABUW_RS14025-ABUW_RS03195	ABUW_RS14025	copper resistance protein NlpE	ABUW_RS03195	OmpA family protein	18	26	2	7	33	48	44	12	190
ABUW_RS11875-ABUW_RS04960	ABUW_RS11875	hypothetical protein	ABUW_RS04960	hypothetical protein	8	5	6	14	24	48	55	29	189
ABUW_RS14365-ABUW_RS14370	ABUW_RS14365	poly-beta-1%2C6 N-acetyl-D-glucosamine synthase	ABUW_RS14370	poly-beta-1%2C6-N-acetyl-D-glucosamine N-deacetylase PgaB	33	16	37	24	40	34	4	1	189
ABUW_RS15405-ABUW_RS15400	ABUW_RS15405	NADH-quinone oxidoreductase subunit NuoG	ABUW_RS15400	NADH-quinone oxidoreductase subunit NuoH	27	24	33	30	37	32	6	0	189
ABUW_RS03380-ABUW_RS13760	ABUW_RS03380	entericidin A/B family lipoprotein	ABUW_RS13760	RHS repeat protein	17	16	2	4	44	45	38	23	189
ABUW_RS10025-ABUW_RS19615	ABUW_RS10025	hypothetical protein	ABUW_RS19615	TonB-dependent receptor	30	21	12	21	26	29	28	21	188
ABUW_RS11870-ABUW_RS07070	ABUW_RS11870	hypothetical protein	ABUW_RS07070	GatB/YqeY domain-containing protein	19	19	11	21	22	38	23	35	188
ABUW_RS11870-ABUW_RS06505	ABUW_RS11870	hypothetical protein	ABUW_RS06505	serine hydroxymethyltransferase	9	15	7	23	31	27	38	38	188
ABUW_RS11870-ABUW_RS08505	ABUW_RS11870	hypothetical protein	ABUW_RS08505	tetratricopeptide repeat protein	16	16	6	16	36	27	21	50	188
ABUW_RS10860-ABUW_RS03380	ABUW_RS10860	malate synthase G	ABUW_RS03380	entericidin A/B family lipoprotein	18	9	5	16	32	44	50	14	188
ABUW_RS18980-ABUW_RS03380	ABUW_RS18980	GlsB/YeaQ/YmgE family stress response membrane protein	ABUW_RS03380	entericidin A/B family lipoprotein	11	10	7	11	26	39	69	15	188
ABUW_RS00325-ABUW_RS15080	ABUW_RS00325	4-hydroxyphenylpyruvate dioxygenase	ABUW_RS15080	peptidoglycan-binding protein LysM	27	19	8	16	51	48	11	8	188
ABUW_RS00325-ABUW_RS19620	ABUW_RS00325	4-hydroxyphenylpyruvate dioxygenase	ABUW_RS19620	DIP1984 family protein	19	25	3	7	57	65	9	3	188
ABUW_RS00325-ABUW_RS03195	ABUW_RS00325	4-hydroxyphenylpyruvate dioxygenase	ABUW_RS03195	OmpA family protein	27	21	5	10	47	56	16	6	188
ABUW_RS07145-ABUW_RS15980	ABUW_RS07145	DUF2171 domain-containing protein	ABUW_RS15980	threonine--tRNA ligase	14	5	2	10	24	59	43	31	188
ABUW_RS15165-ABUW_RS19620	ABUW_RS15165	trehalose-6-phosphate synthase	ABUW_RS19620	DIP1984 family protein	9	15	3	10	42	52	47	9	187
ABUW_RS11870-ABUW_RS02135	ABUW_RS11870	hypothetical protein	ABUW_RS02135	acyl-CoA dehydrogenase	28	34	13	25	13	14	6	54	187
ABUW_RS11945-ABUW_RS11950	ABUW_RS11945	acetyl/propionyl/methylcrotonyl-CoA carboxylase subunit alpha	ABUW_RS11950	hydroxymethylglutaryl-CoA lyase	31	36	30	18	45	25	0	2	187
ABUW_RS03380-ABUW_RS13225	ABUW_RS03380	entericidin A/B family lipoprotein	ABUW_RS13225	glutathione S-transferase	16	12	1	18	25	49	41	25	187
ABUW_RS11870-ABUW_RS04135	ABUW_RS11870	hypothetical protein	ABUW_RS04135	multidrug efflux RND transporter periplasmic adaptor subunit AdeI	12	35	15	24	24	22	17	37	186
ABUW_RS17440-ABUW_RS15080	ABUW_RS17440	membrane protein	ABUW_RS15080	peptidoglycan-binding protein LysM	6	17	1	9	32	48	58	15	186
ABUW_RS17440-ABUW_RS14025	ABUW_RS17440	membrane protein	ABUW_RS14025	copper resistance protein NlpE	16	10	0	10	39	49	48	14	186
ABUW_RS15280-ABUW_RS03195	ABUW_RS15280	hypothetical protein	ABUW_RS03195	OmpA family protein	11	21	4	5	39	36	45	24	185
ABUW_RS07880-ABUW_RS03380	ABUW_RS07880	peptidyl-prolyl cis-trans isomerase	ABUW_RS03380	entericidin A/B family lipoprotein	6	6	5	9	21	46	54	37	184
ABUW_RS11870-ABUW_RS14030	ABUW_RS11870	hypothetical protein	ABUW_RS14030	isocitrate lyase	14	26	9	18	39	24	27	27	184
ABUW_RS11870-ABUW_RS19275	ABUW_RS11870	hypothetical protein	ABUW_RS19275	aminoglycoside N-acetyltransferase AAC(6')-Ib3	10	30	8	25	24	42	24	21	184
ABUW_RS10420-ABUW_RS10005	ABUW_RS10420	hypothetical protein	ABUW_RS10005	hypothetical protein	23	24	3	50	43	38	3	0	184
ABUW_RS13935-ABUW_RS10005	ABUW_RS13935	META domain-containing protein	ABUW_RS10005	hypothetical protein	6	10	2	23	50	75	11	7	184
ABUW_RS11870-ABUW_RS07530	ABUW_RS11870	hypothetical protein	ABUW_RS07530	peptidase	24	26	13	20	18	13	10	59	183
ABUW_RS11870-ABUW_RS04655	ABUW_RS11870	hypothetical protein	ABUW_RS04655	Tim44 domain-containing protein	13	23	8	23	24	36	20	36	183
ABUW_RS11870-ABUW_RS08380	ABUW_RS11870	hypothetical protein	ABUW_RS08380	SDR family NAD(P)-dependent oxidoreductase	12	14	6	27	33	33	40	18	183
ABUW_RS02300-ABUW_RS07145	ABUW_RS02300	DUF2789 domain-containing protein	ABUW_RS07145	DUF2171 domain-containing protein	10	7	1	10	28	38	79	10	183
ABUW_RS11155-ABUW_RS19620	ABUW_RS11155	polyisoprenoid-binding protein	ABUW_RS19620	DIP1984 family protein	13	8	6	15	41	60	24	16	183
ABUW_RS13935-ABUW_RS19620	ABUW_RS13935	META domain-containing protein	ABUW_RS19620	DIP1984 family protein	13	11	4	16	49	65	12	13	183
ABUW_RS06610-ABUW_RS07145	ABUW_RS06610	hemin uptake protein HemP	ABUW_RS07145	DUF2171 domain-containing protein	78	58	0	1	12	8	18	8	183
ABUW_RS19635-ABUW_RS10005	ABUW_RS19635	protein rep	ABUW_RS10005	hypothetical protein	63	45	29	29	6	6	0	4	182
ABUW_RS03175-ABUW_RS03180	ABUW_RS03175	quaternary ammonium transporter	ABUW_RS03180	VOC family protein	14	20	6	19	43	38	22	20	182
ABUW_RS11870-ABUW_RS15925	ABUW_RS11870	hypothetical protein	ABUW_RS15925	integration host factor subunit alpha	16	21	12	20	23	22	31	36	181
ABUW_RS11870-ABUW_RS12290	ABUW_RS11870	hypothetical protein	ABUW_RS12290	3-hydroxyacyl-CoA dehydrogenase	13	9	10	7	51	43	43	5	181
ABUW_RS10395-ABUW_RS10400	ABUW_RS10395	VWA domain-containing protein	ABUW_RS10400	MoxR family ATPase	25	26	27	39	35	27	0	2	181
ABUW_RS12665-ABUW_RS11870	ABUW_RS12665	divalent metal cation transporter	ABUW_RS11870	hypothetical protein	9	13	9	16	24	31	38	40	180
ABUW_RS03670-ABUW_RS11870	ABUW_RS03670	hypothetical protein	ABUW_RS11870	hypothetical protein	8	14	5	14	35	29	41	34	180
ABUW_RS11870-ABUW_RS11475	ABUW_RS11870	hypothetical protein	ABUW_RS11475	type II asparaginase	19	20	5	15	47	27	14	33	180
ABUW_RS11870-ABUW_RS04295	ABUW_RS11870	hypothetical protein	ABUW_RS04295	ADP-forming succinate--CoA ligase subunit beta	5	10	5	9	21	30	48	52	180
ABUW_RS06660-ABUW_RS03380	ABUW_RS06660	prephenate dehydratase	ABUW_RS03380	entericidin A/B family lipoprotein	26	18	6	11	14	24	49	32	180
ABUW_RS17755-ABUW_RS17760	ABUW_RS17755	leucyl aminopeptidase	ABUW_RS17760	DNA polymerase III subunit chi	28	26	26	31	40	22	2	5	180
ABUW_RS03090-ABUW_RS19620	ABUW_RS03090	peroxiredoxin	ABUW_RS19620	DIP1984 family protein	14	14	5	10	30	54	40	12	179
ABUW_RS07385-ABUW_RS07390	ABUW_RS07385	class I SAM-dependent methyltransferase	ABUW_RS07390	HAMP domain-containing histidine kinase	33	20	29	18	44	31	1	3	179
ABUW_RS12280-ABUW_RS12275	ABUW_RS12280	phenylacetate--CoA ligase	ABUW_RS12275	phenylacetic acid degradation operon negative regulatory protein PaaX	19	30	27	30	38	35	0	0	179
ABUW_RS12325-ABUW_RS13010	ABUW_RS12325	1%2C2-phenylacetyl-CoA epoxidase subunit A	ABUW_RS13010	DUF4142 domain-containing protein	4	3	7	9	37	49	67	3	179
ABUW_RS12325-ABUW_RS07500	ABUW_RS12325	1%2C2-phenylacetyl-CoA epoxidase subunit A	ABUW_RS07500	hypothetical protein	7	13	2	7	45	60	43	2	179
ABUW_RS17440-ABUW_RS17425	ABUW_RS17440	membrane protein	ABUW_RS17425	hypothetical protein	13	22	7	20	46	35	24	12	179
ABUW_RS15165-ABUW_RS15170	ABUW_RS15165	trehalose-6-phosphate synthase	ABUW_RS15170	MFS transporter	11	9	13	22	33	37	45	8	178
ABUW_RS11870-ABUW_RS13305	ABUW_RS11870	hypothetical protein	ABUW_RS13305	cAMP-activated global transcriptional regulator CRP	8	9	13	5	35	29	40	39	178
ABUW_RS17440-ABUW_RS03195	ABUW_RS17440	membrane protein	ABUW_RS03195	OmpA family protein	14	18	1	15	31	48	43	8	178
ABUW_RS13010-ABUW_RS14025	ABUW_RS13010	DUF4142 domain-containing protein	ABUW_RS14025	copper resistance protein NlpE	15	5	0	8	23	45	73	9	178
ABUW_RS03060-ABUW_RS03065	ABUW_RS03060	tryptophan synthase subunit alpha	ABUW_RS03065	acetyl-CoA carboxylase carboxyltransferase subunit beta	26	34	28	26	33	23	3	4	177
ABUW_RS11870-ABUW_RS19385	ABUW_RS11870	hypothetical protein	ABUW_RS19385	hypothetical protein	14	21	10	16	27	27	25	37	177
ABUW_RS11870-ABUW_RS01975	ABUW_RS11870	hypothetical protein	ABUW_RS01975	DUF853 domain-containing protein	15	17	14	12	12	19	23	65	177
ABUW_RS10895-ABUW_RS10005	ABUW_RS10895	integration host factor subunit beta	ABUW_RS10005	hypothetical protein	39	41	9	11	38	28	9	2	177
ABUW_RS15080-ABUW_RS14025	ABUW_RS15080	peptidoglycan-binding protein LysM	ABUW_RS14025	copper resistance protein NlpE	13	16	1	15	21	42	57	12	177
ABUW_RS12405-ABUW_RS19620	ABUW_RS12405	DUF333 domain-containing protein	ABUW_RS19620	DIP1984 family protein	9	22	3	9	36	53	35	10	177
ABUW_RS11870-ABUW_RS08405	ABUW_RS11870	hypothetical protein	ABUW_RS08405	D-amino acid dehydrogenase	25	18	5	20	29	27	35	17	176
ABUW_RS11870-ABUW_RS04230	ABUW_RS11870	hypothetical protein	ABUW_RS04230	RNA polymerase sigma factor RpoD	19	10	6	13	37	39	27	25	176
ABUW_RS14870-ABUW_RS19620	ABUW_RS14870	hypothetical protein	ABUW_RS19620	DIP1984 family protein	10	19	6	3	35	54	36	13	176
ABUW_RS11870-ABUW_RS05440	ABUW_RS11870	hypothetical protein	ABUW_RS05440	Lrp/AsnC family transcriptional regulator	20	38	16	21	12	8	16	44	175
ABUW_RS11870-ABUW_RS04915	ABUW_RS11870	hypothetical protein	ABUW_RS04915	phosphoribosylformylglycinamidine synthase	14	25	12	12	30	30	23	29	175
ABUW_RS11870-ABUW_RS07580	ABUW_RS11870	hypothetical protein	ABUW_RS07580	ubiquinol oxidase subunit II	5	17	3	15	33	36	35	31	175
ABUW_RS09055-ABUW_RS09050	ABUW_RS09055	nuclear transport factor 2 family protein	ABUW_RS09050	hypothetical protein	25	32	28	31	25	28	3	3	175
ABUW_RS05940-ABUW_RS10005	ABUW_RS05940	superoxide dismutase	ABUW_RS10005	hypothetical protein	13	7	4	12	40	59	36	4	175
ABUW_RS05440-ABUW_RS05445	ABUW_RS05440	Lrp/AsnC family transcriptional regulator	ABUW_RS05445	alpha-keto acid decarboxylase family protein	15	18	5	9	50	38	31	9	175
ABUW_RS15080-ABUW_RS13010	ABUW_RS15080	peptidoglycan-binding protein LysM	ABUW_RS13010	DUF4142 domain-containing protein	17	6	1	5	24	36	80	6	175
ABUW_RS18650-ABUW_RS18645	ABUW_RS18650	membrane protein	ABUW_RS18645	Vi polysaccharide biosynthesis UDP-N-acetylglucosamine C-6 dehydrogenase TviB	21	12	16	16	44	36	13	17	175
ABUW_RS08995-ABUW_RS11870	ABUW_RS08995	IclR family transcriptional regulator PcaU	ABUW_RS11870	hypothetical protein	22	28	22	16	2	5	3	76	174
ABUW_RS11870-ABUW_RS18250	ABUW_RS11870	hypothetical protein	ABUW_RS18250	glutathione S-transferase	8	9	3	21	51	54	13	15	174
ABUW_RS11870-ABUW_RS03565	ABUW_RS11870	hypothetical protein	ABUW_RS03565	long-chain fatty acid transporter	14	21	6	15	28	31	26	33	174
ABUW_RS18980-ABUW_RS18985	ABUW_RS18980	GlsB/YeaQ/YmgE family stress response membrane protein	ABUW_RS18985	DsbC family protein	15	16	8	17	41	31	36	10	174
ABUW_RS03380-ABUW_RS05820	ABUW_RS03380	entericidin A/B family lipoprotein	ABUW_RS05820	DUF3015 domain-containing protein	14	12	5	12	36	44	32	19	174
ABUW_RS17420-ABUW_RS07145	ABUW_RS17420	hypothetical protein	ABUW_RS07145	DUF2171 domain-containing protein	9	5	1	10	38	52	47	12	174
ABUW_RS08245-ABUW_RS08240	ABUW_RS08245	hypothetical protein	ABUW_RS08240	TetR/AcrR family transcriptional regulator	21	20	5	14	48	42	9	14	173
ABUW_RS12705-ABUW_RS11870	ABUW_RS12705	type IV secretion protein Rhs	ABUW_RS11870	hypothetical protein	13	17	9	14	22	18	51	29	173
ABUW_RS03380-ABUW_RS10865	ABUW_RS03380	entericidin A/B family lipoprotein	ABUW_RS10865	cell division protein ZapE	20	20	17	12	27	27	27	23	173
ABUW_RS07145-ABUW_RS11885	ABUW_RS07145	DUF2171 domain-containing protein	ABUW_RS11885	hypothetical protein	8	3	0	6	33	48	64	11	173
ABUW_RS07145-ABUW_RS05435	ABUW_RS07145	DUF2171 domain-containing protein	ABUW_RS05435	aldehyde dehydrogenase family protein	13	13	2	20	33	40	41	11	173
ABUW_RS17490-ABUW_RS17485	ABUW_RS17490	50S ribosomal protein L1	ABUW_RS17485	50S ribosomal protein L10	30	21	24	32	31	31	0	4	173
ABUW_RS11870-ABUW_RS00975	ABUW_RS11870	hypothetical protein	ABUW_RS00975	single-stranded DNA-binding protein	12	25	13	23	31	29	10	28	171
ABUW_RS15280-ABUW_RS11855	ABUW_RS15280	hypothetical protein	ABUW_RS11855	catalase HPII	10	5	0	6	26	26	72	26	171
ABUW_RS00325-ABUW_RS07500	ABUW_RS00325	4-hydroxyphenylpyruvate dioxygenase	ABUW_RS07500	hypothetical protein	18	24	3	10	35	47	25	9	171
ABUW_RS12330-ABUW_RS10005	ABUW_RS12330	phenylacetic acid degradation bifunctional protein PaaZ	ABUW_RS10005	hypothetical protein	8	10	3	17	33	70	29	1	171
ABUW_RS08890-ABUW_RS11870	ABUW_RS08890	phosphopyruvate hydratase	ABUW_RS11870	hypothetical protein	6	17	6	10	22	22	29	58	170
ABUW_RS11870-ABUW_RS16785	ABUW_RS11870	hypothetical protein	ABUW_RS16785	hypothetical protein	40	32	18	19	14	7	5	35	170
ABUW_RS11870-ABUW_RS00440	ABUW_RS11870	hypothetical protein	ABUW_RS00440	glutamine--fructose-6-phosphate transaminase (isomerizing)	11	21	6	14	25	23	28	42	170
ABUW_RS08700-ABUW_RS07145	ABUW_RS08700	hypothetical protein	ABUW_RS07145	DUF2171 domain-containing protein	6	12	1	13	28	54	46	10	170
ABUW_RS19625-ABUW_RS19620	ABUW_RS19625	hypothetical protein	ABUW_RS19620	DIP1984 family protein	32	31	41	12	11	14	11	18	170
ABUW_RS12405-ABUW_RS07145	ABUW_RS12405	DUF333 domain-containing protein	ABUW_RS07145	DUF2171 domain-containing protein	12	5	0	9	24	44	60	16	170
ABUW_RS14025-ABUW_RS12725	ABUW_RS14025	copper resistance protein NlpE	ABUW_RS12725	hypothetical protein	12	4	0	24	43	52	25	10	170
ABUW_RS11870-ABUW_RS10895	ABUW_RS11870	hypothetical protein	ABUW_RS10895	integration host factor subunit beta	4	9	3	8	25	37	62	21	169
ABUW_RS08460-ABUW_RS08455	ABUW_RS08460	di-trans%2Cpoly-cis-decaprenylcistransferase	ABUW_RS08455	ribosome recycling factor	22	21	52	22	26	26	0	0	169
ABUW_RS00260-ABUW_RS07145	ABUW_RS00260	DUF1328 domain-containing protein	ABUW_RS07145	DUF2171 domain-containing protein	12	16	3	13	26	40	44	15	169
ABUW_RS13040-ABUW_RS12725	ABUW_RS13040	hypothetical protein	ABUW_RS12725	hypothetical protein	12	3	4	21	34	58	25	12	169
ABUW_RS02105-ABUW_RS02100	ABUW_RS02105	30S ribosomal protein S13	ABUW_RS02100	50S ribosomal protein L36	38	18	19	24	40	25	0	4	168
ABUW_RS11870-ABUW_RS11705	ABUW_RS11870	hypothetical protein	ABUW_RS11705	PLP-dependent aminotransferase family protein	31	35	12	33	1	0	2	54	168
ABUW_RS11870-ABUW_RS18015	ABUW_RS11870	hypothetical protein	ABUW_RS18015	DUF2726 domain-containing protein	25	15	3	9	32	38	17	29	168
ABUW_RS08700-ABUW_RS10005	ABUW_RS08700	hypothetical protein	ABUW_RS10005	hypothetical protein	19	17	3	5	37	51	32	4	168
ABUW_RS19010-ABUW_RS19015	ABUW_RS19010	membrane protein insertion efficiency factor YidD	ABUW_RS19015	ribonuclease P protein component	27	11	33	26	44	25	1	1	168
ABUW_RS00325-ABUW_RS12975	ABUW_RS00325	4-hydroxyphenylpyruvate dioxygenase	ABUW_RS12975	hypothetical protein	23	25	4	9	53	48	6	0	168
ABUW_RS07500-ABUW_RS05820	ABUW_RS07500	hypothetical protein	ABUW_RS05820	DUF3015 domain-containing protein	11	7	0	11	49	50	26	14	168
ABUW_RS11870-ABUW_RS04095	ABUW_RS11870	hypothetical protein	ABUW_RS04095	valine--tRNA ligase	12	19	9	24	12	35	11	45	167
ABUW_RS11870-ABUW_RS03310	ABUW_RS11870	hypothetical protein	ABUW_RS03310	DUF1508 domain-containing protein	10	13	10	18	21	23	41	31	167
ABUW_RS03195-ABUW_RS15330	ABUW_RS03195	OmpA family protein	ABUW_RS15330	hypothetical protein	18	11	1	4	26	41	49	17	167
ABUW_RS10025-ABUW_RS10640	ABUW_RS10025	hypothetical protein	ABUW_RS10640	siderophore biosynthesis protein	91	64	1	0	1	0	6	3	166
ABUW_RS15450-ABUW_RS15445	ABUW_RS15450	response regulator	ABUW_RS15445	HAMP domain-containing protein	36	29	24	13	31	22	3	8	166
ABUW_RS01525-ABUW_RS01535	ABUW_RS01525	DNA-directed RNA polymerase subunit omega	ABUW_RS01535	4-hydroxy-3-methylbut-2-enyl diphosphate reductase	20	8	11	15	38	33	18	23	166
ABUW_RS01525-ABUW_RS07145	ABUW_RS01525	DNA-directed RNA polymerase subunit omega	ABUW_RS07145	DUF2171 domain-containing protein	5	9	3	13	21	38	52	25	166
ABUW_RS01580-ABUW_RS01575	ABUW_RS01580	ribosome maturation factor RimM	ABUW_RS01575	30S ribosomal protein S16	24	31	20	20	34	30	1	6	166
ABUW_RS15280-ABUW_RS13010	ABUW_RS15280	hypothetical protein	ABUW_RS13010	DUF4142 domain-containing protein	9	6	1	6	20	40	75	9	166
ABUW_RS15280-ABUW_RS14025	ABUW_RS15280	hypothetical protein	ABUW_RS14025	copper resistance protein NlpE	14	6	3	4	26	50	55	8	166
ABUW_RS15160-ABUW_RS07145	ABUW_RS15160	trehalose-phosphatase	ABUW_RS07145	DUF2171 domain-containing protein	3	8	2	3	29	52	58	11	166
ABUW_RS07145-ABUW_RS10010	ABUW_RS07145	DUF2171 domain-containing protein	ABUW_RS10010	hypothetical protein	9	6	7	10	29	51	31	23	166
ABUW_RS11870-ABUW_RS13650	ABUW_RS11870	hypothetical protein	ABUW_RS13650	ATPase AAA	22	19	17	10	19	13	23	42	165
ABUW_RS11870-ABUW_RS06730	ABUW_RS11870	hypothetical protein	ABUW_RS06730	hypothetical protein	12	15	7	19	22	35	37	18	165
ABUW_RS19635-ABUW_RS19615	ABUW_RS19635	protein rep	ABUW_RS19615	TonB-dependent receptor	62	37	45	14	0	0	0	7	165
ABUW_RS13010-ABUW_RS13220	ABUW_RS13010	DUF4142 domain-containing protein	ABUW_RS13220	hypothetical protein	4	13	0	11	24	36	61	16	165
ABUW_RS19970-ABUW_RS15975	ABUW_RS19970	hypothetical protein	ABUW_RS15975	translation initiation factor IF-3	25	38	30	25	29	17	0	0	164
ABUW_RS12225-ABUW_RS11870	ABUW_RS12225	cold-shock protein	ABUW_RS11870	hypothetical protein	28	39	18	30	8	6	2	33	164
ABUW_RS11870-ABUW_RS07575	ABUW_RS11870	hypothetical protein	ABUW_RS07575	cytochrome o ubiquinol oxidase subunit I	20	11	9	8	21	28	43	24	164
ABUW_RS11870-ABUW_RS10680	ABUW_RS11870	hypothetical protein	ABUW_RS10680	peptidylprolyl isomerase	8	21	6	21	25	28	19	36	164
ABUW_RS11870-ABUW_RS11025	ABUW_RS11870	hypothetical protein	ABUW_RS11025	LPS-assembly protein LptD	12	14	8	19	28	29	17	37	164
ABUW_RS13490-ABUW_RS13495	ABUW_RS13490	p-hydroxycinnamoyl CoA hydratase/lyase	ABUW_RS13495	aldehyde dehydrogenase	28	36	22	24	23	27	3	1	164
ABUW_RS10900-ABUW_RS07145	ABUW_RS10900	30S ribosomal protein S1	ABUW_RS07145	DUF2171 domain-containing protein	10	0	1	2	39	57	40	15	164
ABUW_RS07960-ABUW_RS07145	ABUW_RS07960	SCPU domain-containing protein	ABUW_RS07145	DUF2171 domain-containing protein	8	11	2	17	30	52	34	10	164
ABUW_RS11840-ABUW_RS14025	ABUW_RS11840	stress-induced protein	ABUW_RS14025	copper resistance protein NlpE	9	1	1	11	24	43	60	14	163
ABUW_RS04315-ABUW_RS19720	ABUW_RS04315	tryptophan--tRNA ligase	ABUW_RS19720	Ig-like domain-containing protein	37	21	24	20	32	17	4	8	163
ABUW_RS11870-ABUW_RS05310	ABUW_RS11870	hypothetical protein	ABUW_RS05310	insulinase family protein	12	10	8	10	32	47	24	20	163
ABUW_RS11870-ABUW_RS17470	ABUW_RS11870	hypothetical protein	ABUW_RS17470	DNA-directed RNA polymerase subunit beta'	11	15	4	17	33	35	27	21	163
ABUW_RS11870-ABUW_RS14140	ABUW_RS11870	hypothetical protein	ABUW_RS14140	arylesterase	23	32	16	19	6	2	5	60	163
ABUW_RS12290-ABUW_RS12295	ABUW_RS12290	3-hydroxyacyl-CoA dehydrogenase	ABUW_RS12295	2-(1%2C2-epoxy-1%2C2-dihydrophenyl)acetyl-CoA isomerase	31	19	20	18	33	39	3	0	163
ABUW_RS04355-ABUW_RS19720	ABUW_RS04355	metalloprotease	ABUW_RS19720	Ig-like domain-containing protein	25	17	4	13	37	27	28	12	163
ABUW_RS16370-ABUW_RS16375	ABUW_RS16370	rhodanese-like domain-containing protein	ABUW_RS16375	glutaredoxin 3	29	25	22	23	36	25	2	0	162
ABUW_RS03195-ABUW_RS15920	ABUW_RS03195	OmpA family protein	ABUW_RS15920	hypothetical protein	12	15	10	16	22	40	25	22	162
ABUW_RS01255-ABUW_RS01260	ABUW_RS01255	HAMP domain-containing protein	ABUW_RS01260	two-component system response regulator OmpR	35	31	21	24	24	23	0	3	161
ABUW_RS11870-ABUW_RS12320	ABUW_RS11870	hypothetical protein	ABUW_RS12320	1%2C2-phenylacetyl-CoA epoxidase subunit B	7	4	7	9	35	35	63	1	161
ABUW_RS11870-ABUW_RS00690	ABUW_RS11870	hypothetical protein	ABUW_RS00690	DUF2147 domain-containing protein	8	17	6	21	24	27	33	25	161
ABUW_RS11870-ABUW_RS08825	ABUW_RS11870	hypothetical protein	ABUW_RS08825	ATP-dependent Clp protease ATP-binding subunit ClpA	16	19	5	8	26	35	26	26	161
ABUW_RS10895-ABUW_RS10890	ABUW_RS10895	integration host factor subunit beta	ABUW_RS10890	DUF1049 domain-containing protein	22	23	19	29	40	23	1	4	161
ABUW_RS07145-ABUW_RS08095	ABUW_RS07145	DUF2171 domain-containing protein	ABUW_RS08095	universal stress protein	5	13	0	10	22	38	55	18	161
ABUW_RS05965-ABUW_RS11870	ABUW_RS05965	EAL domain-containing protein	ABUW_RS11870	hypothetical protein	27	29	4	24	7	12	15	42	160
ABUW_RS10025-ABUW_RS10900	ABUW_RS10025	hypothetical protein	ABUW_RS10900	30S ribosomal protein S1	12	8	1	12	29	34	38	26	160
ABUW_RS10025-ABUW_RS04960	ABUW_RS10025	hypothetical protein	ABUW_RS04960	hypothetical protein	5	9	0	6	21	45	55	19	160
ABUW_RS11870-ABUW_RS01480	ABUW_RS11870	hypothetical protein	ABUW_RS01480	LemA family protein	19	11	7	12	28	30	37	16	160
ABUW_RS11870-ABUW_RS13350	ABUW_RS11870	hypothetical protein	ABUW_RS13350	carbon storage regulator CsrA	18	23	7	12	16	21	25	38	160
ABUW_RS08140-ABUW_RS07145	ABUW_RS08140	transaldolase	ABUW_RS07145	DUF2171 domain-containing protein	16	3	3	5	27	50	43	13	160
ABUW_RS12320-ABUW_RS12325	ABUW_RS12320	1%2C2-phenylacetyl-CoA epoxidase subunit B	ABUW_RS12325	1%2C2-phenylacetyl-CoA epoxidase subunit A	11	13	7	22	36	56	15	0	160
ABUW_RS15900-ABUW_RS15905	ABUW_RS15900	acetyl-CoA carboxylase carboxyltransferase subunit alpha	ABUW_RS15905	exopolyphosphatase	39	41	30	21	18	11	0	0	160
ABUW_RS14025-ABUW_RS07580	ABUW_RS14025	copper resistance protein NlpE	ABUW_RS07580	ubiquinol oxidase subunit II	9	11	0	20	27	37	36	20	160
ABUW_RS03195-ABUW_RS05820	ABUW_RS03195	OmpA family protein	ABUW_RS05820	DUF3015 domain-containing protein	17	6	0	10	47	37	27	16	160
ABUW_RS11465-ABUW_RS11450	ABUW_RS11465	pyridoxal phosphate-dependent aminotransferase	ABUW_RS11450	AraC family transcriptional regulator	7	12	8	9	58	32	19	14	159
ABUW_RS18165-ABUW_RS07145	ABUW_RS18165	F0F1 ATP synthase subunit beta	ABUW_RS07145	DUF2171 domain-containing protein	8	1	0	5	22	55	45	23	159
ABUW_RS11870-ABUW_RS04160	ABUW_RS11870	hypothetical protein	ABUW_RS04160	50S ribosomal protein L21	18	14	7	20	29	22	14	35	159
ABUW_RS11870-ABUW_RS09185	ABUW_RS11870	hypothetical protein	ABUW_RS09185	alpha/beta hydrolase	9	15	0	7	17	29	61	21	159
ABUW_RS11870-ABUW_RS07570	ABUW_RS11870	hypothetical protein	ABUW_RS07570	cytochrome o ubiquinol oxidase subunit III	8	6	7	13	22	31	45	27	159
ABUW_RS11870-ABUW_RS17640	ABUW_RS11870	hypothetical protein	ABUW_RS17640	hypothetical protein	25	22	9	24	8	1	5	65	159
ABUW_RS00260-ABUW_RS12725	ABUW_RS00260	DUF1328 domain-containing protein	ABUW_RS12725	hypothetical protein	18	10	11	14	24	39	37	6	159
ABUW_RS11345-ABUW_RS10005	ABUW_RS11345	amino acid ABC transporter substrate-binding protein	ABUW_RS10005	hypothetical protein	21	20	4	17	26	56	12	3	159
ABUW_RS16690-ABUW_RS11870	ABUW_RS16690	hypothetical protein	ABUW_RS11870	hypothetical protein	13	31	4	9	15	9	23	54	158
ABUW_RS05915-ABUW_RS05940	ABUW_RS05915	hypothetical protein	ABUW_RS05940	superoxide dismutase	5	4	8	8	44	39	37	13	158
ABUW_RS12325-ABUW_RS03195	ABUW_RS12325	1%2C2-phenylacetyl-CoA epoxidase subunit A	ABUW_RS03195	OmpA family protein	6	11	3	7	41	49	36	5	158
ABUW_RS11855-ABUW_RS11860	ABUW_RS11855	catalase HPII	ABUW_RS11860	iron-containing redox enzyme family protein	10	8	6	11	31	41	45	6	158
ABUW_RS19310-ABUW_RS19305	ABUW_RS19310	CmlA family chloramphenicol efflux MFS transporter	ABUW_RS19305	ANT(3'')-Ia family aminoglycoside nucleotidyltransferase AadA2	25	29	44	13	16	24	2	5	158
ABUW_RS04085-ABUW_RS11870	ABUW_RS04085	molecular chaperone DnaJ	ABUW_RS11870	hypothetical protein	27	26	19	18	7	4	0	56	157
ABUW_RS11870-ABUW_RS10220	ABUW_RS11870	hypothetical protein	ABUW_RS10220	aspartate ammonia-lyase	21	12	4	9	15	28	44	24	157
ABUW_RS11870-ABUW_RS01485	ABUW_RS11870	hypothetical protein	ABUW_RS01485	TPM domain-containing protein	20	22	5	7	24	37	17	25	157
ABUW_RS00825-ABUW_RS03380	ABUW_RS00825	putative porin	ABUW_RS03380	entericidin A/B family lipoprotein	13	18	5	10	24	28	40	19	157
ABUW_RS03380-ABUW_RS07580	ABUW_RS03380	entericidin A/B family lipoprotein	ABUW_RS07580	ubiquinol oxidase subunit II	5	1	1	10	25	37	54	24	157
ABUW_RS08245-ABUW_RS07145	ABUW_RS08245	hypothetical protein	ABUW_RS07145	DUF2171 domain-containing protein	11	10	3	8	47	49	20	8	156
ABUW_RS11870-ABUW_RS05545	ABUW_RS11870	hypothetical protein	ABUW_RS05545	ATP-binding protein	20	32	8	17	9	11	19	40	156
ABUW_RS11875-ABUW_RS12330	ABUW_RS11875	hypothetical protein	ABUW_RS12330	phenylacetic acid degradation bifunctional protein PaaZ	5	6	3	10	33	48	49	2	156
ABUW_RS15280-ABUW_RS15080	ABUW_RS15280	hypothetical protein	ABUW_RS15080	peptidoglycan-binding protein LysM	8	13	2	6	25	35	48	19	156
ABUW_RS19635-ABUW_RS03380	ABUW_RS19635	protein rep	ABUW_RS03380	entericidin A/B family lipoprotein	45	30	18	24	5	10	3	21	156
ABUW_RS10740-ABUW_RS10735	ABUW_RS10740	HIT domain-containing protein	ABUW_RS10735	guanylate cyclase	19	28	30	26	34	17	0	2	156
ABUW_RS15080-ABUW_RS11855	ABUW_RS15080	peptidoglycan-binding protein LysM	ABUW_RS11855	catalase HPII	2	3	1	11	18	26	62	33	156
ABUW_RS15385-ABUW_RS15390	ABUW_RS15385	NADH-quinone oxidoreductase subunit NuoK	ABUW_RS15390	NADH-quinone oxidoreductase subunit J	21	21	30	16	34	30	0	4	156
ABUW_RS19620-ABUW_RS05435	ABUW_RS19620	DIP1984 family protein	ABUW_RS05435	aldehyde dehydrogenase family protein	18	9	3	5	27	46	26	22	156
ABUW_RS07145-ABUW_RS07580	ABUW_RS07145	DUF2171 domain-containing protein	ABUW_RS07580	ubiquinol oxidase subunit II	1	14	1	7	24	51	38	20	156
ABUW_RS10025-ABUW_RS07965	ABUW_RS10025	hypothetical protein	ABUW_RS07965	molecular chaperone	12	5	2	7	36	52	35	6	155
ABUW_RS11870-ABUW_RS14815	ABUW_RS11870	hypothetical protein	ABUW_RS14815	DNA translocase FtsK	17	17	12	18	18	27	23	23	155
ABUW_RS11870-ABUW_RS04515	ABUW_RS11870	hypothetical protein	ABUW_RS04515	MBL fold metallo-hydrolase	10	11	8	9	19	46	30	22	155
ABUW_RS11870-ABUW_RS04875	ABUW_RS11870	hypothetical protein	ABUW_RS04875	cell envelope integrity protein TolA	16	18	13	33	8	1	6	60	155
ABUW_RS07155-ABUW_RS07160	ABUW_RS07155	PIG-L family deacetylase	ABUW_RS07160	class I SAM-dependent methyltransferase	21	22	21	26	26	39	0	0	155
ABUW_RS14095-ABUW_RS14100	ABUW_RS14095	FAD-dependent oxidoreductase	ABUW_RS14100	alpha/beta hydrolase	21	25	20	19	35	33	1	1	155
ABUW_RS08695-ABUW_RS12725	ABUW_RS08695	hypothetical protein	ABUW_RS12725	hypothetical protein	20	18	22	22	25	40	2	6	155
ABUW_RS09040-ABUW_RS07145	ABUW_RS09040	amidase	ABUW_RS07145	DUF2171 domain-containing protein	15	5	2	9	27	32	35	30	155
ABUW_RS10025-ABUW_RS11345	ABUW_RS10025	hypothetical protein	ABUW_RS11345	amino acid ABC transporter substrate-binding protein	17	12	2	19	28	35	26	15	154
ABUW_RS10025-ABUW_RS12330	ABUW_RS10025	hypothetical protein	ABUW_RS12330	phenylacetic acid degradation bifunctional protein PaaZ	5	6	0	8	35	56	42	2	154
ABUW_RS11870-ABUW_RS15975	ABUW_RS11870	hypothetical protein	ABUW_RS15975	translation initiation factor IF-3	13	21	9	21	12	24	16	38	154
ABUW_RS03205-ABUW_RS03195	ABUW_RS03205	RtcB family protein	ABUW_RS03195	OmpA family protein	10	11	4	8	48	38	24	11	154
ABUW_RS17720-ABUW_RS17725	ABUW_RS17720	response regulator	ABUW_RS17725	PAS domain-containing sensor histidine kinase	16	32	18	12	36	39	1	0	154
ABUW_RS13935-ABUW_RS13940	ABUW_RS13935	META domain-containing protein	ABUW_RS13940	NADP-specific glutamate dehydrogenase	11	10	7	12	66	35	7	6	154
ABUW_RS10025-ABUW_RS10015	ABUW_RS10025	hypothetical protein	ABUW_RS10015	phospholipase D family protein	7	7	4	13	48	50	18	6	153
ABUW_RS04130-ABUW_RS04125	ABUW_RS04130	multidrug efflux RND transporter permease subunit AdeJ	ABUW_RS04125	multidrug efflux RND transporter outer membrane channel subunit AdeK	16	26	17	27	29	33	1	4	153
ABUW_RS17440-ABUW_RS11855	ABUW_RS17440	membrane protein	ABUW_RS11855	catalase HPII	4	1	0	12	34	35	51	16	153
ABUW_RS10005-ABUW_RS05435	ABUW_RS10005	hypothetical protein	ABUW_RS05435	aldehyde dehydrogenase family protein	17	19	5	14	36	40	20	2	153
ABUW_RS11875-ABUW_RS15330	ABUW_RS11875	hypothetical protein	ABUW_RS15330	hypothetical protein	11	10	3	14	23	35	45	11	152
ABUW_RS11155-ABUW_RS03195	ABUW_RS11155	polyisoprenoid-binding protein	ABUW_RS03195	OmpA family protein	15	10	0	9	35	38	27	18	152
ABUW_RS03380-ABUW_RS15160	ABUW_RS03380	entericidin A/B family lipoprotein	ABUW_RS15160	trehalose-phosphatase	13	6	0	14	22	15	69	13	152
ABUW_RS11840-ABUW_RS19620	ABUW_RS11840	stress-induced protein	ABUW_RS19620	DIP1984 family protein	8	6	4	13	24	43	46	7	151
ABUW_RS10025-ABUW_RS02530	ABUW_RS10025	hypothetical protein	ABUW_RS02530	TIGR01244 family phosphatase	6	7	0	7	21	22	64	24	151
ABUW_RS11870-ABUW_RS04860	ABUW_RS11870	hypothetical protein	ABUW_RS04860	hypothetical protein	11	13	10	17	30	13	33	24	151
ABUW_RS11870-ABUW_RS09940	ABUW_RS11870	hypothetical protein	ABUW_RS09940	hypothetical protein	30	37	18	13	12	6	2	33	151
ABUW_RS11870-ABUW_RS02075	ABUW_RS11870	hypothetical protein	ABUW_RS02075	50S ribosomal protein L18	8	14	16	17	30	24	15	27	151
ABUW_RS11870-ABUW_RS15370	ABUW_RS11870	hypothetical protein	ABUW_RS15370	NADH-quinone oxidoreductase subunit NuoN	10	15	6	14	19	23	37	27	151
ABUW_RS12290-ABUW_RS07145	ABUW_RS12290	3-hydroxyacyl-CoA dehydrogenase	ABUW_RS07145	DUF2171 domain-containing protein	3	6	0	6	27	61	47	1	151
ABUW_RS00345-ABUW_RS07145	ABUW_RS00345	fumarylacetoacetase	ABUW_RS07145	DUF2171 domain-containing protein	18	18	2	8	31	39	30	5	151
ABUW_RS05445-ABUW_RS03195	ABUW_RS05445	alpha-keto acid decarboxylase family protein	ABUW_RS03195	OmpA family protein	14	14	6	8	27	33	26	23	151
ABUW_RS07965-ABUW_RS19620	ABUW_RS07965	molecular chaperone	ABUW_RS19620	DIP1984 family protein	15	4	4	12	35	42	29	10	151
ABUW_RS19620-ABUW_RS11345	ABUW_RS19620	DIP1984 family protein	ABUW_RS11345	amino acid ABC transporter substrate-binding protein	5	15	1	4	37	56	19	14	151
ABUW_RS07500-ABUW_RS12975	ABUW_RS07500	hypothetical protein	ABUW_RS12975	hypothetical protein	10	6	3	11	24	55	35	7	151
ABUW_RS11915-ABUW_RS11920	ABUW_RS11915	class I SAM-dependent methyltransferase	ABUW_RS11920	AMP-binding protein	19	32	30	17	29	21	0	3	151
ABUW_RS11870-ABUW_RS00335	ABUW_RS11870	hypothetical protein	ABUW_RS00335	VOC family protein	25	24	2	4	40	30	24	1	150
ABUW_RS11870-ABUW_RS12525	ABUW_RS11870	hypothetical protein	ABUW_RS12525	type VI secretion system tube protein Hcp	12	13	6	11	21	33	34	20	150
ABUW_RS11870-ABUW_RS19610	ABUW_RS11870	hypothetical protein	ABUW_RS19610	BrnA antitoxin family protein	25	20	6	17	20	28	19	15	150
ABUW_RS13360-ABUW_RS03380	ABUW_RS13360	hypothetical protein	ABUW_RS03380	entericidin A/B family lipoprotein	4	3	0	6	27	26	36	48	150
ABUW_RS11870-ABUW_RS15615	ABUW_RS11870	hypothetical protein	ABUW_RS15615	adenosine deaminase	16	27	15	17	13	15	16	30	149
ABUW_RS11870-ABUW_RS15690	ABUW_RS11870	hypothetical protein	ABUW_RS15690	DUF2218 domain-containing protein	16	22	15	18	14	18	4	42	149
ABUW_RS11870-ABUW_RS05755	ABUW_RS11870	hypothetical protein	ABUW_RS05755	acinetobactin non-ribosomal peptide synthetase subunit BasD	51	51	15	8	2	2	1	19	149
ABUW_RS11855-ABUW_RS13220	ABUW_RS11855	catalase HPII	ABUW_RS13220	hypothetical protein	3	2	0	14	17	29	66	18	149
ABUW_RS04550-ABUW_RS04555	ABUW_RS04550	hypothetical protein	ABUW_RS04555	transporter substrate-binding domain-containing protein	5	13	7	18	36	36	20	14	149
ABUW_RS15165-ABUW_RS03380	ABUW_RS15165	trehalose-6-phosphate synthase	ABUW_RS03380	entericidin A/B family lipoprotein	7	14	0	8	22	28	56	13	148
ABUW_RS10025-ABUW_RS06425	ABUW_RS10025	hypothetical protein	ABUW_RS06425	hypothetical protein	10	8	0	10	29	43	38	10	148
ABUW_RS13810-ABUW_RS13805	ABUW_RS13810	DNA polymerase III subunit epsilon	ABUW_RS13805	LysM peptidoglycan-binding domain-containing protein	9	11	11	22	42	27	17	9	148
ABUW_RS11870-ABUW_RS04845	ABUW_RS11870	hypothetical protein	ABUW_RS04845	RNA polymerase sigma factor	10	10	6	14	27	33	35	13	148
ABUW_RS11870-ABUW_RS17385	ABUW_RS11870	hypothetical protein	ABUW_RS17385	fatty acid oxidation complex subunit alpha FadB	9	7	4	21	21	23	31	32	148
ABUW_RS11870-ABUW_RS08975	ABUW_RS11870	hypothetical protein	ABUW_RS08975	hypothetical protein	7	2	6	17	34	31	25	26	148
ABUW_RS15280-ABUW_RS12975	ABUW_RS15280	hypothetical protein	ABUW_RS12975	hypothetical protein	7	15	1	8	24	38	43	12	148
ABUW_RS08695-ABUW_RS03195	ABUW_RS08695	hypothetical protein	ABUW_RS03195	OmpA family protein	14	18	5	7	38	45	16	5	148
ABUW_RS03380-ABUW_RS05435	ABUW_RS03380	entericidin A/B family lipoprotein	ABUW_RS05435	aldehyde dehydrogenase family protein	10	18	6	6	40	21	27	20	148
ABUW_RS07145-ABUW_RS08405	ABUW_RS07145	DUF2171 domain-containing protein	ABUW_RS08405	D-amino acid dehydrogenase	11	12	0	8	29	42	39	7	148
ABUW_RS11840-ABUW_RS11855	ABUW_RS11840	stress-induced protein	ABUW_RS11855	catalase HPII	1	5	5	13	11	26	63	23	147
ABUW_RS10025-ABUW_RS08085	ABUW_RS10025	hypothetical protein	ABUW_RS08085	hypothetical protein	9	14	3	12	34	46	25	4	147
ABUW_RS11870-ABUW_RS00770	ABUW_RS11870	hypothetical protein	ABUW_RS00770	pyruvate dehydrogenase (acetyl-transferring)%2C homodimeric type	13	14	6	7	26	24	41	16	147
ABUW_RS11870-ABUW_RS04255	ABUW_RS11870	hypothetical protein	ABUW_RS04255	citrate (Si)-synthase	15	30	16	12	11	20	12	31	147
ABUW_RS12320-ABUW_RS12330	ABUW_RS12320	1%2C2-phenylacetyl-CoA epoxidase subunit B	ABUW_RS12330	phenylacetic acid degradation bifunctional protein PaaZ	2	12	4	12	65	34	18	0	147
ABUW_RS00260-ABUW_RS10005	ABUW_RS00260	DUF1328 domain-containing protein	ABUW_RS10005	hypothetical protein	13	20	1	18	24	34	33	4	147
ABUW_RS15335-ABUW_RS10005	ABUW_RS15335	hypothetical protein	ABUW_RS10005	hypothetical protein	24	22	3	11	29	19	34	5	147
ABUW_RS03380-ABUW_RS19720	ABUW_RS03380	entericidin A/B family lipoprotein	ABUW_RS19720	Ig-like domain-containing protein	23	13	1	11	26	28	29	16	147
ABUW_RS07500-ABUW_RS15330	ABUW_RS07500	hypothetical protein	ABUW_RS15330	hypothetical protein	6	14	0	9	28	37	45	8	147
ABUW_RS10635-ABUW_RS10640	ABUW_RS10635	lysine/ornithine N-monooxygenase	ABUW_RS10640	siderophore biosynthesis protein	65	73	1	1	2	4	1	0	147
ABUW_RS11960-ABUW_RS10005	ABUW_RS11960	indolepyruvate ferredoxin oxidoreductase family protein	ABUW_RS10005	hypothetical protein	15	16	2	19	36	41	15	3	147
ABUW_RS11870-ABUW_RS11120	ABUW_RS11870	hypothetical protein	ABUW_RS11120	AsnC family transcriptional regulator	25	27	10	27	0	6	2	49	146
ABUW_RS11875-ABUW_RS12975	ABUW_RS11875	hypothetical protein	ABUW_RS12975	hypothetical protein	13	9	2	19	28	31	32	12	146
ABUW_RS05515-ABUW_RS05510	ABUW_RS05515	D-alanyl-D-alanine carboxypeptidase PBP5/6	ABUW_RS05510	gamma carbonic anhydrase family protein	17	31	16	12	45	25	0	0	146
ABUW_RS07965-ABUW_RS07145	ABUW_RS07965	molecular chaperone	ABUW_RS07145	DUF2171 domain-containing protein	11	2	3	4	34	63	21	8	146
ABUW_RS19620-ABUW_RS08050	ABUW_RS19620	DIP1984 family protein	ABUW_RS08050	hypothetical protein	4	10	2	11	31	53	30	5	146
ABUW_RS11840-ABUW_RS13120	ABUW_RS11840	stress-induced protein	ABUW_RS13120	four-helix bundle copper-binding protein	3	5	3	6	10	28	77	13	145
ABUW_RS11875-ABUW_RS05445	ABUW_RS11875	hypothetical protein	ABUW_RS05445	alpha-keto acid decarboxylase family protein	12	8	2	6	31	32	31	23	145
ABUW_RS10900-ABUW_RS10880	ABUW_RS10900	30S ribosomal protein S1	ABUW_RS10880	lysine exporter LysO family protein	9	7	6	17	44	34	19	9	145
ABUW_RS19620-ABUW_RS10640	ABUW_RS19620	DIP1984 family protein	ABUW_RS10640	siderophore biosynthesis protein	72	67	2	1	1	0	0	2	145
ABUW_RS13815-ABUW_RS13820	ABUW_RS13815	hypothetical protein	ABUW_RS13820	NAD(+) diphosphatase	30	35	12	15	34	17	1	1	145
ABUW_RS03915-ABUW_RS11870	ABUW_RS03915	Arc family DNA-binding protein	ABUW_RS11870	hypothetical protein	29	18	18	19	8	2	8	42	144
ABUW_RS02095-ABUW_RS11870	ABUW_RS02095	preprotein translocase subunit SecY	ABUW_RS11870	hypothetical protein	9	6	4	13	26	35	17	34	144
ABUW_RS11870-ABUW_RS04710	ABUW_RS11870	hypothetical protein	ABUW_RS04710	DNA gyrase subunit A	16	21	14	12	17	19	15	30	144
ABUW_RS11870-ABUW_RS05210	ABUW_RS11870	hypothetical protein	ABUW_RS05210	UDP-N-acetylglucosamine 2-epimerase (non-hydrolyzing)	22	19	7	15	23	35	9	14	144
ABUW_RS11870-ABUW_RS08570	ABUW_RS11870	hypothetical protein	ABUW_RS08570	S8 family peptidase	17	13	15	20	23	24	15	17	144
ABUW_RS08375-ABUW_RS08380	ABUW_RS08375	sulfurtransferase complex subunit TusD	ABUW_RS08380	SDR family NAD(P)-dependent oxidoreductase	15	16	12	26	35	25	10	4	143
ABUW_RS11870-ABUW_RS19555	ABUW_RS11870	hypothetical protein	ABUW_RS19555	conjugal transfer protein TraG N-terminal domain-containing protein	32	34	12	16	4	4	3	38	143
ABUW_RS11870-ABUW_RS10545	ABUW_RS11870	hypothetical protein	ABUW_RS10545	3-deoxy-7-phosphoheptulonate synthase	22	15	4	17	21	20	19	25	143
ABUW_RS14025-ABUW_RS11855	ABUW_RS14025	copper resistance protein NlpE	ABUW_RS11855	catalase HPII	5	4	0	9	36	35	44	10	143
ABUW_RS03195-ABUW_RS14775	ABUW_RS03195	OmpA family protein	ABUW_RS14775	outer membrane protein	5	7	2	12	21	38	34	24	143
ABUW_RS10025-ABUW_RS10685	ABUW_RS10025	hypothetical protein	ABUW_RS10685	HU family DNA-binding protein	7	8	1	5	20	22	54	25	142
ABUW_RS11870-ABUW_RS05220	ABUW_RS11870	hypothetical protein	ABUW_RS05220	hypothetical protein	21	17	3	8	21	24	24	24	142
ABUW_RS00445-ABUW_RS00440	ABUW_RS00445	UDP-N-acetylglucosamine diphosphorylase/glucosamine-1-phosphate N-acetyltransferase	ABUW_RS00440	glutamine--fructose-6-phosphate transaminase (isomerizing)	22	21	30	19	29	19	1	1	142
ABUW_RS10900-ABUW_RS10905	ABUW_RS10900	30S ribosomal protein S1	ABUW_RS10905	(d)CMP kinase	24	32	16	27	21	17	2	3	142
ABUW_RS19600-ABUW_RS19610	ABUW_RS19600	sel1 repeat family protein	ABUW_RS19610	BrnA antitoxin family protein	26	24	29	15	16	15	11	6	142
ABUW_RS11155-ABUW_RS07500	ABUW_RS11155	polyisoprenoid-binding protein	ABUW_RS07500	hypothetical protein	15	6	1	9	24	45	31	11	142
ABUW_RS07960-ABUW_RS03195	ABUW_RS07960	SCPU domain-containing protein	ABUW_RS03195	OmpA family protein	7	7	6	12	22	51	26	11	142
ABUW_RS00890-ABUW_RS00895	ABUW_RS00890	response regulator transcription factor	ABUW_RS00895	hypothetical protein	10	20	11	19	37	28	13	4	142
ABUW_RS10025-ABUW_RS13225	ABUW_RS10025	hypothetical protein	ABUW_RS13225	glutathione S-transferase	8	2	2	14	32	31	42	10	141
ABUW_RS11870-ABUW_RS14370	ABUW_RS11870	hypothetical protein	ABUW_RS14370	poly-beta-1%2C6-N-acetyl-D-glucosamine N-deacetylase PgaB	21	12	6	16	13	14	6	53	141
ABUW_RS11635-ABUW_RS11625	ABUW_RS11635	PLP-dependent aminotransferase family protein	ABUW_RS11625	cytochrome d ubiquinol oxidase subunit II	21	13	23	19	28	35	2	0	141
ABUW_RS03195-ABUW_RS17120	ABUW_RS03195	OmpA family protein	ABUW_RS17120	30S ribosomal protein S15	14	22	8	8	18	34	20	17	141
ABUW_RS10005-ABUW_RS10010	ABUW_RS10005	hypothetical protein	ABUW_RS10010	hypothetical protein	9	10	7	20	35	35	19	6	141
ABUW_RS10025-ABUW_RS13935	ABUW_RS10025	hypothetical protein	ABUW_RS13935	META domain-containing protein	14	7	5	16	49	31	15	3	140
ABUW_RS11870-ABUW_RS14395	ABUW_RS11870	hypothetical protein	ABUW_RS14395	hypothetical protein	19	23	8	15	12	12	27	24	140
ABUW_RS11870-ABUW_RS01905	ABUW_RS11870	hypothetical protein	ABUW_RS01905	magnesium transporter	23	27	13	21	3	6	4	43	140
ABUW_RS12335-ABUW_RS12330	ABUW_RS12335	L-serine ammonia-lyase	ABUW_RS12330	phenylacetic acid degradation bifunctional protein PaaZ	6	8	14	14	48	29	17	4	140
ABUW_RS03190-ABUW_RS03195	ABUW_RS03190	prepilin-type N-terminal cleavage/methylation domain-containing protein	ABUW_RS03195	OmpA family protein	11	17	3	2	39	33	25	10	140
ABUW_RS13010-ABUW_RS12975	ABUW_RS13010	DUF4142 domain-containing protein	ABUW_RS12975	hypothetical protein	12	4	1	11	23	44	37	8	140
ABUW_RS19620-ABUW_RS11495	ABUW_RS19620	DIP1984 family protein	ABUW_RS11495	hypothetical protein	14	14	11	21	34	30	9	7	140
ABUW_RS14985-ABUW_RS11870	ABUW_RS14985	outer membrane protein assembly factor BamD	ABUW_RS11870	hypothetical protein	11	6	5	12	26	30	24	25	139
ABUW_RS11870-ABUW_RS05425	ABUW_RS11870	hypothetical protein	ABUW_RS05425	diaminobutyrate--2-oxoglutarate transaminase	11	15	3	13	28	24	24	21	139
ABUW_RS11870-ABUW_RS10455	ABUW_RS11870	hypothetical protein	ABUW_RS10455	alpha/beta fold hydrolase	15	17	6	7	17	14	37	26	139
ABUW_RS11870-ABUW_RS10880	ABUW_RS11870	hypothetical protein	ABUW_RS10880	lysine exporter LysO family protein	16	21	7	11	21	24	14	25	139
ABUW_RS11870-ABUW_RS06035	ABUW_RS11870	hypothetical protein	ABUW_RS06035	30S ribosomal protein S2	9	7	4	11	34	38	15	21	139
ABUW_RS19600-ABUW_RS07145	ABUW_RS19600	sel1 repeat family protein	ABUW_RS07145	DUF2171 domain-containing protein	13	17	8	7	21	32	24	17	139
ABUW_RS05920-ABUW_RS05910	ABUW_RS05920	DUF2726 domain-containing protein	ABUW_RS05910	hypothetical protein	15	10	22	19	28	21	9	15	139
ABUW_RS19265-ABUW_RS19270	ABUW_RS19265	quaternary ammonium compound efflux SMR transporter QacE delta 1	ABUW_RS19270	trimethoprim-resistant dihydrofolate reductase DfrA7	31	16	28	12	28	24	0	0	139
ABUW_RS12405-ABUW_RS10005	ABUW_RS12405	DUF333 domain-containing protein	ABUW_RS10005	hypothetical protein	16	16	2	9	32	43	19	2	139
ABUW_RS13595-ABUW_RS13600	ABUW_RS13595	arginine N-succinyltransferase	ABUW_RS13600	aspartate aminotransferase family protein	29	13	29	19	25	24	0	0	139
ABUW_RS02765-ABUW_RS10005	ABUW_RS02765	carbapenem-hydrolyzing class D beta-lactamase OXA-23	ABUW_RS10005	hypothetical protein	23	16	5	18	26	39	9	3	139
ABUW_RS05050-ABUW_RS05055	ABUW_RS05050	elongation factor 4	ABUW_RS05055	signal peptidase I	20	21	33	26	14	23	0	1	138
ABUW_RS04130-ABUW_RS11870	ABUW_RS04130	multidrug efflux RND transporter permease subunit AdeJ	ABUW_RS11870	hypothetical protein	20	14	2	5	26	22	26	23	138
ABUW_RS11870-ABUW_RS12625	ABUW_RS11870	hypothetical protein	ABUW_RS12625	hypothetical protein	17	24	17	14	9	5	4	48	138
ABUW_RS11870-ABUW_RS05540	ABUW_RS11870	hypothetical protein	ABUW_RS05540	LysR family transcriptional regulator	18	14	11	7	28	25	13	22	138
ABUW_RS15700-ABUW_RS15695	ABUW_RS15700	hypothetical protein	ABUW_RS15695	S-formylglutathione hydrolase	16	22	20	26	26	26	2	0	138
ABUW_RS08695-ABUW_RS07145	ABUW_RS08695	hypothetical protein	ABUW_RS07145	DUF2171 domain-containing protein	8	19	1	8	27	58	14	3	138
ABUW_RS13010-ABUW_RS15330	ABUW_RS13010	DUF4142 domain-containing protein	ABUW_RS15330	hypothetical protein	10	7	0	6	12	31	59	13	138
ABUW_RS07500-ABUW_RS12330	ABUW_RS07500	hypothetical protein	ABUW_RS12330	phenylacetic acid degradation bifunctional protein PaaZ	5	4	5	9	32	46	33	4	138
ABUW_RS17485-ABUW_RS17480	ABUW_RS17485	50S ribosomal protein L10	ABUW_RS17480	50S ribosomal protein L7/L12	18	15	28	27	22	24	3	1	138
ABUW_RS16400-ABUW_RS16395	ABUW_RS16400	tetratricopeptide repeat protein	ABUW_RS16395	outer membrane protein assembly factor BamB	30	28	9	27	24	16	2	1	137
ABUW_RS11870-ABUW_RS03155	ABUW_RS11870	hypothetical protein	ABUW_RS03155	porin	12	10	7	16	18	18	38	18	137
ABUW_RS11870-ABUW_RS18890	ABUW_RS11870	hypothetical protein	ABUW_RS18890	molecular chaperone DnaK	12	4	3	7	18	18	39	36	137
ABUW_RS11870-ABUW_RS08875	ABUW_RS11870	hypothetical protein	ABUW_RS08875	hypothetical protein	12	11	5	7	16	14	39	33	137
ABUW_RS15080-ABUW_RS15330	ABUW_RS15080	peptidoglycan-binding protein LysM	ABUW_RS15330	hypothetical protein	11	13	4	6	27	25	37	14	137
ABUW_RS05220-ABUW_RS07145	ABUW_RS05220	hypothetical protein	ABUW_RS07145	DUF2171 domain-containing protein	8	8	2	12	20	38	41	8	137
ABUW_RS11855-ABUW_RS15330	ABUW_RS11855	catalase HPII	ABUW_RS15330	hypothetical protein	3	0	2	3	28	30	58	13	137
ABUW_RS01615-ABUW_RS01620	ABUW_RS01615	hemerythrin	ABUW_RS01620	EamA family transporter	6	9	13	12	43	19	21	14	137
ABUW_RS11870-ABUW_RS07820	ABUW_RS11870	hypothetical protein	ABUW_RS07820	hypothetical protein	11	8	2	11	31	25	42	6	136
ABUW_RS11870-ABUW_RS19565	ABUW_RS11870	hypothetical protein	ABUW_RS19565	hypothetical protein	17	18	11	18	7	13	12	40	136
ABUW_RS11870-ABUW_RS04755	ABUW_RS11870	hypothetical protein	ABUW_RS04755	3-phosphoserine/phosphohydroxythreonine transaminase	19	18	3	18	15	14	8	41	136
ABUW_RS08075-ABUW_RS07145	ABUW_RS08075	OmpW family protein	ABUW_RS07145	DUF2171 domain-containing protein	8	5	2	6	15	20	69	11	136
ABUW_RS10860-ABUW_RS07145	ABUW_RS10860	malate synthase G	ABUW_RS07145	DUF2171 domain-containing protein	5	2	2	15	25	47	28	12	136
ABUW_RS10900-ABUW_RS19620	ABUW_RS10900	30S ribosomal protein S1	ABUW_RS19620	DIP1984 family protein	9	8	5	5	29	44	18	18	136
ABUW_RS03195-ABUW_RS05435	ABUW_RS03195	OmpA family protein	ABUW_RS05435	aldehyde dehydrogenase family protein	14	12	4	16	22	21	29	18	136
ABUW_RS08835-ABUW_RS07145	ABUW_RS08835	3-deoxy-7-phosphoheptulonate synthase	ABUW_RS07145	DUF2171 domain-containing protein	11	14	2	11	44	38	10	6	136
ABUW_RS08485-ABUW_RS07145	ABUW_RS08485	OmpH family outer membrane protein	ABUW_RS07145	DUF2171 domain-containing protein	12	6	3	6	21	36	34	18	136
ABUW_RS10775-ABUW_RS11870	ABUW_RS10775	30S ribosomal protein S20	ABUW_RS11870	hypothetical protein	9	3	6	22	21	23	10	41	135
ABUW_RS08245-ABUW_RS10025	ABUW_RS08245	hypothetical protein	ABUW_RS10025	hypothetical protein	15	14	1	9	28	40	16	12	135
ABUW_RS10025-ABUW_RS12315	ABUW_RS10025	hypothetical protein	ABUW_RS12315	phenylacetate-CoA oxygenase subunit PaaI	6	2	3	6	23	41	52	2	135
ABUW_RS11870-ABUW_RS05420	ABUW_RS11870	hypothetical protein	ABUW_RS05420	DUF541 domain-containing protein	14	10	4	13	28	30	21	15	135
ABUW_RS11155-ABUW_RS10005	ABUW_RS11155	polyisoprenoid-binding protein	ABUW_RS10005	hypothetical protein	14	15	3	14	25	34	26	4	135
ABUW_RS10405-ABUW_RS10400	ABUW_RS10405	hypothetical protein	ABUW_RS10400	MoxR family ATPase	22	16	32	21	23	21	0	0	135
ABUW_RS11870-ABUW_RS07780	ABUW_RS11870	hypothetical protein	ABUW_RS07780	bifunctional aconitate hydratase 2/2-methylisocitrate dehydratase	7	7	3	7	30	22	31	27	134
ABUW_RS11870-ABUW_RS16830	ABUW_RS11870	hypothetical protein	ABUW_RS16830	hypothetical protein	15	9	4	9	20	28	22	27	134
ABUW_RS07480-ABUW_RS07485	ABUW_RS07480	bifunctional phosphoribosylaminoimidazolecarboxamide formyltransferase/IMP cyclohydrolase	ABUW_RS07485	DNA-binding transcriptional regulator Fis	30	20	9	17	23	31	2	2	134
ABUW_RS05940-ABUW_RS07500	ABUW_RS05940	superoxide dismutase	ABUW_RS07500	hypothetical protein	3	3	0	6	22	40	49	11	134
ABUW_RS12325-ABUW_RS14025	ABUW_RS12325	1%2C2-phenylacetyl-CoA epoxidase subunit A	ABUW_RS14025	copper resistance protein NlpE	11	9	1	8	33	36	33	3	134
ABUW_RS17440-ABUW_RS07500	ABUW_RS17440	membrane protein	ABUW_RS07500	hypothetical protein	7	2	0	9	25	46	39	6	134
ABUW_RS03380-ABUW_RS02245	ABUW_RS03380	entericidin A/B family lipoprotein	ABUW_RS02245	NAD(P)H:quinone oxidoreductase	29	44	10	26	2	3	3	17	134
ABUW_RS07145-ABUW_RS10640	ABUW_RS07145	DUF2171 domain-containing protein	ABUW_RS10640	siderophore biosynthesis protein	72	60	0	0	0	0	2	0	134
ABUW_RS08245-ABUW_RS10005	ABUW_RS08245	hypothetical protein	ABUW_RS10005	hypothetical protein	15	23	1	10	33	38	11	2	133
ABUW_RS15165-ABUW_RS15175	ABUW_RS15165	trehalose-6-phosphate synthase	ABUW_RS15175	bacterioferritin	2	3	13	21	34	36	16	8	133
ABUW_RS10025-ABUW_RS19600	ABUW_RS10025	hypothetical protein	ABUW_RS19600	sel1 repeat family protein	13	14	9	12	18	17	35	15	133
ABUW_RS11870-ABUW_RS04690	ABUW_RS11870	hypothetical protein	ABUW_RS04690	LysE family translocator	19	25	8	13	7	13	12	36	133
ABUW_RS11870-ABUW_RS06275	ABUW_RS11870	hypothetical protein	ABUW_RS06275	hypothetical protein	8	2	6	14	31	35	28	9	133
ABUW_RS11870-ABUW_RS04410	ABUW_RS11870	hypothetical protein	ABUW_RS04410	ATP-dependent metallopeptidase FtsH/Yme1/Tma family protein	10	12	9	8	15	32	19	28	133
ABUW_RS05445-ABUW_RS15330	ABUW_RS05445	alpha-keto acid decarboxylase family protein	ABUW_RS15330	hypothetical protein	12	11	1	7	21	27	38	16	133
ABUW_RS17440-ABUW_RS12975	ABUW_RS17440	membrane protein	ABUW_RS12975	hypothetical protein	6	7	0	12	35	46	17	10	133
ABUW_RS13010-ABUW_RS11860	ABUW_RS13010	DUF4142 domain-containing protein	ABUW_RS11860	iron-containing redox enzyme family protein	6	2	1	8	17	33	58	8	133
ABUW_RS00825-ABUW_RS03195	ABUW_RS00825	putative porin	ABUW_RS03195	OmpA family protein	9	16	8	2	20	33	33	12	133
ABUW_RS19620-ABUW_RS12315	ABUW_RS19620	DIP1984 family protein	ABUW_RS12315	phenylacetate-CoA oxygenase subunit PaaI	3	7	0	3	35	52	33	0	133
ABUW_RS19620-ABUW_RS19720	ABUW_RS19620	DIP1984 family protein	ABUW_RS19720	Ig-like domain-containing protein	14	9	13	5	23	37	22	10	133
ABUW_RS03195-ABUW_RS04980	ABUW_RS03195	OmpA family protein	ABUW_RS04980	hypothetical protein	11	21	3	8	25	34	18	13	133
ABUW_RS07970-ABUW_RS07145	ABUW_RS07970	fimbrial biogenesis outer membrane usher protein	ABUW_RS07145	DUF2171 domain-containing protein	14	5	5	5	29	33	36	6	133
ABUW_RS11870-ABUW_RS17125	ABUW_RS11870	hypothetical protein	ABUW_RS17125	EstA family serine hydrolase	21	23	12	6	18	6	10	36	132
ABUW_RS11870-ABUW_RS18820	ABUW_RS11870	hypothetical protein	ABUW_RS18820	NAD(P)H-dependent oxidoreductase	12	7	2	14	18	17	50	12	132
ABUW_RS11870-ABUW_RS08205	ABUW_RS11870	hypothetical protein	ABUW_RS08205	lactonase family protein	18	11	5	11	25	19	25	18	132
ABUW_RS14870-ABUW_RS07145	ABUW_RS14870	hypothetical protein	ABUW_RS07145	DUF2171 domain-containing protein	5	3	2	11	28	35	37	11	132
ABUW_RS07520-ABUW_RS07515	ABUW_RS07520	hypothetical protein	ABUW_RS07515	circularly permuted type 2 ATP-grasp protein	20	20	18	23	19	30	1	1	132
ABUW_RS13805-ABUW_RS07145	ABUW_RS13805	LysM peptidoglycan-binding domain-containing protein	ABUW_RS07145	DUF2171 domain-containing protein	9	2	3	4	16	52	34	12	132
ABUW_RS17440-ABUW_RS13010	ABUW_RS17440	membrane protein	ABUW_RS13010	DUF4142 domain-containing protein	4	7	0	8	11	45	46	11	132
ABUW_RS16280-ABUW_RS11870	ABUW_RS16280	hypothetical protein	ABUW_RS11870	hypothetical protein	17	17	3	15	15	25	18	21	131
ABUW_RS04130-ABUW_RS04135	ABUW_RS04130	multidrug efflux RND transporter permease subunit AdeJ	ABUW_RS04135	multidrug efflux RND transporter periplasmic adaptor subunit AdeI	20	24	26	22	20	15	2	2	131
ABUW_RS11870-ABUW_RS11165	ABUW_RS11870	hypothetical protein	ABUW_RS11165	transketolase	13	13	3	10	26	26	24	16	131
ABUW_RS11870-ABUW_RS17960	ABUW_RS11870	hypothetical protein	ABUW_RS17960	long-chain-fatty-acid--CoA ligase	7	8	10	11	20	32	25	18	131
ABUW_RS11870-ABUW_RS17695	ABUW_RS11870	hypothetical protein	ABUW_RS17695	site-specific tyrosine recombinase XerD	30	15	11	12	1	0	0	62	131
ABUW_RS11870-ABUW_RS14145	ABUW_RS11870	hypothetical protein	ABUW_RS14145	carbonic anhydrase	11	16	7	11	12	16	31	27	131
ABUW_RS11870-ABUW_RS14400	ABUW_RS11870	hypothetical protein	ABUW_RS14400	acyl-CoA thioesterase	4	16	1	7	14	16	46	27	131
ABUW_RS11870-ABUW_RS19280	ABUW_RS11870	hypothetical protein	ABUW_RS19280	class A extended-spectrum beta-lactamase GES-11	11	8	7	8	23	29	34	11	131
ABUW_RS11870-ABUW_RS00710	ABUW_RS11870	hypothetical protein	ABUW_RS00710	TonB-dependent siderophore receptor	23	34	6	16	1	0	0	51	131
ABUW_RS15280-ABUW_RS00325	ABUW_RS15280	hypothetical protein	ABUW_RS00325	4-hydroxyphenylpyruvate dioxygenase	26	12	0	7	30	41	12	3	131
ABUW_RS00325-ABUW_RS12325	ABUW_RS00325	4-hydroxyphenylpyruvate dioxygenase	ABUW_RS12325	1%2C2-phenylacetyl-CoA epoxidase subunit A	11	12	3	8	44	34	18	1	131
ABUW_RS15080-ABUW_RS07500	ABUW_RS15080	peptidoglycan-binding protein LysM	ABUW_RS07500	hypothetical protein	7	12	4	7	20	26	46	9	131
ABUW_RS03380-ABUW_RS13040	ABUW_RS03380	entericidin A/B family lipoprotein	ABUW_RS13040	hypothetical protein	9	12	3	3	29	36	33	6	131
ABUW_RS08645-ABUW_RS07145	ABUW_RS08645	hypothetical protein	ABUW_RS07145	DUF2171 domain-containing protein	13	5	1	5	23	41	28	15	131
ABUW_RS00895-ABUW_RS07145	ABUW_RS00895	hypothetical protein	ABUW_RS07145	DUF2171 domain-containing protein	8	10	0	18	15	42	32	6	131
ABUW_RS18810-ABUW_RS18805	ABUW_RS18810	lipoprotein signal peptidase	ABUW_RS18805	isoleucine--tRNA ligase	21	26	18	21	23	21	0	1	131
ABUW_RS07880-ABUW_RS11870	ABUW_RS07880	peptidyl-prolyl cis-trans isomerase	ABUW_RS11870	hypothetical protein	4	5	5	13	19	30	27	27	130
ABUW_RS15165-ABUW_RS10005	ABUW_RS15165	trehalose-6-phosphate synthase	ABUW_RS10005	hypothetical protein	8	11	5	9	23	40	31	3	130
ABUW_RS11870-ABUW_RS04510	ABUW_RS11870	hypothetical protein	ABUW_RS04510	diacylglycerol kinase	19	23	10	18	6	3	9	42	130
ABUW_RS11870-ABUW_RS12285	ABUW_RS11870	hypothetical protein	ABUW_RS12285	3-oxoadipyl-CoA thiolase	5	11	2	11	45	27	28	1	130
ABUW_RS11870-ABUW_RS12710	ABUW_RS11870	hypothetical protein	ABUW_RS12710	type VI secretion system tip protein VgrG	12	8	5	10	16	23	22	34	130
ABUW_RS11870-ABUW_RS11800	ABUW_RS11870	hypothetical protein	ABUW_RS11800	N-acetyltransferase	5	5	3	8	27	21	39	22	130
ABUW_RS11870-ABUW_RS14760	ABUW_RS11870	hypothetical protein	ABUW_RS14760	phosphomannomutase/phosphoglucomutase	6	6	8	12	27	21	29	21	130
ABUW_RS10425-ABUW_RS19280	ABUW_RS10425	hypothetical protein	ABUW_RS19280	class A extended-spectrum beta-lactamase GES-11	27	23	23	30	12	15	0	0	130
ABUW_RS00325-ABUW_RS11855	ABUW_RS00325	4-hydroxyphenylpyruvate dioxygenase	ABUW_RS11855	catalase HPII	18	10	2	4	41	31	19	5	130
ABUW_RS12325-ABUW_RS15080	ABUW_RS12325	1%2C2-phenylacetyl-CoA epoxidase subunit A	ABUW_RS15080	peptidoglycan-binding protein LysM	7	1	1	5	37	47	31	1	130
ABUW_RS11155-ABUW_RS12725	ABUW_RS11155	polyisoprenoid-binding protein	ABUW_RS12725	hypothetical protein	9	14	6	19	39	21	14	8	130
ABUW_RS03380-ABUW_RS08050	ABUW_RS03380	entericidin A/B family lipoprotein	ABUW_RS08050	hypothetical protein	7	6	3	10	24	40	30	10	130
ABUW_RS19615-ABUW_RS07145	ABUW_RS19615	TonB-dependent receptor	ABUW_RS07145	DUF2171 domain-containing protein	9	14	10	12	18	25	29	13	130
ABUW_RS12805-ABUW_RS07145	ABUW_RS12805	universal stress protein	ABUW_RS07145	DUF2171 domain-containing protein	5	2	0	6	19	36	54	8	130
ABUW_RS11140-ABUW_RS11870	ABUW_RS11140	hypothetical protein	ABUW_RS11870	hypothetical protein	9	5	3	6	25	23	33	25	129
ABUW_RS08715-ABUW_RS11870	ABUW_RS08715	nitroreductase family protein	ABUW_RS11870	hypothetical protein	11	10	1	17	23	23	25	19	129
ABUW_RS11870-ABUW_RS12900	ABUW_RS11870	hypothetical protein	ABUW_RS12900	DUF4882 domain-containing protein	13	21	6	10	17	28	26	8	129
ABUW_RS03380-ABUW_RS11960	ABUW_RS03380	entericidin A/B family lipoprotein	ABUW_RS11960	indolepyruvate ferredoxin oxidoreductase family protein	13	8	4	8	30	35	16	15	129
ABUW_RS17285-ABUW_RS17280	ABUW_RS17285	dephospho-CoA kinase	ABUW_RS17280	prepilin peptidase	25	24	27	24	13	16	0	0	129
ABUW_RS03530-ABUW_RS03525	ABUW_RS03530	rod shape-determining protein MreD	ABUW_RS03525	rod shape-determining protein MreC	11	12	23	22	30	30	1	0	129
ABUW_RS11840-ABUW_RS15280	ABUW_RS11840	stress-induced protein	ABUW_RS15280	hypothetical protein	6	6	2	7	10	31	46	20	128
ABUW_RS01800-ABUW_RS11870	ABUW_RS01800	glycine--tRNA ligase subunit alpha	ABUW_RS11870	hypothetical protein	27	24	9	15	6	1	2	44	128
ABUW_RS11870-ABUW_RS11220	ABUW_RS11870	hypothetical protein	ABUW_RS11220	biotin synthase	6	14	4	10	20	21	26	27	128
ABUW_RS11870-ABUW_RS02940	ABUW_RS11870	hypothetical protein	ABUW_RS02940	aspartate--tRNA ligase	10	8	0	11	10	31	21	37	128
ABUW_RS11870-ABUW_RS05895	ABUW_RS11870	hypothetical protein	ABUW_RS05895	type I glutamate--ammonia ligase	17	26	9	20	14	12	5	25	128
ABUW_RS11875-ABUW_RS10585	ABUW_RS11875	hypothetical protein	ABUW_RS10585	acetyltransferase	63	61	0	0	2	2	0	0	128
ABUW_RS09050-ABUW_RS09045	ABUW_RS09050	hypothetical protein	ABUW_RS09045	acyl-CoA dehydrogenase	13	29	17	16	32	19	2	0	128
ABUW_RS00260-ABUW_RS03195	ABUW_RS00260	DUF1328 domain-containing protein	ABUW_RS03195	OmpA family protein	15	7	2	5	28	21	29	21	128
ABUW_RS03380-ABUW_RS20495	ABUW_RS03380	entericidin A/B family lipoprotein	ABUW_RS20495	hypothetical protein	9	14	3	7	18	29	27	21	128
ABUW_RS19620-ABUW_RS10585	ABUW_RS19620	DIP1984 family protein	ABUW_RS10585	acetyltransferase	60	65	1	0	1	0	0	1	128
ABUW_RS19620-ABUW_RS15160	ABUW_RS19620	DIP1984 family protein	ABUW_RS15160	trehalose-phosphatase	5	2	0	7	29	31	46	8	128
ABUW_RS10025-ABUW_RS14870	ABUW_RS10025	hypothetical protein	ABUW_RS14870	hypothetical protein	12	13	1	0	30	27	35	9	127
ABUW_RS11870-ABUW_RS00300	ABUW_RS11870	hypothetical protein	ABUW_RS00300	4-hydroxy-tetrahydrodipicolinate synthase	13	14	2	13	15	27	16	27	127
ABUW_RS11870-ABUW_RS06085	ABUW_RS11870	hypothetical protein	ABUW_RS06085	hypothetical protein	13	14	7	19	22	20	13	19	127
ABUW_RS11870-ABUW_RS12175	ABUW_RS11870	hypothetical protein	ABUW_RS12175	DUF1330 domain-containing protein	30	28	8	14	2	1	1	43	127
ABUW_RS18150-ABUW_RS18160	ABUW_RS18150	glutathione peroxidase	ABUW_RS18160	F0F1 ATP synthase subunit epsilon	12	11	6	18	29	21	15	15	127
ABUW_RS18980-ABUW_RS10005	ABUW_RS18980	GlsB/YeaQ/YmgE family stress response membrane protein	ABUW_RS10005	hypothetical protein	30	17	1	15	23	24	12	5	127
ABUW_RS00260-ABUW_RS03380	ABUW_RS00260	DUF1328 domain-containing protein	ABUW_RS03380	entericidin A/B family lipoprotein	11	10	3	9	17	29	34	14	127
ABUW_RS00260-ABUW_RS07500	ABUW_RS00260	DUF1328 domain-containing protein	ABUW_RS07500	hypothetical protein	14	8	0	4	20	28	46	7	127
ABUW_RS15080-ABUW_RS07960	ABUW_RS15080	peptidoglycan-binding protein LysM	ABUW_RS07960	SCPU domain-containing protein	11	9	0	22	15	29	29	12	127
ABUW_RS11800-ABUW_RS07145	ABUW_RS11800	N-acetyltransferase	ABUW_RS07145	DUF2171 domain-containing protein	10	8	1	5	15	23	50	15	127
ABUW_RS11840-ABUW_RS00325	ABUW_RS11840	stress-induced protein	ABUW_RS00325	4-hydroxyphenylpyruvate dioxygenase	14	12	6	13	28	32	20	1	126
ABUW_RS15165-ABUW_RS15160	ABUW_RS15165	trehalose-6-phosphate synthase	ABUW_RS15160	trehalose-phosphatase	14	12	10	12	28	18	26	6	126
ABUW_RS04855-ABUW_RS11870	ABUW_RS04855	class 1 fructose-bisphosphatase	ABUW_RS11870	hypothetical protein	3	7	10	24	22	25	7	28	126
ABUW_RS14155-ABUW_RS14150	ABUW_RS14155	hypothetical protein	ABUW_RS14150	alpha/beta hydrolase	25	15	14	14	31	24	2	1	126
ABUW_RS11870-ABUW_RS14555	ABUW_RS11870	hypothetical protein	ABUW_RS14555	site-specific DNA-methyltransferase	16	16	8	16	9	16	22	23	126
ABUW_RS11870-ABUW_RS01980	ABUW_RS11870	hypothetical protein	ABUW_RS01980	cystathionine beta-lyase	14	21	11	12	13	6	6	43	126
ABUW_RS11870-ABUW_RS12860	ABUW_RS11870	hypothetical protein	ABUW_RS12860	cysteine--tRNA ligase	21	17	6	19	2	12	12	37	126
ABUW_RS11870-ABUW_RS03985	ABUW_RS11870	hypothetical protein	ABUW_RS03985	hypothetical protein	30	27	18	22	1	3	2	23	126
ABUW_RS11870-ABUW_RS04505	ABUW_RS11870	hypothetical protein	ABUW_RS04505	chaperonin GroEL	12	14	4	9	9	12	31	35	126
ABUW_RS11870-ABUW_RS19815	ABUW_RS11870	hypothetical protein	ABUW_RS19815	hypothetical protein	5	12	3	11	29	21	23	22	126
ABUW_RS00325-ABUW_RS14025	ABUW_RS00325	4-hydroxyphenylpyruvate dioxygenase	ABUW_RS14025	copper resistance protein NlpE	14	13	4	5	31	34	21	4	126
ABUW_RS03380-ABUW_RS06610	ABUW_RS03380	entericidin A/B family lipoprotein	ABUW_RS06610	hemin uptake protein HemP	60	43	0	3	5	2	9	4	126
ABUW_RS03195-ABUW_RS11860	ABUW_RS03195	OmpA family protein	ABUW_RS11860	iron-containing redox enzyme family protein	11	7	1	11	20	32	39	5	126
ABUW_RS07500-ABUW_RS11960	ABUW_RS07500	hypothetical protein	ABUW_RS11960	indolepyruvate ferredoxin oxidoreductase family protein	12	6	0	6	30	37	26	9	126
ABUW_RS16645-ABUW_RS16650	ABUW_RS16645	biopolymer transporter ExbD	ABUW_RS16650	MotA/TolQ/ExbB proton channel family protein	35	42	5	12	20	9	2	1	126
ABUW_RS10025-ABUW_RS00825	ABUW_RS10025	hypothetical protein	ABUW_RS00825	putative porin	9	7	0	11	12	22	55	9	125
ABUW_RS15145-ABUW_RS15150	ABUW_RS15145	8-amino-7-oxononanoate synthase	ABUW_RS15150	adenosylmethionine--8-amino-7-oxononanoate transaminase	39	16	8	12	30	20	0	0	125
ABUW_RS11870-ABUW_RS12645	ABUW_RS11870	hypothetical protein	ABUW_RS12645	ATP-grasp domain-containing protein	9	4	5	13	19	18	24	33	125
ABUW_RS11870-ABUW_RS11920	ABUW_RS11870	hypothetical protein	ABUW_RS11920	AMP-binding protein	8	9	10	20	17	16	16	29	125
ABUW_RS06720-ABUW_RS07145	ABUW_RS06720	cold-shock protein	ABUW_RS07145	DUF2171 domain-containing protein	4	6	1	9	34	37	28	6	125
ABUW_RS18000-ABUW_RS18005	ABUW_RS18000	lysozyme	ABUW_RS18005	DNA polymerase IV	28	12	15	22	21	26	0	1	125
ABUW_RS08700-ABUW_RS03195	ABUW_RS08700	hypothetical protein	ABUW_RS03195	OmpA family protein	14	14	2	9	21	28	25	12	125
ABUW_RS13305-ABUW_RS03380	ABUW_RS13305	cAMP-activated global transcriptional regulator CRP	ABUW_RS03380	entericidin A/B family lipoprotein	9	8	0	6	23	27	34	18	125
ABUW_RS00690-ABUW_RS10005	ABUW_RS00690	DUF2147 domain-containing protein	ABUW_RS10005	hypothetical protein	24	6	2	16	22	24	25	6	125
ABUW_RS15440-ABUW_RS15445	ABUW_RS15440	hypothetical protein	ABUW_RS15445	HAMP domain-containing protein	11	13	11	9	35	22	17	7	125
ABUW_RS07145-ABUW_RS08480	ABUW_RS07145	DUF2171 domain-containing protein	ABUW_RS08480	outer membrane protein assembly factor BamA	11	2	0	9	18	38	35	12	125
ABUW_RS11870-ABUW_RS09525	ABUW_RS11870	hypothetical protein	ABUW_RS09525	DEAD/DEAH box helicase	6	13	2	8	21	23	30	21	124
ABUW_RS11870-ABUW_RS14875	ABUW_RS11870	hypothetical protein	ABUW_RS14875	beta-ketoacyl-ACP synthase II	18	16	2	10	9	26	20	23	124
ABUW_RS11870-ABUW_RS00660	ABUW_RS11870	hypothetical protein	ABUW_RS00660	hypothetical protein	5	8	2	7	13	16	55	18	124
ABUW_RS11870-ABUW_RS15880	ABUW_RS11870	hypothetical protein	ABUW_RS15880	DNA polymerase I	23	24	11	14	9	6	13	24	124
ABUW_RS11870-ABUW_RS04125	ABUW_RS11870	hypothetical protein	ABUW_RS04125	multidrug efflux RND transporter outer membrane channel subunit AdeK	7	8	6	9	19	29	25	21	124
ABUW_RS04270-ABUW_RS07145	ABUW_RS04270	succinate dehydrogenase flavoprotein subunit	ABUW_RS07145	DUF2171 domain-containing protein	6	8	3	6	14	49	21	17	124
ABUW_RS00765-ABUW_RS10005	ABUW_RS00765	M23 family metallopeptidase	ABUW_RS10005	hypothetical protein	26	26	8	16	28	18	0	2	124
ABUW_RS03380-ABUW_RS12725	ABUW_RS03380	entericidin A/B family lipoprotein	ABUW_RS12725	hypothetical protein	6	10	5	9	23	40	22	9	124
ABUW_RS19620-ABUW_RS11960	ABUW_RS19620	DIP1984 family protein	ABUW_RS11960	indolepyruvate ferredoxin oxidoreductase family protein	11	13	3	4	26	39	18	10	124
ABUW_RS06185-ABUW_RS06270	ABUW_RS06185	helix-turn-helix domain-containing protein	ABUW_RS06270	hypothetical protein	15	16	9	12	29	23	14	6	124
ABUW_RS18660-ABUW_RS07145	ABUW_RS18660	polysaccharide biosynthesis tyrosine autokinase	ABUW_RS07145	DUF2171 domain-containing protein	7	2	1	9	18	26	43	18	124
ABUW_RS16675-ABUW_RS11870	ABUW_RS16675	50S ribosomal protein L28	ABUW_RS11870	hypothetical protein	6	7	4	11	19	23	22	31	123
ABUW_RS12665-ABUW_RS07145	ABUW_RS12665	divalent metal cation transporter	ABUW_RS07145	DUF2171 domain-containing protein	8	6	2	9	23	32	26	17	123
ABUW_RS15450-ABUW_RS11870	ABUW_RS15450	response regulator	ABUW_RS11870	hypothetical protein	8	14	3	7	16	16	42	17	123
ABUW_RS11870-ABUW_RS00750	ABUW_RS11870	hypothetical protein	ABUW_RS00750	cell division protein FtsZ	11	6	1	8	26	34	22	15	123
ABUW_RS11870-ABUW_RS04285	ABUW_RS11870	hypothetical protein	ABUW_RS04285	2-oxoglutarate dehydrogenase complex dihydrolipoyllysine-residue succinyltransferase	9	11	3	9	24	20	27	20	123
ABUW_RS11870-ABUW_RS02875	ABUW_RS11870	hypothetical protein	ABUW_RS02875	HAMP domain-containing histidine kinase	10	7	5	3	27	24	25	22	123
ABUW_RS11870-ABUW_RS00320	ABUW_RS11870	hypothetical protein	ABUW_RS00320	DUF523 domain-containing protein	15	25	8	18	4	1	5	47	123
ABUW_RS11870-ABUW_RS11495	ABUW_RS11870	hypothetical protein	ABUW_RS11495	hypothetical protein	6	1	12	11	26	21	35	11	123
ABUW_RS11870-ABUW_RS08385	ABUW_RS11870	hypothetical protein	ABUW_RS08385	class II fumarate hydratase	25	15	2	16	11	16	29	9	123
ABUW_RS15280-ABUW_RS12325	ABUW_RS15280	hypothetical protein	ABUW_RS12325	1%2C2-phenylacetyl-CoA epoxidase subunit A	7	9	1	7	22	27	46	4	123
ABUW_RS17475-ABUW_RS07145	ABUW_RS17475	DNA-directed RNA polymerase subunit beta	ABUW_RS07145	DUF2171 domain-containing protein	7	3	0	6	29	20	42	16	123
ABUW_RS04980-ABUW_RS10005	ABUW_RS04980	hypothetical protein	ABUW_RS10005	hypothetical protein	20	20	3	10	22	32	13	3	123
ABUW_RS10025-ABUW_RS18980	ABUW_RS10025	hypothetical protein	ABUW_RS18980	GlsB/YeaQ/YmgE family stress response membrane protein	11	7	4	1	23	13	42	21	122
ABUW_RS00730-ABUW_RS00725	ABUW_RS00730	UDP-N-acetylmuramate--L-alanine ligase	ABUW_RS00725	undecaprenyldiphospho-muramoylpentapeptide beta-N-acetylglucosaminyltransferase	16	26	18	17	27	17	0	1	122
ABUW_RS11870-ABUW_RS14455	ABUW_RS11870	hypothetical protein	ABUW_RS14455	alpha/beta fold hydrolase	15	22	6	15	4	3	4	53	122
ABUW_RS11870-ABUW_RS05400	ABUW_RS11870	hypothetical protein	ABUW_RS05400	ferredoxin reductase	15	29	3	7	16	24	21	7	122
ABUW_RS12405-ABUW_RS03195	ABUW_RS12405	DUF333 domain-containing protein	ABUW_RS03195	OmpA family protein	9	9	1	7	20	28	27	21	122
ABUW_RS14025-ABUW_RS13220	ABUW_RS14025	copper resistance protein NlpE	ABUW_RS13220	hypothetical protein	6	12	0	11	23	26	31	13	122
ABUW_RS03380-ABUW_RS11345	ABUW_RS03380	entericidin A/B family lipoprotein	ABUW_RS11345	amino acid ABC transporter substrate-binding protein	13	13	5	5	18	29	24	15	122
ABUW_RS08835-ABUW_RS10005	ABUW_RS08835	3-deoxy-7-phosphoheptulonate synthase	ABUW_RS10005	hypothetical protein	15	9	3	8	34	41	8	4	122
ABUW_RS07145-ABUW_RS19720	ABUW_RS07145	DUF2171 domain-containing protein	ABUW_RS19720	Ig-like domain-containing protein	14	7	4	5	18	32	32	10	122
ABUW_RS11870-ABUW_RS00110	ABUW_RS11870	hypothetical protein	ABUW_RS00110	sodium-dependent transporter	6	13	7	16	20	13	17	29	121
ABUW_RS11870-ABUW_RS10605	ABUW_RS11870	hypothetical protein	ABUW_RS10605	TonB-dependent receptor	26	44	7	12	8	3	5	16	121
ABUW_RS06425-ABUW_RS07145	ABUW_RS06425	hypothetical protein	ABUW_RS07145	DUF2171 domain-containing protein	7	6	1	7	29	31	28	12	121
ABUW_RS07985-ABUW_RS07980	ABUW_RS07985	SDR family NAD(P)-dependent oxidoreductase	ABUW_RS07980	glutathione S-transferase family protein	20	28	20	20	21	10	1	1	121
ABUW_RS12325-ABUW_RS13220	ABUW_RS12325	1%2C2-phenylacetyl-CoA epoxidase subunit A	ABUW_RS13220	hypothetical protein	4	7	1	8	31	30	37	3	121
ABUW_RS05445-ABUW_RS14025	ABUW_RS05445	alpha-keto acid decarboxylase family protein	ABUW_RS14025	copper resistance protein NlpE	16	10	1	5	17	30	32	10	121
ABUW_RS19620-ABUW_RS13040	ABUW_RS19620	DIP1984 family protein	ABUW_RS13040	hypothetical protein	7	5	3	12	34	36	17	7	121
ABUW_RS15415-ABUW_RS15410	ABUW_RS15415	NADH-quinone oxidoreductase subunit NuoE	ABUW_RS15410	NADH-quinone oxidoreductase subunit NuoF	10	17	23	19	34	17	0	1	121
ABUW_RS08835-ABUW_RS08840	ABUW_RS08835	3-deoxy-7-phosphoheptulonate synthase	ABUW_RS08840	alpha/beta hydrolase	9	14	6	18	30	32	5	7	121
ABUW_RS06270-ABUW_RS07145	ABUW_RS06270	hypothetical protein	ABUW_RS07145	DUF2171 domain-containing protein	5	7	0	7	27	46	24	5	121
ABUW_RS11870-ABUW_RS02120	ABUW_RS11870	hypothetical protein	ABUW_RS02120	DNA-directed RNA polymerase subunit alpha	5	3	9	7	24	30	18	24	120
ABUW_RS11870-ABUW_RS04355	ABUW_RS11870	hypothetical protein	ABUW_RS04355	metalloprotease	9	18	5	19	17	16	14	22	120
ABUW_RS11870-ABUW_RS08585	ABUW_RS11870	hypothetical protein	ABUW_RS08585	quinoprotein glucose dehydrogenase	13	9	3	7	29	19	23	17	120
ABUW_RS11870-ABUW_RS04240	ABUW_RS11870	hypothetical protein	ABUW_RS04240	YecA family protein	14	12	5	18	16	16	17	22	120
ABUW_RS06720-ABUW_RS03380	ABUW_RS06720	cold-shock protein	ABUW_RS03380	entericidin A/B family lipoprotein	8	13	0	8	21	24	32	14	120
ABUW_RS07070-ABUW_RS07065	ABUW_RS07070	GatB/YqeY domain-containing protein	ABUW_RS07065	hypothetical protein	6	9	13	12	23	27	4	26	120
ABUW_RS17440-ABUW_RS13220	ABUW_RS17440	membrane protein	ABUW_RS13220	hypothetical protein	8	4	1	5	19	47	25	11	120
ABUW_RS05820-ABUW_RS10005	ABUW_RS05820	DUF3015 domain-containing protein	ABUW_RS10005	hypothetical protein	10	5	3	15	34	40	11	2	120
ABUW_RS10025-ABUW_RS08700	ABUW_RS10025	hypothetical protein	ABUW_RS08700	hypothetical protein	6	8	1	11	29	27	31	6	119
ABUW_RS11870-ABUW_RS05035	ABUW_RS11870	hypothetical protein	ABUW_RS05035	L-aspartate oxidase	13	20	8	19	10	6	11	32	119
ABUW_RS10900-ABUW_RS03195	ABUW_RS10900	30S ribosomal protein S1	ABUW_RS03195	OmpA family protein	3	12	4	6	25	33	20	16	119
ABUW_RS15280-ABUW_RS11860	ABUW_RS15280	hypothetical protein	ABUW_RS11860	iron-containing redox enzyme family protein	9	6	0	2	22	22	45	13	119
ABUW_RS19620-ABUW_RS12330	ABUW_RS19620	DIP1984 family protein	ABUW_RS12330	phenylacetic acid degradation bifunctional protein PaaZ	8	6	8	6	24	42	20	5	119
ABUW_RS05800-ABUW_RS07145	ABUW_RS05800	acinetobactin biosynthesis isochorismate synthase BasJ	ABUW_RS07145	DUF2171 domain-containing protein	73	44	0	0	0	1	1	0	119
ABUW_RS15330-ABUW_RS13220	ABUW_RS15330	hypothetical protein	ABUW_RS13220	hypothetical protein	9	6	2	1	29	34	34	4	119
ABUW_RS04315-ABUW_RS11870	ABUW_RS04315	tryptophan--tRNA ligase	ABUW_RS11870	hypothetical protein	15	15	13	12	12	11	9	31	118
ABUW_RS11870-ABUW_RS09960	ABUW_RS11870	hypothetical protein	ABUW_RS09960	hypothetical protein	16	15	1	9	19	34	19	5	118
ABUW_RS11870-ABUW_RS06185	ABUW_RS11870	hypothetical protein	ABUW_RS06185	helix-turn-helix domain-containing protein	11	12	3	17	6	14	14	41	118
ABUW_RS11870-ABUW_RS05565	ABUW_RS11870	hypothetical protein	ABUW_RS05565	50S ribosomal protein L31	4	4	6	12	13	25	33	21	118
ABUW_RS11870-ABUW_RS13285	ABUW_RS11870	hypothetical protein	ABUW_RS13285	ATP-dependent chaperone ClpB	5	6	3	13	22	27	26	16	118
ABUW_RS11870-ABUW_RS16380	ABUW_RS11870	hypothetical protein	ABUW_RS16380	protein-export chaperone SecB	18	14	11	11	11	15	8	30	118
ABUW_RS04100-ABUW_RS04105	ABUW_RS04100	hypothetical protein	ABUW_RS04105	SDR family NAD(P)-dependent oxidoreductase	16	15	27	29	19	12	0	0	118
ABUW_RS19645-ABUW_RS19620	ABUW_RS19645	hypothetical protein	ABUW_RS19620	DIP1984 family protein	30	21	17	9	15	10	6	10	118
ABUW_RS07685-ABUW_RS07680	ABUW_RS07685	butyryl-CoA dehydrogenase	ABUW_RS07680	3-hydroxyacyl-CoA dehydrogenase	10	23	26	28	23	7	1	0	118
ABUW_RS13010-ABUW_RS11885	ABUW_RS13010	DUF4142 domain-containing protein	ABUW_RS11885	hypothetical protein	8	4	2	4	15	32	44	9	118
ABUW_RS15420-ABUW_RS15415	ABUW_RS15420	NADH-quinone oxidoreductase subunit C/D	ABUW_RS15415	NADH-quinone oxidoreductase subunit NuoE	20	13	19	10	23	25	4	4	118
ABUW_RS07500-ABUW_RS08645	ABUW_RS07500	hypothetical protein	ABUW_RS08645	hypothetical protein	17	7	2	13	23	34	16	6	118
ABUW_RS15920-ABUW_RS13220	ABUW_RS15920	hypothetical protein	ABUW_RS13220	hypothetical protein	1	5	3	12	25	25	22	25	118
ABUW_RS15160-ABUW_RS10005	ABUW_RS15160	trehalose-phosphatase	ABUW_RS10005	hypothetical protein	14	3	3	10	19	32	35	2	118
ABUW_RS03210-ABUW_RS03215	ABUW_RS03210	amino acid permease	ABUW_RS03215	methyltransferase domain-containing protein	18	8	16	17	26	31	0	1	117
ABUW_RS03680-ABUW_RS11870	ABUW_RS03680	helix-turn-helix domain-containing protein	ABUW_RS11870	hypothetical protein	13	19	15	14	5	0	3	48	117
ABUW_RS11870-ABUW_RS17230	ABUW_RS11870	hypothetical protein	ABUW_RS17230	translation initiation factor IF-2	11	8	5	8	24	25	14	22	117
ABUW_RS11870-ABUW_RS17490	ABUW_RS11870	hypothetical protein	ABUW_RS17490	50S ribosomal protein L1	3	6	11	7	26	22	9	33	117
ABUW_RS11870-ABUW_RS13365	ABUW_RS11870	hypothetical protein	ABUW_RS13365	cytochrome b	20	20	13	22	6	1	2	33	117
ABUW_RS11870-ABUW_RS06070	ABUW_RS11870	hypothetical protein	ABUW_RS06070	septal ring lytic transglycosylase RlpA family protein	13	8	2	6	25	25	22	16	117
ABUW_RS00325-ABUW_RS15330	ABUW_RS00325	4-hydroxyphenylpyruvate dioxygenase	ABUW_RS15330	hypothetical protein	18	19	4	14	28	26	6	2	117
ABUW_RS01760-ABUW_RS01755	ABUW_RS01760	hypothetical protein	ABUW_RS01755	peptidase S8	9	4	4	17	28	24	17	14	117
ABUW_RS07145-ABUW_RS15790	ABUW_RS07145	DUF2171 domain-containing protein	ABUW_RS15790	ribosome-associated translation inhibitor RaiA	8	10	1	2	21	25	39	11	117
ABUW_RS11870-ABUW_RS12660	ABUW_RS11870	hypothetical protein	ABUW_RS12660	LamB/YcsF family protein	6	7	7	4	24	23	24	21	116
ABUW_RS11870-ABUW_RS17805	ABUW_RS11870	hypothetical protein	ABUW_RS17805	accessory factor UbiK family protein	21	15	4	11	5	4	3	53	116
ABUW_RS05940-ABUW_RS03195	ABUW_RS05940	superoxide dismutase	ABUW_RS03195	OmpA family protein	2	1	1	5	16	33	41	17	116
ABUW_RS18980-ABUW_RS07145	ABUW_RS18980	GlsB/YeaQ/YmgE family stress response membrane protein	ABUW_RS07145	DUF2171 domain-containing protein	8	18	0	5	19	31	30	5	116
ABUW_RS13935-ABUW_RS03380	ABUW_RS13935	META domain-containing protein	ABUW_RS03380	entericidin A/B family lipoprotein	8	6	4	3	36	37	14	8	116
ABUW_RS03195-ABUW_RS12975	ABUW_RS03195	OmpA family protein	ABUW_RS12975	hypothetical protein	7	11	1	4	28	31	14	20	116
ABUW_RS07150-ABUW_RS07145	ABUW_RS07150	hypothetical protein	ABUW_RS07145	DUF2171 domain-containing protein	3	2	1	10	34	40	23	3	116
ABUW_RS11870-ABUW_RS11030	ABUW_RS11870	hypothetical protein	ABUW_RS11030	peptidylprolyl isomerase	10	12	3	4	20	21	21	24	115
ABUW_RS11870-ABUW_RS16640	ABUW_RS11870	hypothetical protein	ABUW_RS16640	peptide-methionine (S)-S-oxide reductase MsrA	7	15	3	8	18	12	20	32	115
ABUW_RS11870-ABUW_RS02530	ABUW_RS11870	hypothetical protein	ABUW_RS02530	TIGR01244 family phosphatase	11	9	2	10	20	18	33	12	115
ABUW_RS17125-ABUW_RS17120	ABUW_RS17125	EstA family serine hydrolase	ABUW_RS17120	30S ribosomal protein S15	6	10	15	12	23	26	15	8	115
ABUW_RS16450-ABUW_RS07145	ABUW_RS16450	tail-specific protease	ABUW_RS07145	DUF2171 domain-containing protein	8	8	2	11	21	37	20	8	115
ABUW_RS07500-ABUW_RS08050	ABUW_RS07500	hypothetical protein	ABUW_RS08050	hypothetical protein	3	7	1	5	33	28	31	7	115
ABUW_RS19615-ABUW_RS10005	ABUW_RS19615	TonB-dependent receptor	ABUW_RS10005	hypothetical protein	19	25	3	11	20	25	9	3	115
ABUW_RS05405-ABUW_RS05400	ABUW_RS05405	acyl-CoA desaturase	ABUW_RS05400	ferredoxin reductase	20	25	10	11	25	20	4	0	115
ABUW_RS07145-ABUW_RS13760	ABUW_RS07145	DUF2171 domain-containing protein	ABUW_RS13760	RHS repeat protein	11	9	0	5	35	27	21	7	115
ABUW_RS11840-ABUW_RS12325	ABUW_RS11840	stress-induced protein	ABUW_RS12325	1%2C2-phenylacetyl-CoA epoxidase subunit A	4	0	5	5	22	29	41	8	114
ABUW_RS11840-ABUW_RS13010	ABUW_RS11840	stress-induced protein	ABUW_RS13010	DUF4142 domain-containing protein	4	4	1	8	6	14	69	8	114
ABUW_RS07540-ABUW_RS11870	ABUW_RS07540	replicative DNA helicase	ABUW_RS11870	hypothetical protein	18	24	12	13	8	2	3	34	114
ABUW_RS14190-ABUW_RS11870	ABUW_RS14190	hypothetical protein	ABUW_RS11870	hypothetical protein	4	12	2	10	16	21	25	24	114
ABUW_RS11870-ABUW_RS02885	ABUW_RS11870	hypothetical protein	ABUW_RS02885	branched-chain amino acid transaminase	9	7	6	6	23	16	29	18	114
ABUW_RS11870-ABUW_RS10890	ABUW_RS11870	hypothetical protein	ABUW_RS10890	DUF1049 domain-containing protein	13	6	5	12	18	17	29	14	114
ABUW_RS11870-ABUW_RS15910	ABUW_RS11870	hypothetical protein	ABUW_RS15910	thioredoxin	14	24	3	12	8	11	22	20	114
ABUW_RS19635-ABUW_RS07500	ABUW_RS19635	protein rep	ABUW_RS07500	hypothetical protein	56	18	7	5	5	4	10	9	114
ABUW_RS05445-ABUW_RS07500	ABUW_RS05445	alpha-keto acid decarboxylase family protein	ABUW_RS07500	hypothetical protein	15	3	0	4	20	30	32	10	114
ABUW_RS15080-ABUW_RS13220	ABUW_RS15080	peptidoglycan-binding protein LysM	ABUW_RS13220	hypothetical protein	3	7	2	4	23	25	43	7	114
ABUW_RS00045-ABUW_RS03380	ABUW_RS00045	hypothetical protein	ABUW_RS03380	entericidin A/B family lipoprotein	9	10	0	9	34	23	13	16	114
ABUW_RS03380-ABUW_RS04920	ABUW_RS03380	entericidin A/B family lipoprotein	ABUW_RS04920	Bcr/CflA family efflux MFS transporter	10	10	0	4	22	27	27	14	114
ABUW_RS19620-ABUW_RS04980	ABUW_RS19620	DIP1984 family protein	ABUW_RS04980	hypothetical protein	16	18	3	10	27	22	14	4	114
ABUW_RS19620-ABUW_RS05800	ABUW_RS19620	DIP1984 family protein	ABUW_RS05800	acinetobactin biosynthesis isochorismate synthase BasJ	55	52	1	0	2	3	0	1	114
ABUW_RS19595-ABUW_RS19590	ABUW_RS19595	helix-turn-helix domain-containing protein	ABUW_RS19590	replication initiation protein	14	18	12	22	30	17	0	1	114
ABUW_RS10005-ABUW_RS15790	ABUW_RS10005	hypothetical protein	ABUW_RS15790	ribosome-associated translation inhibitor RaiA	11	11	0	5	17	34	34	2	114
ABUW_RS10025-ABUW_RS15790	ABUW_RS10025	hypothetical protein	ABUW_RS15790	ribosome-associated translation inhibitor RaiA	6	4	1	2	18	25	47	10	113
ABUW_RS02070-ABUW_RS02080	ABUW_RS02070	50S ribosomal protein L6	ABUW_RS02080	30S ribosomal protein S5	13	19	27	25	21	8	0	0	113
ABUW_RS11870-ABUW_RS04320	ABUW_RS11870	hypothetical protein	ABUW_RS04320	DUF808 domain-containing protein	13	12	4	16	15	13	23	17	113
ABUW_RS11870-ABUW_RS00170	ABUW_RS11870	hypothetical protein	ABUW_RS00170	efflux RND transporter permease subunit	11	9	4	12	13	10	24	30	113
ABUW_RS11870-ABUW_RS02405	ABUW_RS11870	hypothetical protein	ABUW_RS02405	hypothetical protein	21	6	8	11	7	18	18	24	113
ABUW_RS11870-ABUW_RS01270	ABUW_RS11870	hypothetical protein	ABUW_RS01270	sulfate permease	10	3	4	12	17	24	26	17	113
ABUW_RS11870-ABUW_RS11035	ABUW_RS11870	hypothetical protein	ABUW_RS11035	fructose-bisphosphate aldolase class II	7	17	9	6	25	12	20	17	113
ABUW_RS11875-ABUW_RS11860	ABUW_RS11875	hypothetical protein	ABUW_RS11860	iron-containing redox enzyme family protein	6	1	1	13	27	24	36	5	113
ABUW_RS19635-ABUW_RS19595	ABUW_RS19635	protein rep	ABUW_RS19595	helix-turn-helix domain-containing protein	50	21	28	11	0	0	0	3	113
ABUW_RS15080-ABUW_RS11860	ABUW_RS15080	peptidoglycan-binding protein LysM	ABUW_RS11860	iron-containing redox enzyme family protein	8	3	1	6	11	27	49	8	113
ABUW_RS01765-ABUW_RS03380	ABUW_RS01765	hypothetical protein	ABUW_RS03380	entericidin A/B family lipoprotein	5	4	0	4	17	22	51	10	113
ABUW_RS10005-ABUW_RS09645	ABUW_RS10005	hypothetical protein	ABUW_RS09645	hypothetical protein	18	14	6	9	18	29	14	5	113
ABUW_RS11840-ABUW_RS07500	ABUW_RS11840	stress-induced protein	ABUW_RS07500	hypothetical protein	8	13	3	6	18	29	28	7	112
ABUW_RS01260-ABUW_RS11870	ABUW_RS01260	two-component system response regulator OmpR	ABUW_RS11870	hypothetical protein	5	11	2	9	19	15	27	24	112
ABUW_RS07855-ABUW_RS07870	ABUW_RS07855	tRNA (adenosine(37)-N6)-dimethylallyltransferase MiaA	ABUW_RS07870	oxygen-insensitive NAD(P)H nitroreductase	11	13	5	6	30	21	17	9	112
ABUW_RS11870-ABUW_RS01265	ABUW_RS11870	hypothetical protein	ABUW_RS01265	RNA-binding transcriptional accessory protein	14	15	7	10	15	18	13	20	112
ABUW_RS11870-ABUW_RS18725	ABUW_RS11870	hypothetical protein	ABUW_RS18725	thiol:disulfide interchange protein DsbA/DsbL	5	13	4	7	18	14	18	33	112
ABUW_RS11870-ABUW_RS09080	ABUW_RS11870	hypothetical protein	ABUW_RS09080	flavin reductase family protein	5	2	1	6	21	25	15	37	112
ABUW_RS11870-ABUW_RS16255	ABUW_RS11870	hypothetical protein	ABUW_RS16255	aconitate hydratase AcnA	1	5	5	11	25	15	29	21	112
ABUW_RS18520-ABUW_RS18515	ABUW_RS18520	hypothetical protein	ABUW_RS18515	hypothetical protein	11	19	18	21	8	17	8	10	112
ABUW_RS17440-ABUW_RS13935	ABUW_RS17440	membrane protein	ABUW_RS13935	META domain-containing protein	12	7	6	8	27	38	10	4	112
ABUW_RS11155-ABUW_RS13220	ABUW_RS11155	polyisoprenoid-binding protein	ABUW_RS13220	hypothetical protein	2	4	2	6	33	30	30	5	112
ABUW_RS08695-ABUW_RS07500	ABUW_RS08695	hypothetical protein	ABUW_RS07500	hypothetical protein	10	6	3	7	20	46	17	3	112
ABUW_RS13935-ABUW_RS03195	ABUW_RS13935	META domain-containing protein	ABUW_RS03195	OmpA family protein	16	8	7	10	33	25	5	8	112
ABUW_RS14025-ABUW_RS07960	ABUW_RS14025	copper resistance protein NlpE	ABUW_RS07960	SCPU domain-containing protein	9	6	1	1	31	27	31	6	112
ABUW_RS04960-ABUW_RS07145	ABUW_RS04960	hypothetical protein	ABUW_RS07145	DUF2171 domain-containing protein	5	2	2	7	16	40	24	16	112
ABUW_RS10455-ABUW_RS07145	ABUW_RS10455	alpha/beta fold hydrolase	ABUW_RS07145	DUF2171 domain-containing protein	7	9	2	11	8	29	38	8	112
ABUW_RS13220-ABUW_RS11860	ABUW_RS13220	hypothetical protein	ABUW_RS11860	iron-containing redox enzyme family protein	2	6	2	16	23	26	33	4	112
ABUW_RS07145-ABUW_RS17120	ABUW_RS07145	DUF2171 domain-containing protein	ABUW_RS17120	30S ribosomal protein S15	5	12	2	9	28	32	18	6	112
ABUW_RS11870-ABUW_RS05515	ABUW_RS11870	hypothetical protein	ABUW_RS05515	D-alanyl-D-alanine carboxypeptidase PBP5/6	4	7	3	13	22	33	14	15	111
ABUW_RS11870-ABUW_RS15875	ABUW_RS11870	hypothetical protein	ABUW_RS15875	DUF2339 domain-containing protein	12	20	11	17	7	13	4	27	111
ABUW_RS11870-ABUW_RS03095	ABUW_RS11870	hypothetical protein	ABUW_RS03095	preprotein translocase subunit SecA	8	10	8	12	15	17	18	23	111
ABUW_RS11870-ABUW_RS05980	ABUW_RS11870	hypothetical protein	ABUW_RS05980	adenosylhomocysteinase	2	15	5	11	19	22	21	16	111
ABUW_RS11875-ABUW_RS08050	ABUW_RS11875	hypothetical protein	ABUW_RS08050	hypothetical protein	5	1	2	9	21	26	39	8	111
ABUW_RS03090-ABUW_RS07145	ABUW_RS03090	peroxiredoxin	ABUW_RS07145	DUF2171 domain-containing protein	9	3	0	9	23	36	27	4	111
ABUW_RS15280-ABUW_RS19635	ABUW_RS15280	hypothetical protein	ABUW_RS19635	protein rep	35	28	20	13	6	1	1	7	111
ABUW_RS17440-ABUW_RS07960	ABUW_RS17440	membrane protein	ABUW_RS07960	SCPU domain-containing protein	7	6	1	9	25	32	26	5	111
ABUW_RS13355-ABUW_RS13350	ABUW_RS13355	ribonuclease HII	ABUW_RS13350	carbon storage regulator CsrA	11	10	7	15	22	19	11	16	111
ABUW_RS07965-ABUW_RS10005	ABUW_RS07965	molecular chaperone	ABUW_RS10005	hypothetical protein	9	3	6	14	32	33	14	0	111
ABUW_RS07500-ABUW_RS03180	ABUW_RS07500	hypothetical protein	ABUW_RS03180	VOC family protein	16	7	2	14	18	22	28	4	111
ABUW_RS04550-ABUW_RS10005	ABUW_RS04550	hypothetical protein	ABUW_RS10005	hypothetical protein	4	7	2	12	30	37	13	6	111
ABUW_RS10025-ABUW_RS15160	ABUW_RS10025	hypothetical protein	ABUW_RS15160	trehalose-phosphatase	4	2	1	5	17	29	45	7	110
ABUW_RS12400-ABUW_RS11870	ABUW_RS12400	dihydrodipicolinate synthase family protein	ABUW_RS11870	hypothetical protein	21	24	13	13	0	0	2	37	110
ABUW_RS08885-ABUW_RS08880	ABUW_RS08885	3-deoxy-8-phosphooctulonate synthase	ABUW_RS08880	CTP synthase	16	20	15	9	25	25	0	0	110
ABUW_RS16425-ABUW_RS16420	ABUW_RS16425	23S rRNA (adenine(2503)-C(2))-methyltransferase RlmN	ABUW_RS16420	type IV pilus biogenesis/stability protein PilW	12	20	20	25	20	10	1	2	110
ABUW_RS00265-ABUW_RS11870	ABUW_RS00265	YcgN family cysteine cluster protein	ABUW_RS11870	hypothetical protein	6	17	2	9	18	16	25	17	110
ABUW_RS11870-ABUW_RS18585	ABUW_RS11870	hypothetical protein	ABUW_RS18585	UDP-glucose/GDP-mannose dehydrogenase family protein	5	12	3	6	27	27	14	16	110
ABUW_RS11870-ABUW_RS06430	ABUW_RS11870	hypothetical protein	ABUW_RS06430	hypothetical protein	7	5	3	8	27	14	32	14	110
ABUW_RS11870-ABUW_RS17435	ABUW_RS11870	hypothetical protein	ABUW_RS17435	DUF1311 domain-containing protein	11	6	3	6	17	26	33	8	110
ABUW_RS11870-ABUW_RS02480	ABUW_RS11870	hypothetical protein	ABUW_RS02480	OmpA family protein	5	2	3	6	21	26	35	12	110
ABUW_RS11870-ABUW_RS04425	ABUW_RS11870	hypothetical protein	ABUW_RS04425	hypothetical protein	17	26	9	14	1	1	5	37	110
ABUW_RS11870-ABUW_RS00270	ABUW_RS11870	hypothetical protein	ABUW_RS00270	PQQ-dependent sugar dehydrogenase	13	22	4	8	21	12	10	20	110
ABUW_RS11875-ABUW_RS01615	ABUW_RS11875	hypothetical protein	ABUW_RS01615	hemerythrin	6	4	2	3	22	19	33	21	110
ABUW_RS05310-ABUW_RS03380	ABUW_RS05310	insulinase family protein	ABUW_RS03380	entericidin A/B family lipoprotein	15	11	2	6	15	27	20	14	110
ABUW_RS17145-ABUW_RS13220	ABUW_RS17145	hypothetical protein	ABUW_RS13220	hypothetical protein	7	9	10	21	17	21	17	8	110
ABUW_RS08085-ABUW_RS19620	ABUW_RS08085	hypothetical protein	ABUW_RS19620	DIP1984 family protein	7	13	6	6	28	30	16	4	110
ABUW_RS03380-ABUW_RS09645	ABUW_RS03380	entericidin A/B family lipoprotein	ABUW_RS09645	hypothetical protein	8	10	1	6	18	30	24	13	110
ABUW_RS05145-ABUW_RS07145	ABUW_RS05145	membrane protein	ABUW_RS07145	DUF2171 domain-containing protein	10	10	4	7	9	39	26	5	110
ABUW_RS08825-ABUW_RS08830	ABUW_RS08825	ATP-dependent Clp protease ATP-binding subunit ClpA	ABUW_RS08830	YnfA family protein	18	17	26	14	16	16	0	3	110
ABUW_RS10025-ABUW_RS05910	ABUW_RS10025	hypothetical protein	ABUW_RS05910	hypothetical protein	13	7	3	9	21	33	16	7	109
ABUW_RS10025-ABUW_RS13120	ABUW_RS10025	hypothetical protein	ABUW_RS13120	four-helix bundle copper-binding protein	9	4	1	9	5	22	53	6	109
ABUW_RS07855-ABUW_RS07500	ABUW_RS07855	tRNA (adenosine(37)-N6)-dimethylallyltransferase MiaA	ABUW_RS07500	hypothetical protein	6	9	0	6	10	22	42	14	109
ABUW_RS06830-ABUW_RS11870	ABUW_RS06830	helix-turn-helix domain-containing protein	ABUW_RS11870	hypothetical protein	16	16	9	11	4	12	9	32	109
ABUW_RS11870-ABUW_RS11925	ABUW_RS11870	hypothetical protein	ABUW_RS11925	TetR/AcrR family transcriptional regulator	6	7	5	21	16	21	12	21	109
ABUW_RS11870-ABUW_RS02115	ABUW_RS11870	hypothetical protein	ABUW_RS02115	30S ribosomal protein S4	2	11	2	6	34	17	15	22	109
ABUW_RS11870-ABUW_RS04165	ABUW_RS11870	hypothetical protein	ABUW_RS04165	50S ribosomal protein L27	5	6	2	9	28	19	18	22	109
ABUW_RS11870-ABUW_RS14860	ABUW_RS11870	hypothetical protein	ABUW_RS14860	30S ribosomal protein S7	3	7	2	4	22	26	17	28	109
ABUW_RS06425-ABUW_RS03380	ABUW_RS06425	hypothetical protein	ABUW_RS03380	entericidin A/B family lipoprotein	5	8	2	3	22	23	34	12	109
ABUW_RS14870-ABUW_RS03380	ABUW_RS14870	hypothetical protein	ABUW_RS03380	entericidin A/B family lipoprotein	12	3	2	13	20	24	30	5	109
ABUW_RS07820-ABUW_RS07825	ABUW_RS07820	hypothetical protein	ABUW_RS07825	rRNA pseudouridine synthase	17	24	9	8	18	22	7	4	109
ABUW_RS19600-ABUW_RS19620	ABUW_RS19600	sel1 repeat family protein	ABUW_RS19620	DIP1984 family protein	18	16	9	3	17	20	15	11	109
ABUW_RS13010-ABUW_RS08050	ABUW_RS13010	DUF4142 domain-containing protein	ABUW_RS08050	hypothetical protein	7	6	2	6	24	24	39	1	109
ABUW_RS19585-ABUW_RS07145	ABUW_RS19585	hypothetical protein	ABUW_RS07145	DUF2171 domain-containing protein	9	4	0	10	15	33	26	12	109
ABUW_RS14025-ABUW_RS11860	ABUW_RS14025	copper resistance protein NlpE	ABUW_RS11860	iron-containing redox enzyme family protein	10	4	2	5	23	28	32	5	109
ABUW_RS03380-ABUW_RS17120	ABUW_RS03380	entericidin A/B family lipoprotein	ABUW_RS17120	30S ribosomal protein S15	16	14	3	9	13	33	14	7	109
ABUW_RS19620-ABUW_RS06270	ABUW_RS19620	DIP1984 family protein	ABUW_RS06270	hypothetical protein	11	8	5	7	25	30	22	1	109
ABUW_RS14895-ABUW_RS07145	ABUW_RS14895	NAD+ synthase	ABUW_RS07145	DUF2171 domain-containing protein	11	3	0	11	15	36	23	10	109
ABUW_RS07500-ABUW_RS11860	ABUW_RS07500	hypothetical protein	ABUW_RS11860	iron-containing redox enzyme family protein	5	9	2	2	11	42	36	2	109
ABUW_RS13220-ABUW_RS05435	ABUW_RS13220	hypothetical protein	ABUW_RS05435	aldehyde dehydrogenase family protein	6	9	1	8	33	20	21	11	109
ABUW_RS02040-ABUW_RS02045	ABUW_RS02040	30S ribosomal protein S17	ABUW_RS02045	50S ribosomal protein L14	18	9	23	14	24	21	0	0	109
ABUW_RS11840-ABUW_RS15160	ABUW_RS11840	stress-induced protein	ABUW_RS15160	trehalose-phosphatase	9	10	3	26	19	22	14	5	108
ABUW_RS08155-ABUW_RS11870	ABUW_RS08155	acetyl-CoA C-acetyltransferase	ABUW_RS11870	hypothetical protein	11	20	6	13	10	5	9	34	108
ABUW_RS00020-ABUW_RS11870	ABUW_RS00020	DNA topoisomerase (ATP-hydrolyzing) subunit B	ABUW_RS11870	hypothetical protein	3	12	2	10	26	10	21	24	108
ABUW_RS11870-ABUW_RS00445	ABUW_RS11870	hypothetical protein	ABUW_RS00445	UDP-N-acetylglucosamine diphosphorylase/glucosamine-1-phosphate N-acetyltransferase	4	5	5	12	23	17	22	20	108
ABUW_RS11870-ABUW_RS16815	ABUW_RS11870	hypothetical protein	ABUW_RS16815	DUF1311 domain-containing protein	9	13	3	7	21	27	15	13	108
ABUW_RS11870-ABUW_RS16790	ABUW_RS11870	hypothetical protein	ABUW_RS16790	hypothetical protein	15	18	6	9	5	3	7	45	108
ABUW_RS11870-ABUW_RS15760	ABUW_RS11870	hypothetical protein	ABUW_RS15760	p-aminobenzoate synthetase	20	20	6	18	6	5	5	28	108
ABUW_RS11870-ABUW_RS17430	ABUW_RS11870	hypothetical protein	ABUW_RS17430	molecular chaperone HtpG	14	13	1	11	12	22	28	7	108
ABUW_RS11875-ABUW_RS05435	ABUW_RS11875	hypothetical protein	ABUW_RS05435	aldehyde dehydrogenase family protein	6	9	2	10	16	21	23	21	108
ABUW_RS15280-ABUW_RS17440	ABUW_RS15280	hypothetical protein	ABUW_RS17440	membrane protein	8	7	0	7	14	18	46	8	108
ABUW_RS19635-ABUW_RS03195	ABUW_RS19635	protein rep	ABUW_RS03195	OmpA family protein	47	16	22	5	5	3	0	10	108
ABUW_RS07820-ABUW_RS19620	ABUW_RS07820	hypothetical protein	ABUW_RS19620	DIP1984 family protein	2	6	2	2	26	40	28	2	108
ABUW_RS19605-ABUW_RS19600	ABUW_RS19605	BrnT family toxin	ABUW_RS19600	sel1 repeat family protein	38	25	21	4	5	5	1	9	108
ABUW_RS00260-ABUW_RS13010	ABUW_RS00260	DUF1328 domain-containing protein	ABUW_RS13010	DUF4142 domain-containing protein	9	5	1	8	12	27	39	7	108
ABUW_RS04880-ABUW_RS04875	ABUW_RS04880	protein TolR	ABUW_RS04875	cell envelope integrity protein TolA	16	10	19	13	27	21	1	1	108
ABUW_RS18165-ABUW_RS11870	ABUW_RS18165	F0F1 ATP synthase subunit beta	ABUW_RS11870	hypothetical protein	3	4	2	16	16	18	22	26	107
ABUW_RS11870-ABUW_RS05120	ABUW_RS11870	hypothetical protein	ABUW_RS05120	pyridoxal phosphate-dependent aminotransferase	6	3	2	9	30	19	15	23	107
ABUW_RS11870-ABUW_RS05340	ABUW_RS11870	hypothetical protein	ABUW_RS05340	type I-F CRISPR-associated helicase Cas3	11	17	5	15	16	15	13	15	107
ABUW_RS11870-ABUW_RS03270	ABUW_RS11870	hypothetical protein	ABUW_RS03270	sel1 repeat family protein	9	15	7	12	11	13	17	23	107
ABUW_RS11870-ABUW_RS12700	ABUW_RS11870	hypothetical protein	ABUW_RS12700	hypothetical protein	7	6	1	10	20	13	33	17	107
ABUW_RS18980-ABUW_RS03195	ABUW_RS18980	GlsB/YeaQ/YmgE family stress response membrane protein	ABUW_RS03195	OmpA family protein	13	4	1	6	21	15	34	13	107
ABUW_RS00440-ABUW_RS07145	ABUW_RS00440	glutamine--fructose-6-phosphate transaminase (isomerizing)	ABUW_RS07145	DUF2171 domain-containing protein	7	4	2	8	18	32	21	15	107
ABUW_RS17960-ABUW_RS07145	ABUW_RS17960	long-chain-fatty-acid--CoA ligase	ABUW_RS07145	DUF2171 domain-containing protein	3	3	2	9	20	41	26	3	107
ABUW_RS13935-ABUW_RS07500	ABUW_RS13935	META domain-containing protein	ABUW_RS07500	hypothetical protein	6	2	1	11	34	36	9	8	107
ABUW_RS08085-ABUW_RS03380	ABUW_RS08085	hypothetical protein	ABUW_RS03380	entericidin A/B family lipoprotein	13	4	4	7	19	37	19	4	107
ABUW_RS08485-ABUW_RS08505	ABUW_RS08485	OmpH family outer membrane protein	ABUW_RS08505	tetratricopeptide repeat protein	9	11	13	22	11	27	6	8	107
ABUW_RS04815-ABUW_RS04820	ABUW_RS04815	AI-2E family transporter	ABUW_RS04820	DnaA regulatory inactivator Hda	21	24	7	17	28	10	0	0	107
ABUW_RS15165-ABUW_RS03195	ABUW_RS15165	trehalose-6-phosphate synthase	ABUW_RS03195	OmpA family protein	4	4	0	0	30	20	42	6	106
ABUW_RS15165-ABUW_RS07500	ABUW_RS15165	trehalose-6-phosphate synthase	ABUW_RS07500	hypothetical protein	5	4	1	4	19	21	46	6	106
ABUW_RS10025-ABUW_RS11960	ABUW_RS10025	hypothetical protein	ABUW_RS11960	indolepyruvate ferredoxin oxidoreductase family protein	12	10	2	6	25	21	23	7	106
ABUW_RS00350-ABUW_RS00345	ABUW_RS00350	amino acid permease	ABUW_RS00345	fumarylacetoacetase	16	13	2	15	28	23	6	3	106
ABUW_RS11870-ABUW_RS01035	ABUW_RS11870	hypothetical protein	ABUW_RS01035	class I SAM-dependent methyltransferase	10	9	4	9	13	18	28	15	106
ABUW_RS11870-ABUW_RS05890	ABUW_RS11870	hypothetical protein	ABUW_RS05890	MFS transporter	3	10	9	10	22	21	11	20	106
ABUW_RS11870-ABUW_RS12780	ABUW_RS11870	hypothetical protein	ABUW_RS12780	DNA mismatch repair protein MutS	8	9	16	14	10	11	16	22	106
ABUW_RS11870-ABUW_RS19575	ABUW_RS11870	hypothetical protein	ABUW_RS19575	hypothetical protein	14	22	4	7	13	16	14	16	106
ABUW_RS11875-ABUW_RS12405	ABUW_RS11875	hypothetical protein	ABUW_RS12405	DUF333 domain-containing protein	3	1	5	14	17	29	27	10	106
ABUW_RS17440-ABUW_RS11860	ABUW_RS17440	membrane protein	ABUW_RS11860	iron-containing redox enzyme family protein	3	3	3	9	18	31	37	2	106
ABUW_RS14025-ABUW_RS12975	ABUW_RS14025	copper resistance protein NlpE	ABUW_RS12975	hypothetical protein	10	7	0	5	22	35	22	5	106
ABUW_RS09605-ABUW_RS09600	ABUW_RS09605	multidrug efflux RND transporter permease subunit AdeB	ABUW_RS09600	multidrug efflux RND transporter periplasmic adaptor subunit AdeA	43	18	16	5	14	9	0	1	106
ABUW_RS02765-ABUW_RS07145	ABUW_RS02765	carbapenem-hydrolyzing class D beta-lactamase OXA-23	ABUW_RS07145	DUF2171 domain-containing protein	5	7	3	10	18	27	20	16	106
ABUW_RS07765-ABUW_RS07760	ABUW_RS07765	outer membrane protein assembly factor	ABUW_RS07760	MFS transporter	9	12	6	13	24	24	7	11	106
ABUW_RS10025-ABUW_RS08505	ABUW_RS10025	hypothetical protein	ABUW_RS08505	tetratricopeptide repeat protein	9	8	8	18	23	12	21	6	105
ABUW_RS06400-ABUW_RS11870	ABUW_RS06400	ORF6N domain-containing protein	ABUW_RS11870	hypothetical protein	15	21	9	10	6	4	12	28	105
ABUW_RS12305-ABUW_RS11870	ABUW_RS12305	phenylacetate-CoA oxygenase/reductase subunit PaaK	ABUW_RS11870	hypothetical protein	0	4	4	3	19	27	45	3	105
ABUW_RS04290-ABUW_RS11870	ABUW_RS04290	dihydrolipoyl dehydrogenase	ABUW_RS11870	hypothetical protein	9	6	10	6	15	18	16	25	105
ABUW_RS11870-ABUW_RS18670	ABUW_RS11870	hypothetical protein	ABUW_RS18670	FKBP-type peptidyl-prolyl cis-trans isomerase	13	15	12	21	12	11	12	9	105
ABUW_RS00450-ABUW_RS00455	ABUW_RS00450	phosphatidylglycerophosphatase A	ABUW_RS00455	thiamine-phosphate kinase	14	15	12	18	23	17	2	4	105
ABUW_RS05805-ABUW_RS05800	ABUW_RS05805	murein L%2CD-transpeptidase	ABUW_RS05800	acinetobactin biosynthesis isochorismate synthase BasJ	35	41	1	6	7	9	3	3	105
ABUW_RS16565-ABUW_RS16560	ABUW_RS16565	sel1 repeat family protein	ABUW_RS16560	methionine biosynthesis protein MetW	17	26	8	18	24	12	0	0	105
ABUW_RS19620-ABUW_RS00775	ABUW_RS19620	DIP1984 family protein	ABUW_RS00775	biotin/lipoyl-binding protein	13	7	3	2	17	33	24	6	105
ABUW_RS07500-ABUW_RS06270	ABUW_RS07500	hypothetical protein	ABUW_RS06270	hypothetical protein	6	4	0	5	20	34	31	5	105
ABUW_RS10075-ABUW_RS10080	ABUW_RS10075	isochorismatase family protein	ABUW_RS10080	SDR family oxidoreductase	51	53	0	0	0	0	0	0	104
ABUW_RS10025-ABUW_RS08835	ABUW_RS10025	hypothetical protein	ABUW_RS08835	3-deoxy-7-phosphoheptulonate synthase	8	11	1	9	41	29	4	1	104
ABUW_RS08795-ABUW_RS11870	ABUW_RS08795	ribose-5-phosphate isomerase RpiA	ABUW_RS11870	hypothetical protein	16	23	7	14	3	10	4	27	104
ABUW_RS03670-ABUW_RS19690	ABUW_RS03670	hypothetical protein	ABUW_RS19690	hypothetical protein	8	7	5	7	15	20	17	25	104
ABUW_RS11870-ABUW_RS17225	ABUW_RS11870	hypothetical protein	ABUW_RS17225	ribosome-binding factor A	16	22	12	12	9	3	4	26	104
ABUW_RS11870-ABUW_RS16100	ABUW_RS11870	hypothetical protein	ABUW_RS16100	Re/Si-specific NAD(P)(+) transhydrogenase subunit alpha	16	13	13	11	9	9	2	31	104
ABUW_RS11870-ABUW_RS15095	ABUW_RS11870	hypothetical protein	ABUW_RS15095	ACP S-malonyltransferase	11	4	5	13	18	19	16	18	104
ABUW_RS11875-ABUW_RS06610	ABUW_RS11875	hypothetical protein	ABUW_RS06610	hemin uptake protein HemP	40	33	0	1	6	2	19	3	104
ABUW_RS01605-ABUW_RS01610	ABUW_RS01605	tRNA pseudouridine(55) synthase TruB	ABUW_RS01610	membrane protein	16	13	32	14	11	17	1	0	104
ABUW_RS04405-ABUW_RS04410	ABUW_RS04405	23S rRNA (uridine(2552)-2'-O)-methyltransferase RlmE	ABUW_RS04410	ATP-dependent metallopeptidase FtsH/Yme1/Tma family protein	26	27	19	9	15	7	1	0	104
ABUW_RS00325-ABUW_RS06405	ABUW_RS00325	4-hydroxyphenylpyruvate dioxygenase	ABUW_RS06405	hypothetical protein	30	23	7	8	19	15	0	2	104
ABUW_RS13010-ABUW_RS07960	ABUW_RS13010	DUF4142 domain-containing protein	ABUW_RS07960	SCPU domain-containing protein	2	2	1	5	14	34	39	7	104
ABUW_RS08645-ABUW_RS10005	ABUW_RS08645	hypothetical protein	ABUW_RS10005	hypothetical protein	17	11	2	12	18	32	9	3	104
ABUW_RS03160-ABUW_RS07145	ABUW_RS03160	glucose/quinate/shikimate family membrane-bound PQQ-dependent dehydrogenase	ABUW_RS07145	DUF2171 domain-containing protein	5	1	0	1	20	27	38	12	104
ABUW_RS10025-ABUW_RS05520	ABUW_RS10025	hypothetical protein	ABUW_RS05520	hypothetical protein	6	7	1	4	14	38	24	9	103
ABUW_RS10025-ABUW_RS06270	ABUW_RS10025	hypothetical protein	ABUW_RS06270	hypothetical protein	8	2	4	12	13	25	31	8	103
ABUW_RS06475-ABUW_RS03380	ABUW_RS06475	DUF4760 domain-containing protein	ABUW_RS03380	entericidin A/B family lipoprotein	11	14	3	13	9	18	19	16	103
ABUW_RS11870-ABUW_RS14075	ABUW_RS11870	hypothetical protein	ABUW_RS14075	lysine--tRNA ligase	8	7	11	9	14	21	14	19	103
ABUW_RS11870-ABUW_RS08440	ABUW_RS11870	hypothetical protein	ABUW_RS08440	PAS domain-containing protein	21	14	15	7	0	4	5	37	103
ABUW_RS11870-ABUW_RS01840	ABUW_RS11870	hypothetical protein	ABUW_RS01840	hypothetical protein	14	12	3	13	12	11	17	21	103
ABUW_RS11870-ABUW_RS05385	ABUW_RS11870	hypothetical protein	ABUW_RS05385	RNA polymerase-associated protein RapA	13	10	10	8	8	16	18	20	103
ABUW_RS11875-ABUW_RS11155	ABUW_RS11875	hypothetical protein	ABUW_RS11155	polyisoprenoid-binding protein	9	2	1	5	20	25	37	4	103
ABUW_RS02725-ABUW_RS02720	ABUW_RS02725	hypothetical protein	ABUW_RS02720	hypothetical protein	10	5	5	4	22	29	17	11	103
ABUW_RS08700-ABUW_RS19620	ABUW_RS08700	hypothetical protein	ABUW_RS19620	DIP1984 family protein	14	9	1	3	22	31	17	6	103
ABUW_RS12285-ABUW_RS07145	ABUW_RS12285	3-oxoadipyl-CoA thiolase	ABUW_RS07145	DUF2171 domain-containing protein	7	3	0	10	22	36	24	1	103
ABUW_RS12325-ABUW_RS11855	ABUW_RS12325	1%2C2-phenylacetyl-CoA epoxidase subunit A	ABUW_RS11855	catalase HPII	2	3	1	7	11	30	46	3	103
ABUW_RS00345-ABUW_RS03380	ABUW_RS00345	fumarylacetoacetase	ABUW_RS03380	entericidin A/B family lipoprotein	10	13	3	6	27	27	16	1	103
ABUW_RS09185-ABUW_RS07145	ABUW_RS09185	alpha/beta hydrolase	ABUW_RS07145	DUF2171 domain-containing protein	7	8	0	9	22	21	27	9	103
ABUW_RS10025-ABUW_RS07855	ABUW_RS10025	hypothetical protein	ABUW_RS07855	tRNA (adenosine(37)-N6)-dimethylallyltransferase MiaA	10	9	0	6	22	26	21	8	102
ABUW_RS00350-ABUW_RS11870	ABUW_RS00350	amino acid permease	ABUW_RS11870	hypothetical protein	21	21	5	5	21	14	7	8	102
ABUW_RS11870-ABUW_RS00485	ABUW_RS11870	hypothetical protein	ABUW_RS00485	hypothetical protein	10	10	15	10	14	14	18	11	102
ABUW_RS11870-ABUW_RS16860	ABUW_RS11870	hypothetical protein	ABUW_RS16860	RNA pyrophosphohydrolase	17	19	5	16	13	21	8	3	102
ABUW_RS11870-ABUW_RS17985	ABUW_RS11870	hypothetical protein	ABUW_RS17985	TerC family protein	14	14	8	21	7	8	6	24	102
ABUW_RS11870-ABUW_RS03100	ABUW_RS11870	hypothetical protein	ABUW_RS03100	hypothetical protein	4	4	7	11	24	21	14	17	102
ABUW_RS11870-ABUW_RS14830	ABUW_RS11870	hypothetical protein	ABUW_RS14830	arginyltransferase	16	13	6	11	11	12	17	16	102
ABUW_RS11870-ABUW_RS10635	ABUW_RS11870	hypothetical protein	ABUW_RS10635	lysine/ornithine N-monooxygenase	54	38	3	4	1	0	0	2	102
ABUW_RS06720-ABUW_RS03195	ABUW_RS06720	cold-shock protein	ABUW_RS03195	OmpA family protein	4	3	4	5	28	32	17	9	102
ABUW_RS11875-ABUW_RS08085	ABUW_RS11875	hypothetical protein	ABUW_RS08085	hypothetical protein	6	7	8	13	9	37	18	4	102
ABUW_RS11155-ABUW_RS15330	ABUW_RS11155	polyisoprenoid-binding protein	ABUW_RS15330	hypothetical protein	9	6	1	10	11	23	31	11	102
ABUW_RS07965-ABUW_RS03380	ABUW_RS07965	molecular chaperone	ABUW_RS03380	entericidin A/B family lipoprotein	9	12	0	6	24	26	21	4	102
ABUW_RS06740-ABUW_RS06745	ABUW_RS06740	NAD(P)H-dependent glycerol-3-phosphate dehydrogenase	ABUW_RS06745	phosphohistidine phosphatase	19	16	12	12	19	23	1	0	102
ABUW_RS07595-ABUW_RS11870	ABUW_RS07595	kinase/pyrophosphorylase	ABUW_RS11870	hypothetical protein	6	16	6	18	5	10	7	33	101
ABUW_RS13875-ABUW_RS13880	ABUW_RS13875	FAD-dependent monooxygenase	ABUW_RS13880	hypothetical protein	14	9	26	24	21	7	0	0	101
ABUW_RS15165-ABUW_RS11875	ABUW_RS15165	trehalose-6-phosphate synthase	ABUW_RS11875	hypothetical protein	3	3	0	2	15	30	40	8	101
ABUW_RS10025-ABUW_RS06610	ABUW_RS10025	hypothetical protein	ABUW_RS06610	hemin uptake protein HemP	42	47	0	0	2	1	5	4	101
ABUW_RS01990-ABUW_RS01995	ABUW_RS01990	30S ribosomal protein S10	ABUW_RS01995	50S ribosomal protein L3	6	11	35	17	11	17	2	2	101
ABUW_RS02095-ABUW_RS07145	ABUW_RS02095	preprotein translocase subunit SecY	ABUW_RS07145	DUF2171 domain-containing protein	9	7	1	4	31	23	13	13	101
ABUW_RS11870-ABUW_RS14880	ABUW_RS11870	hypothetical protein	ABUW_RS14880	protoporphyrinogen oxidase HemJ	11	12	11	9	13	26	11	8	101
ABUW_RS11870-ABUW_RS14070	ABUW_RS11870	hypothetical protein	ABUW_RS14070	capsule assembly Wzi family protein	9	5	3	14	14	23	16	17	101
ABUW_RS11870-ABUW_RS13895	ABUW_RS11870	hypothetical protein	ABUW_RS13895	hypothetical protein	21	5	7	7	12	13	16	20	101
ABUW_RS11870-ABUW_RS04825	ABUW_RS11870	hypothetical protein	ABUW_RS04825	rhombotarget A	12	9	7	14	11	15	9	24	101
ABUW_RS11870-ABUW_RS15980	ABUW_RS11870	hypothetical protein	ABUW_RS15980	threonine--tRNA ligase	4	9	6	9	14	21	18	20	101
ABUW_RS11870-ABUW_RS01995	ABUW_RS11870	hypothetical protein	ABUW_RS01995	50S ribosomal protein L3	6	6	7	17	21	23	7	14	101
ABUW_RS11875-ABUW_RS19600	ABUW_RS11875	hypothetical protein	ABUW_RS19600	sel1 repeat family protein	14	4	3	10	9	17	21	23	101
ABUW_RS14870-ABUW_RS10005	ABUW_RS14870	hypothetical protein	ABUW_RS10005	hypothetical protein	5	13	2	8	19	34	18	2	101
ABUW_RS05940-ABUW_RS13220	ABUW_RS05940	superoxide dismutase	ABUW_RS13220	hypothetical protein	2	2	1	3	25	29	25	14	101
ABUW_RS08580-ABUW_RS08585	ABUW_RS08580	DUF159 family protein	ABUW_RS08585	quinoprotein glucose dehydrogenase	7	6	4	8	21	27	22	6	101
ABUW_RS05445-ABUW_RS11855	ABUW_RS05445	alpha-keto acid decarboxylase family protein	ABUW_RS11855	catalase HPII	5	2	0	10	18	28	29	9	101
ABUW_RS00045-ABUW_RS10005	ABUW_RS00045	hypothetical protein	ABUW_RS10005	hypothetical protein	9	13	1	7	19	40	12	0	101
ABUW_RS07960-ABUW_RS11855	ABUW_RS07960	SCPU domain-containing protein	ABUW_RS11855	catalase HPII	3	2	1	10	16	29	34	6	101
ABUW_RS03380-ABUW_RS04280	ABUW_RS03380	entericidin A/B family lipoprotein	ABUW_RS04280	2-oxoglutarate dehydrogenase E1 component	7	5	0	7	15	18	30	19	101
ABUW_RS19620-ABUW_RS14775	ABUW_RS19620	DIP1984 family protein	ABUW_RS14775	outer membrane protein	10	7	3	3	21	27	21	9	101
ABUW_RS03195-ABUW_RS12725	ABUW_RS03195	OmpA family protein	ABUW_RS12725	hypothetical protein	5	5	1	10	13	44	16	7	101
ABUW_RS13225-ABUW_RS10005	ABUW_RS13225	glutathione S-transferase	ABUW_RS10005	hypothetical protein	9	5	0	5	31	32	18	1	101
ABUW_RS09960-ABUW_RS09950	ABUW_RS09960	hypothetical protein	ABUW_RS09950	hypothetical protein	10	18	4	12	26	20	7	4	101
ABUW_RS05820-ABUW_RS13220	ABUW_RS05820	DUF3015 domain-containing protein	ABUW_RS13220	hypothetical protein	5	1	1	11	30	32	11	10	101
ABUW_RS07145-ABUW_RS03540	ABUW_RS07145	DUF2171 domain-containing protein	ABUW_RS03540	ribonuclease G	6	4	3	8	14	38	22	6	101
ABUW_RS13040-ABUW_RS12975	ABUW_RS13040	hypothetical protein	ABUW_RS12975	hypothetical protein	4	8	3	9	30	29	12	6	101
ABUW_RS10005-ABUW_RS06280	ABUW_RS10005	hypothetical protein	ABUW_RS06280	hypothetical protein	12	17	3	7	23	21	13	5	101
ABUW_RS10005-ABUW_RS10640	ABUW_RS10005	hypothetical protein	ABUW_RS10640	siderophore biosynthesis protein	54	45	0	0	0	0	2	0	101
ABUW_RS10005-ABUW_RS20495	ABUW_RS10005	hypothetical protein	ABUW_RS20495	hypothetical protein	15	11	8	4	25	21	14	3	101
