# Supplementary material for: Global analysis of the RNA–RNA interactome in Acinetobacter baumannii AB5075 uncovers a small regulatory RNA repressing the virulence-related outer membrane protein CarO
Source: Nucleic Acids Res. 2024 Aug 16;52(18):11283–300. doi: 10.1093/nar/gkae668 (PMC11472050; doi:10.1093/nar/gkae668)
Supplement: gkae668_Supplemental_Files [file gkae668_supplemental_files.zip › Supplementary Table 3 - TPMs.xlsx]

## Sheet: All reads
Supplementary Table S3: Expression values (TPM) for all coding genes, tRNAs, rRNAs and sRNAs in Hi-GRIL-seq for all conditions. Results are shown for all reads and for reads with minimal mapping quality 40.
Gene identifier	RNA species	Functional description	Locus	Start	End	Strand	Gene length	DIP-1 TPM	DIP-2 TPM	IMIP-1 TPM	IMIP-2 TPM	IND-1 TPM	IND-2 TPM	NI-1 TPM	NI-2 TPM	Minimum TPM	Maximum TPM	Mean TPM
ABUW_RS11870	CDS	hypothetical protein	Chromosome	2428766	2428987	+	222	237641	253368	266552	276991	170464	205034	220129	191863	170464	276991	227755
sRNA2	sRNA		Chromosome	154783	154939	-	157	16666.8	19424.1	64203.3	57942.1	38614.9	39019.8	168002	276491	16666.8	276491	85045.5
sRNA76	sRNA		Chromosome	2687479	2687624	-	146	43250.3	37611.6	74644.3	45575.1	59546.5	43406.6	17805.4	38652.4	17805.4	74644.3	45061.5
ABUW_RS03380	CDS	entericidin A/B family lipoprotein	Chromosome	695949	696089	-	141	36569	35842.5	28386.1	30586.1	28369.7	26268.2	33223.1	20924.5	20924.5	36569	30021.2
ABUW_RS07145	CDS	DUF2171 domain-containing protein	Chromosome	1456445	1456678	-	234	26217.9	24229.1	14198.9	25110.7	34101.4	38439.2	30960.7	12340.2	12340.2	38439.2	25699.8
ABUW_RS10005	CDS	hypothetical protein	Chromosome	2041577	2041942	-	366	34660	31949.3	25845.1	33074.6	27116.3	32132.2	11391	3460.45	3460.45	34660	24953.6
sRNA99	sRNA		Chromosome	3570401	3570549	-	149	21394.3	21584.3	8593.94	21112.4	17794.2	15749	26858.7	29726.2	8593.94	29726.2	20351.6
ABUW_RS11875	CDS	hypothetical protein	Chromosome	2429094	2429411	+	318	13738.4	11925.4	21906	23477.2	20816.2	20575.6	24702.3	14372.4	11925.4	24702.3	18939.2
sRNA97	sRNA		Chromosome	3495801	3495969	-	169	4676.57	4918.57	5916.94	6160.52	4373.23	3886.31	52765.6	61059.6	3886.31	61059.6	17969.7
sRNA89	sRNA		Chromosome	3041498	3041934	-	437	19798	23635	11940	15273.5	19355.1	18155.7	14578	15048.3	11940	23635	17222.9
ABUW_RS19800	CDS	pyrroloquinoline quinone precursor peptide PqqA	Chromosome	2051479	2051553	-	75	16198.5	13919.2	3930.37	7885.74	16431.2	14689.9	17025.3	10485.8	3930.37	17025.3	12570.7
ABUW_RS08695	CDS	hypothetical protein	Chromosome	1782797	1783030	-	234	17018.2	15111.6	10373.6	12371.6	16903.5	15698.4	2921.73	1705.92	1705.92	17018.2	11513.1
sRNA84	sRNA		Chromosome	2870714	2870893	+	180	8231.36	8115.4	5141.58	5526.08	17619.4	17590	9235.82	8302.98	5141.58	17619.4	9970.3
ABUW_RS07500	CDS	hypothetical protein	Chromosome	1522327	1522557	-	231	9786.84	9232.41	6266.5	10424	10639.2	10386.8	11331.5	4303.23	4303.23	11331.5	9046.3
ABUW_RS08645	CDS	hypothetical protein	Chromosome	1774456	1774701	-	246	11871.1	10181.7	8219.78	8080.32	11359.4	11303.7	5157.23	6190.5	5157.23	11871.1	9045.5
sRNA37	sRNA		Chromosome	1745288	1745406	+	119	7777.64	5702.95	6793.68	5937.67	13091.6	14835.1	5173.37	6430.13	5173.37	14835.1	8217.8
ABUW_RS00260	CDS	DUF1328 domain-containing protein	Chromosome	58624	58782	-	159	8402.21	8891.18	4340.5	5726.19	8188.52	7132.19	11124.9	5025.8	4340.5	11124.9	7353.9
ABUW_RS06610	CDS	hemin uptake protein HemP	Chromosome	1368153	1368323	-	171	24447.1	23111.2	218.015	243.393	264	209.124	861.539	421.548	209.124	24447.1	6222
ABUW_RS13220	CDS	hypothetical protein	Chromosome	2710557	2710901	+	345	4348.54	4130.91	3135.8	5460.38	7911.29	7304.93	6626.49	3740.64	3135.8	7911.29	5332.4
sRNA100	sRNA		Chromosome	3570861	3570996	-	136	2249.19	2917	2107.89	2180.35	2739.48	2082.34	8538.03	14621.6	2082.34	14621.6	4679.5
ABUW_RS17120	CDS	30S ribosomal protein S15	Chromosome	3568597	3568866	-	270	4593	5379.53	6643.48	3891.34	3934.06	4193.12	2315.51	2050.25	2050.25	6643.48	4125
ABUW_RS18980	CDS	GlsB/YeaQ/YmgE family stress response membrane protein	Chromosome	3965532	3965783	+	252	3298.16	2951.97	2689.95	4267.82	4594.5	3855.27	5940.67	2576.01	2576.01	5940.67	3771.8
ABUW_RS10025	CDS	hypothetical protein	Chromosome	2045977	2046213	-	237	4817.69	4145.59	3631.35	4815.91	4217.4	3997.15	2324.72	948.859	948.859	4817.69	3612.3
ABUW_RS05820	CDS	DUF3015 domain-containing protein	Chromosome	1224268	1224738	+	471	3373.1	3246.32	3253.16	3968	5955.13	4859.98	1824.7	1912.26	1824.7	5955.13	3549.1
ABUW_RS17440	CDS	membrane protein	Chromosome	3641934	3642515	-	582	2909.19	3817.48	3351.33	3461.45	3965.6	4210.44	3344.67	1389.3	1389.3	4210.44	3306.2
ABUW_RS15335	CDS	hypothetical protein	Chromosome	3185300	3185527	-	228	4465.26	5274.37	1865.11	2994.64	2836.74	2186.38	4467.56	1818.95	1818.95	5274.37	3238.6
sRNA90	sRNA		Chromosome	3051597	3051772	+	176	3424.8	3729.13	1874.28	2527.49	3603.5	3586.72	4241.29	1598.23	1598.23	4241.29	3073.2
ABUW_RS10585	CDS	acetyltransferase	Chromosome	2160169	2160789	-	621	11746.4	12357.3	19.0072	17.9676	21.1962	17.1001	38.0046	35.7322	17.1001	12357.3	3031.6
ABUW_RS13120	CDS	four-helix bundle copper-binding protein	Chromosome	2687015	2687371	+	357	1926.93	1956.7	2098.35	2709.76	2850.92	4039.16	5455.41	1462.36	1462.36	5455.41	2812.4
ABUW_RS08700	CDS	hypothetical protein	Chromosome	1783246	1783605	+	360	3542.64	4079.25	2467.09	2718.26	2444.27	3080.34	2411.4	1220.73	1220.73	4079.25	2745.5
ABUW_RS11155	CDS	polyisoprenoid-binding protein	Chromosome	2279875	2280465	-	591	3334.31	2682.95	1376.57	2576.34	3706.25	3756.91	2677.87	1557.86	1376.57	3756.91	2708.6
ABUW_RS01525	CDS	DNA-directed RNA polymerase subunit omega	Chromosome	334143	334421	-	279	2538.69	2060.01	1364.76	2458.29	4717.87	3730.5	2523.86	2146.51	1364.76	4717.87	2692.6
sRNA70	sRNA		Chromosome	2627054	2627122	-	69	3058.3	3624.24	1999.08	1986.18	3603.77	3357.72	2023.08	1585.18	1585.18	3624.24	2654.7
ABUW_RS06720	CDS	cold-shock protein	Chromosome	1390956	1391168	+	213	1837.27	2169.97	3202.32	2519.81	4093.15	4141.75	1868.5	1356.6	1356.6	4141.75	2648.7
ABUW_RS12975	CDS	hypothetical protein	Chromosome	2666326	2666784	-	459	2724.87	2671.83	2691.35	3117.18	2899.82	3203.11	1683.28	1020.02	1020.02	3203.11	2501.4
ABUW_RS15280	CDS	hypothetical protein	Chromosome	3173306	3173806	-	501	3055.91	4011.19	2312.75	2476.28	1911.91	1956.08	2700.59	1538.02	1538.02	4011.19	2495.3
ABUW_RS15815	tRNA	tRNA-Ile	Chromosome	3287836	3287912	-	77	1208.95	1342.07	4070.86	3010.96	3698.61	3059.7	952.779	2558.9	952.779	4070.86	2487.9
ABUW_RS18845	tRNA	tRNA-Ile	Chromosome	3938379	3938455	-	77	1225.82	1340.59	4088.37	2985.86	3688.35	3044.81	937.659	2574.36	937.659	4088.37	2485.7
sRNA103	sRNA		Chromosome	3677049	3677141	+	93	1181.69	1115.99	1237.97	1686.93	5659.78	3927.8	3792.63	1277.03	1115.99	5659.78	2485
ABUW_RS00080	tRNA	tRNA-Ile	Chromosome	19828	19904	+	77	1246.39	1333.8	4092.99	3005.12	3670.81	3033.6	940.683	2548.86	940.683	4092.99	2484
ABUW_RS18075	tRNA	tRNA-Ile	Chromosome	3772610	3772686	-	77	1218.33	1325.12	4076.03	2971.49	3699.69	3032.85	949.285	2559.64	949.285	4076.03	2479.1
ABUW_RS19020	CDS	50S ribosomal protein L34	Chromosome	3971962	3972096	-	135	1295.86	1029.49	2800.67	2572.71	3450.41	2402.54	1764.77	4510.59	1029.49	4510.59	2478.4
ABUW_RS02500	tRNA	tRNA-Ile	Chromosome	519991	520067	+	77	1206.34	1329.54	4077.34	2992.65	3650.67	2997.58	948.478	2578.08	948.478	4077.34	2472.6
ABUW_RS02335	tRNA	tRNA-Ile	Chromosome	487759	487835	+	77	1200.75	1319.15	4063.38	2986.44	3650.52	3013.75	931.947	2578.29	931.947	4063.38	2468
ABUW_RS13010	CDS	DUF4142 domain-containing protein	Chromosome	2670707	2671300	-	594	2316.82	2112.48	1074.13	2765.73	2373.26	3114.08	4350.54	1443.09	1074.13	4350.54	2443.8
ABUW_RS12405	CDS	DUF333 domain-containing protein	Chromosome	2544862	2545296	-	435	2775.13	2530.89	2022.99	2650.03	2582.51	3152.05	2201.28	1560.98	1560.98	3152.05	2434.5
ABUW_RS15080	CDS	peptidoglycan-binding protein LysM	Chromosome	3129650	3130123	-	474	2717.23	2701.72	1577.93	2536	2552.67	2762.72	2790.27	1669.33	1577.93	2790.27	2413.5
sRNA15	sRNA		Chromosome	3369030	3369108	-	79	2345.7	2086.2	2110.54	1865.55	3315.34	3233.78	1791.16	1532.03	1532.03	3315.34	2285
ABUW_RS10685	CDS	HU family DNA-binding protein	Chromosome	2185585	2185857	-	273	2251.69	2321.54	1836.53	1878.93	2533.79	1925.42	2528.34	2791.74	1836.53	2791.74	2258.5
ABUW_RS11840	CDS	stress-induced protein	Chromosome	2420869	2422104	-	1236	1789.55	1851.29	2958.39	2972.53	1893.54	2335.17	2797.82	1423.69	1423.69	2972.53	2252.7
ABUW_RS12725	CDS	hypothetical protein	Chromosome	2618549	2619007	-	459	1968.85	1909.1	2855.12	2857.9	2884.51	3352.5	1293.75	660.835	660.835	3352.5	2222.8
ABUW_RS14025	CDS	copper resistance protein NlpE	Chromosome	2894092	2894571	+	480	2621.37	2691.83	1345.3	2247.9	2498.67	3017.9	2214.84	907.64	907.64	3017.9	2193.2
ABUW_RS12325	CDS	1%2C2-phenylacetyl-CoA epoxidase subunit A	Chromosome	2525323	2526261	-	939	1859.23	2659.4	2868.02	2959.14	2387.1	2470.28	1583.51	472.706	472.706	2959.14	2157.4
ABUW_RS08050	CDS	hypothetical protein	Chromosome	1645792	1646262	+	471	1631.95	1482.27	2814.67	3109.13	2785.44	3066.68	1458.53	845.007	845.007	3109.13	2149.2
ABUW_RS15085	CDS	acyl carrier protein	Chromosome	3130314	3130550	-	237	1550.62	1424.28	2467.51	1652.7	2432.81	2533.12	2480.75	1998.17	1424.28	2533.12	2067.5
ABUW_RS07960	CDS	SCPU domain-containing protein	Chromosome	1628562	1629092	+	531	1936.55	2133.77	1940.24	2409.46	2466.83	2751.01	1901.69	945.338	945.338	2751.01	2060.6
sRNA21	sRNA		Chromosome	861835	861937	-	103	1854.83	1371.11	1555.01	1485.46	3517.03	3143.56	2066.78	1134.29	1134.29	3517.03	2016
sRNA65	sRNA		Chromosome	2544556	2544691	-	136	1158.25	1093.84	1152.72	1739.64	2194.84	2424.98	3769.85	1455.44	1093.84	3769.85	1873.7
sRNA54	sRNA		Chromosome	2261080	2261224	-	145	1232.4	971.008	1488.06	1170.11	4544.43	2978.99	563.663	1906.85	563.663	4544.43	1856.9
ABUW_RS13350	CDS	carbon storage regulator CsrA	Chromosome	2741542	2741796	+	255	2296.32	2425.18	1294.67	1621.15	2153.47	2287.83	1456.65	1191.4	1191.4	2425.18	1840.8
ABUW_RS00325	CDS	4-hydroxyphenylpyruvate dioxygenase	Chromosome	70383	71438	+	1056	3186.28	2897.59	1503.23	1424.5	2696.3	2127.97	500.858	214.237	214.237	3186.28	1818.9
ABUW_RS15100	CDS	50S ribosomal protein L32	Chromosome	3132505	3132690	-	186	1257.05	1149.3	1399.81	1561.61	2392.44	1987.99	2170.92	2187.27	1149.3	2392.44	1763.3
sRNA102	sRNA		Chromosome	3636877	3636977	+	101	2004.47	1958.15	3017.12	2089.72	1793.95	1880.6	712.082	565.191	565.191	3017.12	1752.7
ABUW_RS15920	CDS	hypothetical protein	Chromosome	3311928	3312188	+	261	1128.32	1240.38	1628.79	1805.53	2097.46	1941.53	1366.32	1691.86	1128.32	2097.46	1612.5
ABUW_RS13040	CDS	hypothetical protein	Chromosome	2675924	2676382	-	459	1796	1670.22	1668.07	1930.77	2098.7	2043.35	1059.98	556.704	556.704	2098.7	1603
ABUW_RS19645	CDS	hypothetical protein	Plasmid	1642	1893	+	252	3593.43	1857.42	1934.12	1161.24	1395.79	1183.59	759.357	723.269	723.269	3593.43	1576
ABUW_RS07450	CDS	hypothetical protein	Chromosome	1512329	1512532	-	204	1597.65	1819.66	1448.71	1768.05	1338.92	1193.43	2297.02	1106.54	1106.54	2297.02	1571.2
ABUW_RS08085	CDS	hypothetical protein	Chromosome	1652339	1652770	+	432	2180.68	1854.91	1448.73	2279.32	1720.01	1877.53	912.185	283.45	283.45	2279.32	1569.6
ABUW_RS03195	CDS	OmpA family protein	Chromosome	654223	655284	+	1062	1811.62	1860.6	1436.51	1289.36	1656.29	1853.35	1346.98	934.122	934.122	1860.6	1523.6
ABUW_RS09645	CDS	hypothetical protein	Chromosome	1989175	1989432	-	258	1908.72	2007.93	1304.56	1422.14	1482.7	1505.67	1329.04	963.2	963.2	2007.93	1490.5
ABUW_RS16690	CDS	hypothetical protein	Chromosome	3478521	3478799	-	279	2136.23	2377.21	1229.18	1544.66	1119.67	1076.39	1268.38	926.603	926.603	2377.21	1459.8
sRNA101	sRNA		Chromosome	3621452	3621546	+	95	1474.26	1719.45	1437.34	951.322	2497.92	1858.71	1014.09	322.302	322.302	2497.92	1409.4
ABUW_RS17570	CDS	H-NS histone family protein	Chromosome	3668443	3668769	-	327	1859.99	2013.15	1162.03	1193.91	1323.27	1297.74	1480.51	716.673	716.673	2013.15	1380.9
ABUW_RS04980	CDS	hypothetical protein	Chromosome	1026616	1027356	+	741	2091.67	2024.26	1416.85	1351.64	1455.92	1168.79	777.047	563.599	563.599	2091.67	1356.2
ABUW_RS06270	CDS	hypothetical protein	Chromosome	1306188	1306541	+	354	1430.32	1274.71	1541.61	1685.01	1436.23	1470.38	1079.61	456.637	456.637	1685.01	1296.8
ABUW_RS01615	CDS	hemerythrin	Chromosome	350523	350966	+	444	869.945	827.316	1728.24	1612.31	1560.04	1329.97	1171.56	1014.31	827.316	1728.24	1264.2
ABUW_RS03180	CDS	VOC family protein	Chromosome	651474	651917	-	444	1862.22	1705.51	1065.65	1400.81	1248.03	1367.34	891.738	562.204	562.204	1862.22	1262.9
ABUW_RS15635	tRNA	tRNA-Pro	Chromosome	3250917	3250993	-	77	737.297	585.743	1666.01	1139.56	1839.66	1930.61	590.699	998.073	585.743	1930.61	1186
ABUW_RS09960	CDS	hypothetical protein	Chromosome	2030034	2030324	+	291	1775.74	2070.69	663.412	1047.18	1201.25	1447.86	657.801	297.223	297.223	2070.69	1145.1
ABUW_RS02185	tRNA	tRNA-Ser	Chromosome	460043	460133	+	91	1171.79	1100.34	1270.27	1086.67	1601.22	1446.34	722.269	742.139	722.269	1601.22	1142.6
ABUW_RS06275	CDS	hypothetical protein	Chromosome	1306740	1306976	+	237	1252.52	1150.6	1351.14	1465.97	1188.47	1197.35	817.177	461.921	461.921	1465.97	1110.6
ABUW_RS05940	CDS	superoxide dismutase	Chromosome	1253125	1253751	-	627	543.925	604.527	905.119	1096.62	1482.15	1735.09	1589.71	774.03	543.925	1735.09	1091.4
ABUW_RS08095	CDS	universal stress protein	Chromosome	1654682	1655125	-	444	1333.75	1670.79	719.155	1208.21	942.442	1020.56	1107.74	709.655	709.655	1670.79	1089
ABUW_RS07075	CDS	30S ribosomal protein S21	Chromosome	1444154	1444369	-	216	988.275	758.134	1543.74	1303.49	1162.89	1323.11	683.177	895.776	683.177	1543.74	1082.3
ABUW_RS17255	tRNA	tRNA-Leu	Chromosome	3604299	3604383	-	85	928.561	1036.02	1369.29	1098.74	1278.47	1158.99	789.08	892.873	789.08	1369.29	1069
ABUW_RS08245	CDS	hypothetical protein	Chromosome	1690447	1691310	+	864	1561.97	1466.15	684.823	1065.38	1634.06	1296.45	320.304	518.746	320.304	1634.06	1068.5
ABUW_RS11800	CDS	N-acetyltransferase	Chromosome	2411666	2411950	-	285	1005.84	956.331	906.852	1025.01	1061.93	1172.87	1482.87	860.765	860.765	1482.87	1059.1
ABUW_RS12320	CDS	1%2C2-phenylacetyl-CoA epoxidase subunit B	Chromosome	2525000	2525290	-	291	687.525	902.002	1033.02	1122.61	1672.71	1748.57	1119.68	32.8326	32.8326	1748.57	1039.9
ABUW_RS04550	CDS	hypothetical protein	Chromosome	935673	936056	+	384	744.353	869.462	1219.55	1333.54	1290.9	1401.6	787.265	662.792	662.792	1401.6	1038.7
ABUW_RS15790	CDS	ribosome-associated translation inhibitor RaiA	Chromosome	3281966	3282304	-	339	1038.62	1201.87	629.464	840.206	954.269	1096.6	1836.5	651.135	629.464	1836.5	1031.1
ABUW_RS00825	CDS	putative porin	Chromosome	185359	186126	-	768	1224.47	1350.89	689.274	796.442	1006.81	1200.46	1138.69	483.873	483.873	1350.89	986.4
ABUW_RS19120	CDS	hypothetical protein	Plasmid	9924	10130	-	207	1090.3	1031.06	1003.33	1001.06	1089.95	1029.87	902.712	736.677	736.677	1090.3	985.6
ABUW_RS11885	CDS	hypothetical protein	Chromosome	2429805	2430233	-	429	1020.54	978.404	1188.84	1219.45	1064.5	1109.73	767.767	507.981	507.981	1219.45	982.2
ABUW_RS01045	tRNA	tRNA-Thr	Chromosome	237120	237195	-	76	851.819	795.137	1022.55	765.416	1380.05	1384.69	660.361	878.277	660.361	1384.69	967.3
ABUW_RS13935	CDS	META domain-containing protein	Chromosome	2877568	2878677	+	1110	956.121	818.421	974.18	1162.81	1756.98	1356.85	295.725	395.114	295.725	1756.98	964.5
ABUW_RS00490	CDS	hypothetical protein	Chromosome	111202	111681	+	480	839.614	751.283	964.745	1011.3	1097.34	1316.13	846.709	829.155	751.283	1316.13	957
ABUW_RS19620	CDS	DIP1984 family protein	Plasmid	6194	6655	+	462	1292.85	1185.39	719.152	762.894	997.31	1119.97	944.536	600.915	600.915	1292.85	952.9
ABUW_RS19585	CDS	hypothetical protein	Plasmid	82889	83122	-	234	1024.54	1066.96	813.874	909.633	937.321	969.385	935.412	766.77	766.77	1066.96	928
ABUW_RS01370	CDS	hypothetical protein	Chromosome	296818	297117	-	300	1134.3	1169.47	862.559	882.126	889.748	991.298	766.86	496.714	496.714	1169.47	899.1
ABUW_RS10890	CDS	DUF1049 domain-containing protein	Chromosome	2229990	2230355	-	366	926.207	906.144	767.314	834.79	948.292	1009.75	1095.3	680.475	680.475	1095.3	896
ABUW_RS07170	CDS	NirD/YgiW/YdeI family stress tolerance protein	Chromosome	1460237	1460599	+	363	1031.48	1063.89	663.642	1028.81	867.767	1024.88	1042.03	395.256	395.256	1063.89	889.7
ABUW_RS04960	CDS	hypothetical protein	Chromosome	1023569	1023985	-	417	622.306	592.424	746.127	900.002	1057.94	1109.83	1176.81	806.226	592.424	1176.81	876.5
ABUW_RS02190	tRNA	tRNA-Arg	Chromosome	460144	460220	+	77	806.48	921.833	1026.93	760.438	1247.93	1216.84	402.737	470.713	402.737	1247.93	856.7
ABUW_RS04165	CDS	50S ribosomal protein L27	Chromosome	829992	830249	+	258	439.446	403.544	1008.94	844.288	1239.51	1073.07	636.162	968.862	403.544	1239.51	826.7
ABUW_RS07070	CDS	GatB/YqeY domain-containing protein	Chromosome	1443681	1444127	-	447	600.973	570.839	1470.34	904.832	809.173	802.801	375.041	795.25	375.041	1470.34	791.2
ABUW_RS15330	CDS	hypothetical protein	Chromosome	3183396	3185072	-	1677	835.96	844.601	642.473	701.983	881.158	890.738	957.853	498.347	498.347	957.853	781.6
ABUW_RS02195	tRNA	tRNA-Arg	Chromosome	460260	460336	+	77	722.594	825.573	900.473	654.42	1049.49	1084.34	358.72	394.032	358.72	1084.34	748.7
ABUW_RS00660	CDS	hypothetical protein	Chromosome	147654	148004	+	351	965.729	1067.96	512.067	728.711	591.798	747.032	846.966	468.257	468.257	1067.96	741.1
ABUW_RS11860	CDS	iron-containing redox enzyme family protein	Chromosome	2426277	2427686	-	1410	793.452	666.853	788.009	886.839	870.636	969.67	713.046	219.351	219.351	969.67	738.5
sRNA26	sRNA		Chromosome	1189860	1190051	+	192	792.899	1003.71	695.629	576.751	989.889	884.631	466.19	416.998	416.998	1003.71	728.3
ABUW_RS00335	CDS	VOC family protein	Chromosome	72582	73130	-	549	1443.63	1544.78	576.929	435.77	792.851	646.349	307.293	49.9211	49.9211	1544.78	724.7
ABUW_RS17535	tRNA	tRNA-Thr	Chromosome	3661033	3661108	-	76	783.553	709.138	1175.91	725.793	775.808	740.534	341.789	519.87	341.789	1175.91	721.5
ABUW_RS02300	CDS	DUF2789 domain-containing protein	Chromosome	481271	481516	+	246	768.57	803.852	358.075	770.755	757.829	738.601	1042.24	467.127	358.075	1042.24	713.4
ABUW_RS02210	tRNA	tRNA-Arg	Chromosome	464112	464188	+	77	733.959	809.448	820.126	614.581	982.095	996.889	344.406	395.042	344.406	996.889	712.1
ABUW_RS02040	CDS	30S ribosomal protein S17	Chromosome	436929	437186	+	258	270.925	307.611	1834.14	617.009	998.772	822.61	292.72	483.876	270.925	1834.14	703.5
ABUW_RS15630	tRNA	tRNA-Arg	Chromosome	3250784	3250860	-	77	393.183	385.775	1436.92	687.911	814.213	1083.67	276.264	545.853	276.264	1436.92	703
ABUW_RS09695	CDS	hypothetical protein	Chromosome	1995512	1995751	+	240	813.106	787.235	873.533	771.507	734.363	683.193	466.502	481.584	466.502	873.533	701.4
ABUW_RS17480	CDS	50S ribosomal protein L7/L12	Chromosome	3655669	3656040	-	372	352.256	435.277	1885.22	672.441	689.717	650.041	337.998	547	337.998	1885.22	696.2
ABUW_RS19635	CDS	protein rep	Plasmid	1	1182	+	1182	2720.36	814.553	1191.66	436.719	106.167	82.15	46.4873	170.127	46.4873	2720.36	696
ABUW_RS02640	tRNA	tRNA-Leu	Chromosome	545816	545902	+	87	701.966	790.302	1029.76	684.461	878.429	775.951	292.508	413.222	292.508	1029.76	695.8
ABUW_RS16565	CDS	sel1 repeat family protein	Chromosome	3455934	3456521	+	588	808.598	854.789	343.165	533.994	1040.05	812.841	590.781	420.283	343.165	1040.05	675.6
ABUW_RS19600	CDS	sel1 repeat family protein	Plasmid	1871	2389	-	519	1014.04	1042.62	722.893	603.191	574.619	593.22	431.358	418.89	418.89	1042.62	675.1
ABUW_RS07820	CDS	hypothetical protein	Chromosome	1597650	1597868	+	219	736.563	677.095	621.714	802.131	774.514	813.296	674.055	283.902	283.902	813.296	672.9
sRNA77	sRNA		Chromosome	2687715	2687875	-	161	939.745	984.28	686.041	548.672	711.194	586.283	326.283	447.35	326.283	984.28	653.7
ABUW_RS05520	CDS	hypothetical protein	Chromosome	1150388	1150810	-	423	626.697	547.486	611.561	736.977	800.265	870.799	647.277	383.562	383.562	870.799	653.1
ABUW_RS05445	CDS	alpha-keto acid decarboxylase family protein	Chromosome	1131668	1133389	+	1722	774.055	845.496	596.776	660.356	655.359	681.281	502.473	480.253	480.253	845.496	649.5
ABUW_RS03310	CDS	DUF1508 domain-containing protein	Chromosome	676016	676357	+	342	670.7	704.411	433.861	631.399	668.397	548.323	878.802	623.529	433.861	878.802	644.9
ABUW_RS12315	CDS	phenylacetate-CoA oxygenase subunit PaaI	Chromosome	2524232	2524987	-	756	396.817	563.451	671.306	666.791	959.461	1073.21	754.025	19.8635	19.8635	1073.21	638.1
ABUW_RS14090	CDS	rubredoxin	Chromosome	2910332	2910496	+	165	381.072	370.714	1185.53	739.774	837.669	725.246	413.27	449.574	370.714	1185.53	637.9
sRNA62	sRNA		Chromosome	2510762	2510947	-	186	567.582	702.989	873.525	522.168	951.022	790.422	378.851	307.345	307.345	951.022	636.7
ABUW_RS10895	CDS	integration host factor subunit beta	Chromosome	2230380	2230682	-	303	671.895	761.401	650.992	606.978	713.887	611.256	604.169	462.789	462.789	761.401	635.4
ABUW_RS02100	CDS	50S ribosomal protein L36	Chromosome	442673	442789	+	117	412.807	442.698	953.427	571.048	760.653	757.079	468.004	690.46	412.807	953.427	632
ABUW_RS18150	CDS	glutathione peroxidase	Chromosome	3787561	3788106	+	546	763.894	701.055	330.958	597.029	729.431	717.781	676.163	525.508	330.958	763.894	630.2
ABUW_RS04845	CDS	RNA polymerase sigma factor	Chromosome	1001215	1001829	-	615	804.754	693.769	608.67	692.391	679.668	725.929	541.118	290.709	290.709	804.754	629.6
ABUW_RS06070	CDS	septal ring lytic transglycosylase RlpA family protein	Chromosome	1283747	1284364	-	618	572.693	513.967	723.435	577.346	867.679	844.514	399.868	511.69	399.868	867.679	626.4
ABUW_RS11345	CDS	amino acid ABC transporter substrate-binding protein	Chromosome	2315780	2316673	-	894	853.129	924.94	647.039	624.823	642.102	677.36	281.894	329.488	281.894	924.94	622.6
ABUW_RS11140	CDS	hypothetical protein	Chromosome	2278041	2278271	+	231	526.469	482.335	458.847	442.287	998.306	905.725	722.884	402.73	402.73	998.306	617.4
sRNA9	sRNA		Chromosome	244419	244644	+	226	651.671	651.801	718.735	555.613	691.134	630.105	528.211	504.085	504.085	718.735	616.4
ABUW_RS10475	CDS	hypothetical protein	Chromosome	2138934	2139134	-	201	669.904	590.699	535.573	569.682	560.186	624.648	915.088	384.26	384.26	915.088	606.3
ABUW_RS17145	CDS	hypothetical protein	Chromosome	3580463	3580969	+	507	534.016	468.725	506.56	522.733	663.373	700.155	920.652	513.989	468.725	920.652	603.8
ABUW_RS13225	CDS	glutathione S-transferase	Chromosome	2710966	2711577	-	612	680.776	602.722	474.319	693.49	715.772	717.481	505.9	310.005	310.005	717.481	587.6
ABUW_RS16810	CDS	translation initiation factor IF-1	Chromosome	3504451	3504672	+	222	418.133	328.877	695.178	632.006	802.62	721.269	378.438	661.558	328.877	802.62	579.8
ABUW_RS16080	CDS	ribosome silencing factor	Chromosome	3344551	3344952	+	402	674.811	756.701	406.753	470.286	655.116	603.72	618.558	421.3	406.753	756.701	575.9
ABUW_RS00690	CDS	DUF2147 domain-containing protein	Chromosome	153753	154190	+	438	584.144	594.613	737.208	738.637	576.281	512.114	407.805	430.944	407.805	738.637	572.7
ABUW_RS17435	CDS	DUF1311 domain-containing protein	Chromosome	3641396	3641749	-	354	729.622	589.392	447.968	611.63	599.944	658.281	571.343	295.29	295.29	729.622	562.9
ABUW_RS07965	CDS	molecular chaperone	Chromosome	1629165	1629869	+	705	634.87	502.831	581.38	652.461	767.789	790.503	409.989	152.191	152.191	790.503	561.5
ABUW_RS08540	CDS	hypothetical protein	Chromosome	1749233	1749526	+	294	620.103	524.668	548.397	611.934	625.055	662.267	550.309	260.76	260.76	662.267	550.4
ABUW_RS10775	CDS	30S ribosomal protein S20	Chromosome	2202330	2202596	+	267	213.929	174.422	594.313	440.351	806.165	857.402	389.948	923.576	174.422	923.576	550
ABUW_RS13195	CDS	peroxiredoxin	Chromosome	2706676	2707239	+	564	520.512	591.751	394.465	514.66	611.481	706.577	618.728	426.096	394.465	706.577	548
ABUW_RS06730	CDS	hypothetical protein	Chromosome	1392461	1392841	-	381	648.932	697.798	333.473	636.089	565.91	720.399	523.113	214.19	214.19	720.399	542.5
ABUW_RS08650	CDS	hypothetical protein	Chromosome	1774961	1775380	-	420	521.865	527.102	649.108	559.728	558.813	601.062	442.124	434.079	434.079	649.108	536.7
ABUW_RS02765	CDS	carbapenem-hydrolyzing class D beta-lactamase OXA-23	Chromosome	562998	563819	+	822	595.413	625.08	689.607	558.759	582.084	516.073	291.868	387.982	291.868	689.607	530.9
ABUW_RS03230	CDS	large conductance mechanosensitive channel protein MscL	Chromosome	663238	663669	+	432	743.851	674.755	474.919	502.238	651.408	546.167	371.725	274.774	274.774	743.851	530
ABUW_RS05800	CDS	acinetobactin biosynthesis isochorismate synthase BasJ	Chromosome	1219412	1220581	+	1170	2124.3	2077.57	5.2269	4.24012	4.99508	4.19664	4.67916	7.94573	4.19664	2124.3	529.1
ABUW_RS14775	CDS	outer membrane protein	Chromosome	3071469	3072122	-	654	475.623	432.246	377.893	445.485	888.15	700.683	601.563	289.127	289.127	888.15	526.3
ABUW_RS17690	CDS	ferrous iron transport protein A	Chromosome	3692372	3692671	-	300	1501.85	1919.99	182.633	124.407	110.87	97.5645	108.319	140.184	97.5645	1919.99	523.2
ABUW_RS10010	CDS	hypothetical protein	Chromosome	2042754	2043221	-	468	456.899	381.233	651.802	660.556	619.937	648.364	419.554	340.666	340.666	660.556	522.4
ABUW_RS05435	CDS	aldehyde dehydrogenase family protein	Chromosome	1129545	1130975	+	1431	679.957	749.837	533.926	496.183	490.71	531.98	358.375	320.522	320.522	749.837	520.2
ABUW_RS14905	tRNA	tRNA-Met	Chromosome	3099166	3099242	-	77	573.764	478.351	694.053	456.54	546.536	627.295	331.504	443.771	331.504	694.053	519
ABUW_RS14950	tRNA	tRNA-Met	Chromosome	3109320	3109396	-	77	568.803	461.489	679.017	468.506	538.264	629.851	332.041	442.124	332.041	679.017	515
ABUW_RS13035	CDS	hypothetical protein	Chromosome	2675287	2675631	-	345	440.239	326.334	775.212	789.669	558.416	577.323	389.542	254.745	254.745	789.669	513.9
ABUW_RS19385	CDS	hypothetical protein	Plasmid	49483	49908	+	426	572.589	681.773	592.272	571.152	437.689	429.493	427.843	377.98	377.98	681.773	511.3
ABUW_RS08835	CDS	3-deoxy-7-phosphoheptulonate synthase	Chromosome	1811655	1812710	+	1056	724.79	747.48	574.439	551.208	670.462	584.594	90.4802	69.1378	69.1378	747.48	501.6
sRNA93	sRNA		Chromosome	3224587	3224788	-	202	507.187	456.26	560.286	397.312	874.263	769.549	193.224	244.129	193.224	874.263	500.3
ABUW_RS06595	CDS	NirD/YgiW/YdeI family stress tolerance protein	Chromosome	1365602	1365961	+	360	469.722	503.972	551.992	331.135	426.376	348.07	727.879	640.601	331.135	727.879	500
sRNA87	sRNA		Chromosome	2932185	2932286	-	102	380.84	404.856	498.155	416.744	629.278	629.767	544.996	478.336	380.84	629.767	497.9
ABUW_RS15625	tRNA	tRNA-His	Chromosome	3250675	3250750	-	76	492.942	508.861	848.963	504.019	516.791	577.113	217.057	299.076	217.057	848.963	495.6
ABUW_RS11270	CDS	hypothetical protein	Chromosome	2301991	2302455	+	465	657.021	529.224	451.532	632.811	485.837	527.716	467.04	202.459	202.459	657.021	494.2
ABUW_RS12990	CDS	hypothetical protein	Chromosome	2667822	2668139	-	318	547.028	523.759	576.39	538.436	760.383	623.81	204.523	141.694	141.694	760.383	489.5
ABUW_RS18520	CDS	hypothetical protein	Chromosome	3865116	3865334	-	219	660.068	609.981	476.696	437.251	559.841	610.137	289.016	267.516	267.516	660.068	488.8
ABUW_RS00045	CDS	hypothetical protein	Chromosome	11126	12133	+	1008	609.509	638.349	584.187	567.028	559.648	454.753	195.933	272.545	195.933	638.349	485.2
ABUW_RS19280	CDS	class A extended-spectrum beta-lactamase GES-11	Plasmid	30823	31686	-	864	488.703	542.617	372.232	349.861	719.145	588.38	455.266	336.472	336.472	719.145	481.6
ABUW_RS17660	CDS	RNA polymerase-binding protein DksA	Chromosome	3686000	3686536	+	537	365.87	355.487	561.771	489.753	522.017	609.058	509.558	427.205	355.487	609.058	480.1
ABUW_RS16355	CDS	Bax inhibitor-1/YccA family protein	Chromosome	3407042	3407773	-	732	436.318	485.834	613.429	478.62	475.475	503.817	451.842	391.211	391.211	613.429	479.6
ABUW_RS00250	CDS	HIT family protein	Chromosome	57168	57530	-	363	462.224	403.13	411.526	586.592	851.261	763.076	180.879	170.062	170.062	851.261	478.6
ABUW_RS18250	CDS	glutathione S-transferase	Chromosome	3805847	3806515	-	669	441.319	402.233	668.702	681.903	736.151	671.315	127.197	84.9119	84.9119	736.151	476.7
ABUW_RS13380	CDS	hypothetical protein	Chromosome	2746479	2746706	-	228	636.267	634.307	498.633	475.213	610.243	443.431	221.505	285.006	221.505	636.267	475.6
ABUW_RS13870	CDS	hypothetical protein	Chromosome	2864760	2865011	-	252	456.799	442.34	439.812	445.85	427.134	428.565	627.223	528.975	427.134	627.223	474.6
ABUW_RS11175	CDS	hypothetical protein	Chromosome	2284943	2285191	-	249	628.295	744.707	455.578	470.943	461.696	476.585	292.432	241.875	241.875	744.707	471.5
ABUW_RS15165	CDS	trehalose-6-phosphate synthase	Chromosome	3143284	3144714	+	1431	421.744	379.647	349.32	498.711	522.277	594.738	758.026	199.344	199.344	758.026	465.5
ABUW_RS10900	CDS	30S ribosomal protein S1	Chromosome	2230839	2232512	-	1674	480.893	510.007	623.22	487.612	501.43	546.439	289.651	279.248	279.248	623.22	464.8
ABUW_RS17525	tRNA	tRNA-Gly	Chromosome	3660780	3660855	-	76	466.896	508.363	629.984	469.422	543.484	487.213	285.074	300.368	285.074	629.984	461.4
ABUW_RS09905	CDS	hypothetical protein	Chromosome	2022324	2022518	+	195	533.693	582.112	444.814	476.488	471.664	389.189	321.694	467.406	321.694	582.112	460.9
ABUW_RS09955	CDS	hypothetical protein	Chromosome	2028819	2029013	+	195	528.956	570.702	448.712	460.439	468.096	396.019	320.66	472.442	320.66	570.702	458.3
ABUW_RS03400	tRNA	tRNA-Val	Chromosome	698433	698508	+	76	252.502	235.605	571.392	469.2	870.941	805.216	147.95	306.452	147.95	870.941	457.4
ABUW_RS14865	CDS	30S ribosomal protein S12	Chromosome	3090512	3090886	-	375	248.146	285.975	701.542	486.558	580.296	622.807	265.928	437.732	248.146	701.542	453.6
ABUW_RS06425	CDS	hypothetical protein	Chromosome	1331265	1331996	+	732	489.974	474.83	546.642	479.703	461.167	525.34	329.69	296.486	296.486	546.642	450.5
ABUW_RS08975	CDS	hypothetical protein	Chromosome	1842058	1842525	+	468	378.599	388.371	467.262	481.335	616.761	621.492	327.154	305.982	305.982	621.492	448.4
ABUW_RS01510	CDS	regulatory or redox protein complexing with Bfr in iron storage and mobility (BFD)	Chromosome	330921	331115	-	195	1554.38	1440.15	58.8255	42.9006	95.6575	72.7187	173.173	142.75	42.9006	1554.38	447.6
ABUW_RS05125	CDS	hypothetical protein	Chromosome	1051977	1052156	+	180	379.451	319.547	357.594	482.329	539.867	470.967	601.363	428.636	319.547	601.363	447.5
ABUW_RS03895	CDS	helix-turn-helix domain-containing protein	Chromosome	773810	774268	+	459	509.346	542.843	492.93	503.527	470.025	524.144	320.345	200.827	200.827	542.843	445.5
ABUW_RS03425	tRNA	tRNA-Val	Chromosome	699013	699088	+	76	510.579	555.551	350.929	364.818	534.328	479.671	477.075	253.474	253.474	555.551	440.8
ABUW_RS15440	CDS	hypothetical protein	Chromosome	3206785	3207138	+	354	483.629	494.3	326.571	454.62	508.719	490.824	501.985	261.319	261.319	508.719	440.2
ABUW_RS12525	CDS	type VI secretion system tube protein Hcp	Chromosome	2571422	2571925	-	504	483.34	518.898	516.267	385.03	400.784	467.706	449.319	281.415	281.415	518.898	437.8
ABUW_RS11425	CDS	tautomerase family protein	Chromosome	2330533	2330922	+	390	351.972	341.381	716.501	451.638	644.501	478.091	261.869	249.766	249.766	716.501	437
ABUW_RS10485	CDS	YARHG domain-containing protein	Chromosome	2139955	2140224	+	270	489.549	458.114	468.655	470.063	420.806	471.578	382.951	313.415	313.415	489.549	434.4
ABUW_RS11855	CDS	catalase HPII	Chromosome	2424078	2426216	-	2139	318.798	274.264	307.665	437.427	510.163	503.177	776.061	342.217	274.264	776.061	433.7
ABUW_RS08255	CDS	hypothetical protein	Chromosome	1692909	1693412	+	504	512.059	478.331	435.83	523.358	540.049	478.827	286.065	203.639	203.639	540.049	432.3
ABUW_RS07110	tRNA	tRNA-Trp	Chromosome	1450338	1450411	+	74	300.248	308.151	560.358	323.734	752.705	748.498	209.148	247.718	209.148	752.705	431.3
ABUW_RS07105	tRNA	tRNA-Leu	Chromosome	1450199	1450283	+	85	287.785	253.221	445.162	359.438	824.237	868.187	171.915	230.968	171.915	868.187	430.1
ABUW_RS17530	tRNA	tRNA-Tyr	Chromosome	3660893	3660976	-	84	351.488	383.34	562.281	421.705	566.704	585.704	226.692	332.262	226.692	585.704	428.8
ABUW_RS09185	CDS	alpha/beta hydrolase	Chromosome	1887347	1888177	+	831	481.006	432.323	245.06	440.322	457.422	474.433	566.978	286.641	245.06	566.978	423
ABUW_RS20495	CDS	hypothetical protein	Plasmid	6978	7151	-	174	537.871	553.008	473.93	380.751	423.861	361.054	376.876	274.501	274.501	553.008	422.7
sRNA46	sRNA		Chromosome	1913010	1913195	+	186	313.104	378.535	370.574	294.507	830.412	735.011	213.434	242.382	213.434	830.412	422.2
ABUW_RS10445	CDS	hypothetical protein	Chromosome	2133817	2134053	-	237	522.782	491.026	456.124	431.564	477.384	421.168	294.291	278.948	278.948	522.782	421.7
ABUW_RS18870	CDS	hypothetical protein	Chromosome	3942924	3943154	-	231	264.888	262.067	585.716	552.367	519.934	543.224	383.674	244.036	244.036	585.716	419.5
ABUW_RS18070	tRNA	tRNA-Ala	Chromosome	3772479	3772554	-	76	312.818	373.353	801.933	482.876	506.005	439.444	151.286	282.871	151.286	801.933	418.8
ABUW_RS09040	CDS	amidase	Chromosome	1853946	1855055	+	1110	462.809	580.4	480.722	483.182	369.459	370.843	256.445	325.591	256.445	580.4	416.2
ABUW_RS18840	tRNA	tRNA-Ala	Chromosome	3938248	3938323	-	76	308.066	371.113	790.371	481.989	502.669	430.607	154.486	289.708	154.486	790.371	416.1
ABUW_RS19055	CDS	hypothetical protein	Plasmid	4373	4753	+	381	445.929	510.404	409.506	408.262	364.333	370.906	387.544	425.598	364.333	510.404	415.3
ABUW_RS15810	tRNA	tRNA-Ala	Chromosome	3287705	3287780	-	76	307.974	366.386	782.012	484.133	501.35	429.159	158.843	286.047	158.843	782.012	414.5
ABUW_RS08685	CDS	CBS domain-containing protein	Chromosome	1781416	1781847	-	432	403.156	417.496	297.692	404.295	414.846	448.122	566.979	356.856	297.692	566.979	413.7
ABUW_RS07115	tRNA	tRNA-Leu	Chromosome	1450439	1450523	+	85	309.684	269.459	589.893	344.632	640.587	849.999	121.935	153.417	121.935	849.999	410
ABUW_RS16925	tRNA	tRNA-Lys	Chromosome	3530566	3530641	+	76	267.033	257.996	445.38	336.21	716.446	743.733	200.171	279.64	200.171	743.733	405.8
ABUW_RS10425	CDS	hypothetical protein	Chromosome	2130417	2130683	-	267	358.508	321.839	324.664	403.569	454.756	327.937	627.006	419.997	321.839	627.006	404.8
ABUW_RS12980	CDS	hypothetical protein	Chromosome	2667054	2667332	-	279	446.523	407.214	526.999	529.508	426.551	324.022	348.731	216.453	216.453	529.508	403.3
sRNA94	sRNA		Chromosome	3389992	3390177	-	186	348.13	408.219	351.421	278.256	769.885	621.977	227.205	196.273	196.273	769.885	400.2
ABUW_RS06255	CDS	hypothetical protein	Chromosome	1304303	1304557	+	255	503.502	506.021	372.959	379.245	432.007	438.283	307.893	253.85	253.85	506.021	399.2
ABUW_RS01575	CDS	30S ribosomal protein S16	Chromosome	344084	344389	+	306	211.835	201.192	602.214	477.976	549.761	540.341	173.532	413.496	173.532	602.214	396.3
ABUW_RS10640	CDS	siderophore biosynthesis protein	Chromosome	2173608	2175392	-	1785	1550.74	1580.85	5.19227	4.49777	5.59337	5.07655	8.69953	7.0947	4.49777	1580.85	396
ABUW_RS08390	CDS	hypothetical protein	Chromosome	1721401	1721697	-	297	403.699	405.347	326.215	448.195	403.44	443.193	542.033	190.384	190.384	542.033	395.3
ABUW_RS17245	tRNA	tRNA-Met	Chromosome	3604014	3604090	-	77	330.764	355.407	603.22	453.84	468.722	495.775	174.32	264.584	174.32	603.22	393.3
ABUW_RS03090	CDS	peroxiredoxin	Chromosome	629273	629914	-	642	453.659	379.832	369.05	453.698	500.041	481.46	367.736	135.832	135.832	500.041	392.7
ABUW_RS03890	CDS	DUF4258 domain-containing protein	Chromosome	773502	773801	+	300	502.756	620.145	498.955	463.396	327.537	380.067	188.904	118.934	118.934	620.145	387.6
ABUW_RS05565	CDS	50S ribosomal protein L31	Chromosome	1160910	1161134	+	225	207.004	210.034	315.445	376.375	581.973	637.538	353.614	399.357	207.004	637.538	385.2
ABUW_RS02340	tRNA	tRNA-Ala	Chromosome	487891	487966	+	76	273.613	330.726	728.185	431.203	476.907	398.075	142.98	270.326	142.98	728.185	381.5
ABUW_RS02505	tRNA	tRNA-Ala	Chromosome	520123	520198	+	76	274.801	329.482	725.216	431.72	478.769	399.218	144.545	265.373	144.545	725.216	381.1
ABUW_RS00085	tRNA	tRNA-Ala	Chromosome	19960	20035	+	76	267.033	329.317	712.795	435.934	460.922	419.636	142.911	266.611	142.911	712.795	379.4
ABUW_RS01020	CDS	hydrolase	Chromosome	231701	232327	-	627	486.268	482.394	282.768	340.036	361.768	416.468	415.916	238.426	238.426	486.268	378
ABUW_RS07785	CDS	hypothetical protein	Chromosome	1591355	1591789	+	435	502.72	574.807	442.476	441.093	355.561	326.473	200.425	178.006	178.006	574.807	377.7
sRNA91	sRNA		Chromosome	3057835	3057958	-	124	50.2983	53.1156	28.2982	52.3315	151.903	152.413	823.121	1694.62	28.2982	1694.62	375.8
ABUW_RS00895	CDS	hypothetical protein	Chromosome	199427	200194	-	768	374.863	417.579	243.176	451.452	486.774	570.8	337.683	97.137	97.137	570.8	372.4
ABUW_RS16675	CDS	50S ribosomal protein L28	Chromosome	3476221	3476457	+	237	182.779	194.533	400.784	346.745	510.255	498.395	308.33	511.679	182.779	511.679	369.2
ABUW_RS00485	CDS	hypothetical protein	Chromosome	110613	110948	+	336	376.231	485.346	431.748	414.582	379.815	385.616	231.128	247.747	231.128	485.346	369
ABUW_RS06170	CDS	hypothetical protein	Chromosome	1296105	1296335	-	231	398.204	412.541	371.174	374.528	440.486	385.36	305.116	255.302	255.302	440.486	367.8
ABUW_RS15910	CDS	thioredoxin	Chromosome	3309597	3309923	+	327	349.225	391.847	250.64	275.794	401.577	436.459	495.233	328.556	250.64	495.233	366.2
ABUW_RS14860	CDS	30S ribosomal protein S7	Chromosome	3089882	3090352	-	471	267.362	246.689	505.57	378.405	530.07	489.031	180.272	320.383	180.272	530.07	364.7
ABUW_RS08485	CDS	OmpH family outer membrane protein	Chromosome	1741189	1741692	+	504	406.982	397.984	369.518	372.278	388.568	408.518	305.028	255.062	255.062	408.518	363
ABUW_RS06280	CDS	hypothetical protein	Chromosome	1307638	1308093	+	456	451.543	453.906	345.76	327.166	391.525	372.959	338.578	209.757	209.757	453.906	361.4
sRNA104	sRNA		Chromosome	3766149	3766268	+	120	114.715	158.986	161.446	147.339	40.7406	53.6074	494.682	1713.53	40.7406	1713.53	360.6
ABUW_RS18060	rRNA	5S ribosomal RNA	Chromosome	3768947	3769061	-	115	555.694	414.499	332.853	211.638	468.452	511.348	145.831	228.855	145.831	555.694	358.6
ABUW_RS15800	rRNA	5S ribosomal RNA	Chromosome	3284173	3284287	-	115	559.499	411.375	329.497	208.169	469.991	518.146	144.706	222.592	144.706	559.499	358
ABUW_RS19315	CDS	aminoglycoside nucleotidyltransferase ANT(2'')-Ia	Plasmid	36972	37505	-	534	414.345	502.104	322.14	359.149	422.751	392.041	235.808	190.873	190.873	502.104	354.9
ABUW_RS18830	rRNA	5S ribosomal RNA	Chromosome	3934716	3934830	-	115	553.519	414.718	333.369	208.169	466.555	500.423	141.241	218.999	141.241	553.519	354.6
ABUW_RS13775	CDS	hypothetical protein	Chromosome	2843149	2843508	+	360	520.173	455.038	356.802	385.242	457.288	357.029	167.74	128.959	128.959	520.173	353.5
ABUW_RS01990	CDS	30S ribosomal protein S10	Chromosome	432160	432471	+	312	133.632	196.354	688.485	434.732	446.93	486.282	108.648	319.119	108.648	688.485	351.8
ABUW_RS07855	CDS	tRNA (adenosine(37)-N6)-dimethylallyltransferase MiaA	Chromosome	1603081	1604025	+	945	389.105	412.771	370.126	361.49	391.626	353.771	309.386	186.243	186.243	412.771	346.8
sRNA8	sRNA		Chromosome	236878	237006	+	129	54.325	51.1057	46.8084	63.5867	102.357	127.204	804.012	1517.73	46.8084	1517.73	345.9
ABUW_RS02090	CDS	50S ribosomal protein L15	Chromosome	440847	441287	+	441	305.63	274.775	533.136	319.605	480.531	408.227	201.395	242.676	201.395	533.136	345.7
ABUW_RS10930	CDS	6-carboxytetrahydropterin synthase	Chromosome	2236219	2236815	-	597	396.982	426.568	379.364	344.578	350.648	364.267	261.724	239.057	239.057	426.568	345.4
ABUW_RS02515	rRNA	5S ribosomal RNA	Chromosome	523616	523730	+	115	543.434	394.385	328	207.534	453.683	478.621	135.482	216.188	135.482	543.434	344.7
ABUW_RS00095	rRNA	5S ribosomal RNA	Chromosome	23453	23567	+	115	541.682	391.59	330.685	203.919	444.35	483.002	135.572	220.208	135.572	541.682	343.9
ABUW_RS07950	CDS	hypothetical protein	Chromosome	1624829	1625086	-	258	382.348	431.589	168.064	405.365	344.49	404.101	469.074	140.611	140.611	469.074	343.2
ABUW_RS02350	rRNA	5S ribosomal RNA	Chromosome	491384	491498	+	115	532.381	387.48	333.163	209.244	448.965	474.644	139.891	210.566	139.891	532.381	342
ABUW_RS18475	CDS	ribonuclease E inhibitor RraB	Chromosome	3857039	3857416	-	378	380.822	386.416	391.143	440.188	322.886	303.096	293.167	200.118	200.118	440.188	339.7
ABUW_RS10420	CDS	hypothetical protein	Chromosome	2129945	2130286	-	342	349.038	259.554	415.198	416.262	437.367	393.275	232.05	183.113	183.113	437.367	335.7
ABUW_RS18195	CDS	F0F1 ATP synthase subunit A	Chromosome	3794701	3795576	-	876	306.034	325.122	552.194	423.821	397.308	400.732	103.827	162.615	103.827	552.194	334
ABUW_RS05935	tRNA	tRNA-Asn	Chromosome	1252902	1252977	-	76	172.356	178.881	211.401	195.605	897.323	642.024	162.112	193.282	162.112	897.323	331.6
ABUW_RS04275	CDS	succinate dehydrogenase iron-sulfur subunit	Chromosome	850933	851643	+	711	127.518	139.333	330.888	274.553	454.176	469.64	392.665	460.304	127.518	469.64	331.1
sRNA92	sRNA		Chromosome	3224107	3224293	-	187	312.692	305.058	314.838	251.26	581.816	474.609	184.4	171.526	171.526	581.816	324.5
sRNA109	sRNA		Chromosome	3863970	3864099	+	130	25.4843	30.0106	17.127	28.999	82.2449	81.4634	898.571	1424.85	17.127	1424.85	323.6
ABUW_RS10740	CDS	HIT domain-containing protein	Chromosome	2194377	2194811	-	435	357.92	334.464	385.232	354.455	394.849	409.253	185.437	165.985	165.985	409.253	323.4
ABUW_RS08690	CDS	DUF2750 domain-containing protein	Chromosome	1781988	1782413	-	426	261.545	205.607	375.879	374.407	412.951	441.59	292.007	185.695	185.695	441.59	318.7
ABUW_RS04235	CDS	hypothetical protein	Chromosome	843547	843753	+	207	330.696	282.678	414.295	332.266	344.124	355.187	225.853	258.019	225.853	414.295	317.9
ABUW_RS02045	CDS	50S ribosomal protein L14	Chromosome	437279	437647	+	369	210.809	205.308	505.061	348.485	386.043	375.012	177.686	333.807	177.686	505.061	317.8
ABUW_RS15160	CDS	trehalose-phosphatase	Chromosome	3142445	3143296	+	852	305.867	268.775	248.916	337.097	377.747	404.117	441.235	142.396	142.396	441.235	315.8
ABUW_RS01480	CDS	LemA family protein	Chromosome	325229	325819	+	591	371.327	337.478	300.524	355.32	378.865	368.24	249.094	155.065	155.065	378.865	314.5
ABUW_RS09650	CDS	XRE family transcriptional regulator	Chromosome	1989509	1989844	-	336	428.301	407.181	292.15	305.41	309.223	288.734	222.057	252.448	222.057	428.301	313.2
ABUW_RS01590	CDS	50S ribosomal protein L19	Chromosome	345951	346319	+	369	188.336	198.988	496.678	312.34	416.264	382.638	186.969	322.751	186.969	496.678	313.1
sRNA81	sRNA		Chromosome	1963085	1963253	+	169	288.42	314.949	328.838	253.122	523.5	467.668	170.115	153.817	153.817	523.5	312.6
ABUW_RS08605	CDS	hypothetical protein	Chromosome	1765164	1765379	-	216	233.958	180.415	395.933	403.215	444.101	416.303	192.007	233.023	180.415	444.101	312.4
ABUW_RS08705	CDS	hypothetical protein	Chromosome	1783706	1784032	+	327	388.434	350.909	319.455	326.771	308.716	383.551	262.459	155.124	155.124	388.434	311.9
ABUW_RS05245	CDS	peptidylprolyl isomerase	Chromosome	1079141	1079623	-	483	183.629	175.393	276.327	284.95	379.882	418.392	448.317	325.588	175.393	448.317	311.6
ABUW_RS13055	CDS	cold-shock protein	Chromosome	2678666	2678881	-	216	414.603	362.406	382.959	284.711	363.859	360.439	179.502	130.255	130.255	414.603	309.8
ABUW_RS01505	CDS	bacterioferritin	Chromosome	330212	330676	-	465	156.817	168.642	319.57	412.925	404.683	559.356	271.889	180.46	156.817	559.356	309.3
ABUW_RS14850	CDS	elongation factor Tu	Chromosome	3086280	3087470	-	1191	216.358	222.05	381.022	288.858	380.998	368.063	270.199	308.367	216.358	381.022	304.5
ABUW_RS12310	CDS	phenylacetate-CoA oxygenase subunit PaaJ	Chromosome	2523715	2524215	-	501	193.557	278.401	396.523	324.481	457.99	479.452	293.872	9.5393	9.5393	479.452	304.2
ABUW_RS17065	CDS	hypothetical protein	Chromosome	3554710	3555054	-	345	74.1448	80.6016	326.245	468.336	473.751	597.664	263.209	145.643	74.1448	597.664	303.7
ABUW_RS16680	CDS	50S ribosomal protein L33	Chromosome	3476470	3476625	+	156	105.65	131.791	236.999	252.75	469.517	545.094	265.226	422.948	105.65	545.094	303.7
ABUW_RS01670	CDS	hypothetical protein	Chromosome	361932	362507	-	576	281.482	278.643	283.014	349.055	329.287	339.248	376.247	174.284	174.284	376.247	301.4
ABUW_RS07825	CDS	rRNA pseudouridine synthase	Chromosome	1597969	1598673	+	705	330.296	317.817	401.887	377.389	291.177	331.716	250.864	102.985	102.985	401.887	300.5
ABUW_RS18015	CDS	DUF2726 domain-containing protein	Chromosome	3759685	3760185	-	501	448.569	434.686	270.345	296.176	339.62	339.136	174.001	99.2071	99.2071	448.569	300.2
ABUW_RS00345	CDS	fumarylacetoacetase	Chromosome	73767	75074	-	1308	607.012	617.69	252.319	173.707	338.018	252.169	129.77	23.975	23.975	617.69	299.3
ABUW_RS07120	tRNA	tRNA-Trp	Chromosome	1450589	1450662	+	74	201.699	165.233	589.242	306.424	360.772	525.576	107.056	134.033	107.056	589.242	298.8
ABUW_RS17715	CDS	D-alanyl-D-alanine endopeptidase PBP7/8	Chromosome	3697511	3698518	-	1008	320.461	339.94	264.442	285.456	402.381	394.054	227.611	153.912	153.912	402.381	298.5
ABUW_RS17510	tRNA	tRNA-Trp	Chromosome	3659202	3659277	-	76	315.742	291.583	299.836	265.611	368.582	337.202	277.993	222.786	222.786	368.582	297.4
ABUW_RS06430	CDS	hypothetical protein	Chromosome	1331986	1332630	+	645	318.402	331.483	307.868	290.112	331.612	328.891	245.287	212.347	212.347	331.612	295.8
ABUW_RS16640	CDS	peptide-methionine (S)-S-oxide reductase MsrA	Chromosome	3470064	3470585	+	522	342.135	338.547	323.87	386.693	266.871	259.571	254.314	179.583	179.583	386.693	293.9
ABUW_RS01340	tRNA	tRNA-Glu	Chromosome	292197	292272	-	76	252.32	305.267	246.4	261.546	475.432	426.035	170.146	207.657	170.146	475.432	293.1
ABUW_RS12330	CDS	phenylacetic acid degradation bifunctional protein PaaZ	Chromosome	2526527	2528629	+	2103	184.286	280.967	284.039	338.777	483.964	478.828	260.189	22.1925	22.1925	483.964	291.7
ABUW_RS02105	CDS	30S ribosomal protein S13	Chromosome	442897	443253	+	357	176.904	194.819	434.225	312.593	363.222	423.964	136.247	281.667	136.247	434.225	290.5
ABUW_RS12660	CDS	LamB/YcsF family protein	Chromosome	2599973	2600737	-	765	314.632	330.501	322.014	278.358	346.307	292.665	218.837	206.685	206.685	346.307	288.8
ABUW_RS04860	CDS	hypothetical protein	Chromosome	1003976	1004164	+	189	318.975	323.606	235.264	331.984	306.66	293.4	295.056	201.514	201.514	331.984	288.3
ABUW_RS14395	CDS	hypothetical protein	Chromosome	2978751	2978951	+	201	160.159	134.897	281.95	281.669	358.915	294.089	563.917	229.73	134.897	563.917	288.2
ABUW_RS16815	CDS	DUF1311 domain-containing protein	Chromosome	3504724	3505092	-	369	411.775	468.928	348.711	315.096	277.877	263.43	122.239	96.7166	96.7166	468.928	288.1
ABUW_RS14870	CDS	hypothetical protein	Chromosome	3091087	3092412	-	1326	330.185	319.157	313.13	324.559	305.415	315.403	270.682	123.954	123.954	330.185	287.8
ABUW_RS15450	CDS	response regulator	Chromosome	3208842	3209558	-	717	313.454	300.79	329.386	287.081	340.292	312.161	268.352	146.328	146.328	340.292	287.2
ABUW_RS04160	CDS	50S ribosomal protein L21	Chromosome	829662	829973	+	312	197.254	168.355	466.33	330.362	370.529	343.458	146.86	258.332	146.86	466.33	285.2
ABUW_RS20000	CDS	hypothetical protein	Chromosome	3863649	3863783	-	135	489.472	464.206	86.7293	161.141	322.256	258.028	210.161	285.515	86.7293	489.472	284.7
ABUW_RS07555	CDS	30S ribosomal protein S6	Chromosome	1533487	1533870	-	384	121.635	112.201	470.535	328.669	399.896	440.702	95.7956	299.094	95.7956	470.535	283.6
ABUW_RS02720	CDS	hypothetical protein	Chromosome	556350	556631	+	282	367.836	389.472	370.179	283.783	288.948	253.249	158.538	156.271	156.271	389.472	283.5
sRNA1	sRNA		Chromosome	92960	93224	+	265	263.9	269.114	322.701	230.795	413.28	355.736	240.858	168.813	168.813	413.28	283.1
ABUW_RS00975	CDS	single-stranded DNA-binding protein	Chromosome	222145	222726	+	582	294.321	324.059	311.395	300.385	371.43	329.155	150.985	169.464	150.985	371.43	281.4
ABUW_RS18190	CDS	F0F1 ATP synthase subunit C	Chromosome	3794371	3794616	-	246	148.423	237.761	394.206	330.77	293.571	334.065	201.974	307.349	148.423	394.206	281
ABUW_RS04835	CDS	DUF3106 domain-containing protein	Chromosome	1000526	1000915	-	390	343.941	341.526	265.735	293.548	291.585	354.73	205.454	145.803	145.803	354.73	280.3
ABUW_RS12805	CDS	universal stress protein	Chromosome	2637592	2638434	-	843	292.556	273.402	266.138	276.002	347.235	332.932	302.951	151.318	151.318	347.235	280.3
ABUW_RS16860	CDS	RNA pyrophosphohydrolase	Chromosome	3511928	3512413	+	486	363.334	326.47	330.232	300.52	297.39	305.176	177.966	140.695	140.695	363.334	280.2
ABUW_RS17250	tRNA	tRNA-Met	Chromosome	3604180	3604256	-	77	247.509	292.626	380.916	326.079	279.548	314.474	155.84	231.318	155.84	380.916	278.5
ABUW_RS05710	CDS	siderophore-interacting protein	Chromosome	1194101	1194961	-	861	1113.07	1080.19	5.1857	4.19576	4.67813	3.63147	3.52779	4.87591	3.52779	1113.07	277.4
ABUW_RS07485	CDS	DNA-binding transcriptional regulator Fis	Chromosome	1519763	1520032	-	270	235.141	224.587	326.532	257.192	303.406	381.401	270.55	216.061	216.061	381.401	276.9
ABUW_RS07565	CDS	cytochrome o ubiquinol oxidase subunit IV	Chromosome	1534944	1535273	-	330	215.013	277.262	312.539	239.168	323.87	354.113	311.207	181.724	181.724	354.113	276.9
sRNA86	sRNA		Chromosome	2875816	2875955	+	140	229.496	231.715	238.173	245.679	367.361	352.291	416.51	120.24	120.24	416.51	275.2
ABUW_RS13105	CDS	hypothetical protein	Chromosome	2684897	2685121	-	225	228.365	237.878	333.125	349.307	311.824	338.97	243.638	146.795	146.795	349.307	273.7
ABUW_RS03460	CDS	hypothetical protein	Chromosome	708354	708557	+	204	260.181	252.788	364.012	300.798	317.472	327.684	150.365	186.958	150.365	364.012	270
ABUW_RS15175	CDS	bacterioferritin	Chromosome	3146270	3146734	-	465	91.0522	111.158	242.844	405.64	407.701	560.888	190.833	148.984	91.0522	560.888	269.9
ABUW_RS04445	tRNA	tRNA-Cys	Chromosome	901178	901251	-	74	259.139	286.688	322.703	250.697	335.111	291.074	180.898	188.664	180.898	335.111	264.4
ABUW_RS13900	CDS	cell division protein ZapA	Chromosome	2870334	2870618	+	285	269.604	270.95	238.119	240.62	302.812	296.051	291.134	204.23	204.23	302.812	264.2
ABUW_RS12890	CDS	hypothetical protein	Chromosome	2652871	2653461	-	591	342.664	362.827	242.638	248.145	285.416	298.415	188.278	142.284	142.284	362.827	263.8
ABUW_RS02095	CDS	preprotein translocase subunit SecY	Chromosome	441300	442652	+	1353	198.265	225.826	416.712	261.31	337.437	326.557	124.016	217.572	124.016	416.712	263.5
ABUW_RS01325	CDS	hypothetical protein	Chromosome	290441	290779	-	339	254.952	288.363	290.738	266.23	278.2	276.87	226.594	221.33	221.33	290.738	262.9
ABUW_RS10650	CDS	hypothetical protein	Chromosome	2176421	2176723	+	303	271.353	262.238	236.945	265.468	286.049	324.537	299.011	154.515	154.515	324.537	262.5
ABUW_RS07580	CDS	ubiquinol oxidase subunit II	Chromosome	1537893	1538945	-	1053	223.282	245.453	349.035	270.595	300.377	329.644	206.297	172.022	172.022	349.035	262.1
ABUW_RS19610	CDS	BrnA antitoxin family protein	Plasmid	3036	3350	+	315	300.02	295.387	319.844	284.463	275.77	319.949	183.916	111.777	111.777	319.949	261.4
ABUW_RS04240	CDS	YecA family protein	Chromosome	843829	844353	+	525	238.552	270.164	398.108	295.65	241.307	260.779	163.908	218.859	163.908	398.108	260.9
ABUW_RS18325	tRNA	tRNA-Gly	Chromosome	3817685	3817760	+	76	251.04	233.698	338.742	266.055	313.179	302.308	178.588	200.281	178.588	338.742	260.5
ABUW_RS04260	CDS	succinate dehydrogenase%2C cytochrome b556 subunit	Chromosome	848313	848705	+	393	136.346	148.956	351.165	302.057	299.788	340.737	242.517	243.434	136.346	351.165	258.1
ABUW_RS19270	CDS	trimethoprim-resistant dihydrofolate reductase DfrA7	Plasmid	29576	30049	-	474	238.664	265.977	218.868	212.084	284.402	254.487	319.094	262.719	212.084	319.094	257
ABUW_RS12970	CDS	hypothetical protein	Chromosome	2665673	2666017	-	345	255.169	204.829	363.073	333.823	284.798	309.968	183.312	120.583	120.583	363.073	256.9
ABUW_RS15620	tRNA	tRNA-Pro	Chromosome	3250594	3250670	-	77	212.963	211.918	381.224	304.409	322.361	404.711	85.6144	127.589	85.6144	404.711	256.3
ABUW_RS09700	CDS	hypothetical protein	Chromosome	1996037	1996243	+	207	313.584	300.581	336.995	253.664	277.886	270.936	152.235	141.275	141.275	336.995	255.9
ABUW_RS07835	CDS	type II toxin-antitoxin system RelB/DinJ family antitoxin	Chromosome	1599208	1599516	-	309	278.761	230.202	252.578	249.513	330.383	368.435	168.012	164.174	164.174	368.435	255.3
ABUW_RS19605	CDS	BrnT family toxin	Plasmid	2762	3049	+	288	321.828	298.022	321.875	279.607	265.953	267.977	160.122	120.182	120.182	321.875	254.4
ABUW_RS02480	CDS	OmpA family protein	Chromosome	515627	516106	-	480	173.057	171.289	191.43	227.037	375.377	362.103	304.314	230.085	171.289	375.377	254.3
ABUW_RS16730	CDS	hypothetical protein	Chromosome	3486500	3486949	-	450	348.197	386.44	248.406	263.56	203.444	188.438	227.252	158.97	158.97	386.44	253.1
ABUW_RS04655	CDS	Tim44 domain-containing protein	Chromosome	956657	957634	-	978	286.942	278.563	237.883	257.045	341.568	310.094	183.557	127.272	127.272	341.568	252.9
ABUW_RS19615	CDS	TonB-dependent receptor	Plasmid	3478	5889	+	2412	395.535	371.068	242.969	189.789	247.384	214.602	177.381	183.583	177.381	395.535	252.8
sRNA85	sRNA		Chromosome	2872870	2872926	-	57	231.636	170.173	139.372	139.373	539.449	487.899	195.36	111.77	111.77	539.449	251.9
ABUW_RS13140	CDS	heavy metal-associated domain protein	Chromosome	2691519	2691713	+	195	645.532	738.871	105.868	87.5875	76.5744	76.0147	149.636	128.503	76.0147	738.871	251.1
ABUW_RS04045	CDS	porin	Chromosome	802004	803308	+	1305	243.441	253.76	266.862	256.034	371.418	304.293	115.516	172.692	115.516	371.418	248
ABUW_RS19580	CDS	hypothetical protein	Plasmid	82570	82821	-	252	245.129	312.209	174.304	217.664	226.017	266.256	325.788	211.262	174.304	325.788	247.3
ABUW_RS15675	CDS	hypothetical protein	Chromosome	3258406	3258801	-	396	272.625	287.283	215.754	197.817	326.676	339.749	182.244	139.399	139.399	339.749	245.2
ABUW_RS12665	CDS	divalent metal cation transporter	Chromosome	2600772	2602004	-	1233	268.117	290.456	283.081	248.858	268.675	236.862	173.507	191.099	173.507	290.456	245.1
ABUW_RS19420	CDS	APH(3')-VI family aminoglycoside O-phosphotransferase	Plasmid	53507	54286	+	780	202.379	226.962	216.553	174.044	251.453	304.363	266.905	312.905	174.044	312.905	244.4
ABUW_RS11850	CDS	glucose 1-dehydrogenase	Chromosome	2423144	2424022	+	879	234.042	188.034	205.193	281.265	295.262	274.708	338.573	131.616	131.616	338.573	243.6
ABUW_RS16845	CDS	DUF2061 domain-containing protein	Chromosome	3509864	3510112	+	249	925.581	909.539	13.5677	16.1554	20.1551	17.7891	23.1294	16.4164	13.5677	925.581	242.8
ABUW_RS02120	CDS	DNA-directed RNA polymerase subunit alpha	Chromosome	444316	445323	+	1008	153.233	174.925	434.263	256.178	309.714	307.638	108.741	195.386	108.741	434.263	242.5
ABUW_RS09210	CDS	type 1 glutamine amidotransferase domain-containing protein	Chromosome	1892175	1892867	+	693	304.506	287.187	265.433	308.697	254.197	227.313	213.259	74.201	74.201	308.697	241.8
ABUW_RS01335	tRNA	tRNA-Glu	Chromosome	292093	292168	-	76	219.329	270.27	261.322	218.965	362.375	318.079	123.847	155.218	123.847	362.375	241.2
ABUW_RS10185	CDS	CoA transferase subunit B	Chromosome	2079357	2079998	+	642	194.515	220.791	301.834	282.148	386.265	339.754	129.314	73.6073	73.6073	386.265	241
sRNA7	sRNA		Chromosome	233514	233633	-	120	227.057	275.323	166.543	278.948	331.626	254.961	201.331	189.279	166.543	331.626	240.6
ABUW_RS05155	CDS	glyceraldehyde-3-phosphate dehydrogenase	Chromosome	1058748	1060205	+	1458	164.885	166.875	356.795	278.444	292.492	326.176	125.27	204.061	125.27	356.795	239.4
ABUW_RS08045	CDS	hypothetical protein	Chromosome	1645128	1645379	+	252	264.422	244.255	316.659	296.699	212.818	171.638	245.09	162.356	162.356	316.659	239.2
ABUW_RS08380	CDS	SDR family NAD(P)-dependent oxidoreductase	Chromosome	1718751	1719758	+	1008	279.422	265.302	260.071	281.204	267.298	283.541	182.827	93.8388	93.8388	283.541	239.2
ABUW_RS19275	CDS	aminoglycoside N-acetyltransferase AAC(6')-Ib3	Plasmid	30131	30685	-	555	258.595	303.859	267.127	252.63	288.257	257.46	142.863	138.073	138.073	303.859	238.6
ABUW_RS11470	CDS	dicarboxylate/amino acid:cation symporter	Chromosome	2340767	2342074	+	1308	330.098	327.601	236.223	227.403	194.499	225.547	119.524	241.38	119.524	330.098	237.8
ABUW_RS16950	CDS	DMT family transporter	Chromosome	3533892	3534353	+	462	256.003	227.934	250.924	286.362	306.89	302.844	182.541	82.9691	82.9691	306.89	237.1
ABUW_RS04565	tRNA	tRNA-Ser	Chromosome	938217	938306	+	90	247.411	248.397	333.283	191.895	294.08	290.667	135.227	153.26	135.227	333.283	236.8
ABUW_RS12305	CDS	phenylacetate-CoA oxygenase/reductase subunit PaaK	Chromosome	2522630	2523691	-	1062	148.117	213.443	288.185	256.817	350.391	312.364	300.018	8.61507	8.61507	350.391	234.7
ABUW_RS03410	tRNA	tRNA-Asp	Chromosome	698657	698733	+	77	225.771	241.304	255.075	206.563	327.263	324.1	145.155	151.661	145.155	327.263	234.6
ABUW_RS03440	CDS	hypothetical protein	Chromosome	702919	703494	-	576	257.161	276.717	229.093	217.172	290.996	265.152	160.122	176.458	160.122	290.996	234.1
ABUW_RS04405	CDS	23S rRNA (uridine(2552)-2'-O)-methyltransferase RlmE	Chromosome	894403	895053	+	651	310.933	345.206	271.431	229.909	209.278	194.856	165.981	142.483	142.483	345.206	233.8
ABUW_RS02070	CDS	50S ribosomal protein L6	Chromosome	439262	439795	+	534	151.603	182.424	440.098	267.384	284.772	247.026	101.755	188.528	101.755	440.098	232.9
ABUW_RS17500	CDS	transcription termination/antitermination protein NusG	Chromosome	3658145	3658678	-	534	128.399	130.61	452.195	278.883	236.202	263.052	119.11	248.28	119.11	452.195	232.1
ABUW_RS00750	CDS	cell division protein FtsZ	Chromosome	166438	167613	+	1176	238.223	243.174	221.217	223.489	319.147	270.77	176.808	161.632	161.632	319.147	231.8
sRNA75	sRNA		Chromosome	2686559	2686770	-	212	193.423	436.611	127.765	223.963	252.11	499.103	66.0481	51.3981	51.3981	499.103	231.3
ABUW_RS06035	CDS	30S ribosomal protein S2	Chromosome	1278330	1279082	+	753	119.474	112.562	390.659	269.058	347.738	327.103	99.1538	181.712	99.1538	390.659	230.9
ABUW_RS04975	CDS	2%2C3%2C4%2C5-tetrahydropyridine-2%2C6-dicarboxylate N-succinyltransferase	Chromosome	1025500	1026321	-	822	213.728	215.887	279.648	248.769	257.459	258.839	170.96	197.968	170.96	279.648	230.4
ABUW_RS00340	CDS	maleylacetoacetate isomerase	Chromosome	73148	73780	-	633	469.688	465.863	172.118	130.987	264.727	213.395	101.16	15.9469	15.9469	469.688	229.2
ABUW_RS03285	CDS	toxin	Chromosome	673231	673680	+	450	279.021	263.901	232.071	251.187	281.748	243.535	153.453	124.535	124.535	281.748	228.7
ABUW_RS17515	CDS	elongation factor Tu	Chromosome	3659338	3660528	-	1191	156.327	167.802	287.151	215.952	283.279	265.147	200.884	248.506	156.327	287.151	228.1
ABUW_RS18820	CDS	NAD(P)H-dependent oxidoreductase	Chromosome	3933639	3934181	+	543	211.368	191.136	198.885	246.376	247.6	257.978	308.688	149.014	149.014	308.688	226.4
ABUW_RS18640	CDS	UDP-N-acetylglucosamine 2-epimerase (non-hydrolyzing)	Chromosome	3895617	3896747	-	1131	173.856	180.6	316.029	255.5	289.245	254.911	164.22	172.061	164.22	316.029	225.8
sRNA24	sRNA		Chromosome	945895	946067	+	173	206.877	240.997	189.858	143.997	428.322	329.773	140.698	119.466	119.466	428.322	225
ABUW_RS05145	CDS	membrane protein	Chromosome	1056888	1057475	+	588	270.942	249.386	154.795	216.17	278.177	297.791	225.847	103.992	103.992	297.791	224.6
ABUW_RS08715	CDS	nitroreductase family protein	Chromosome	1785435	1786031	+	597	244.858	258.337	207.419	236.052	214.694	268.86	229.541	136.386	136.386	268.86	224.5
ABUW_RS10440	CDS	YbaB/EbfC family nucleoid-associated protein	Chromosome	2133222	2133551	-	330	197.755	185.472	256.584	173.86	223.383	221.606	260.45	267.813	173.86	267.813	223.4
ABUW_RS13710	tRNA	tRNA-Ser	Chromosome	2826194	2826283	-	90	241.932	247.767	304.784	180.909	271.08	262.874	129.65	145.394	129.65	304.784	223
ABUW_RS08580	CDS	DUF159 family protein	Chromosome	1758355	1758993	-	639	243.144	220.476	200.132	257.263	260.949	234.253	251.307	111.554	111.554	260.949	222.4
ABUW_RS16430	CDS	nucleoside-diphosphate kinase	Chromosome	3420637	3421068	-	432	146.754	151.046	257.258	240.507	258.185	301.934	222.252	200.762	146.754	301.934	222.3
ABUW_RS07880	CDS	peptidyl-prolyl cis-trans isomerase	Chromosome	1607409	1607918	-	510	159.322	153.292	263.421	227.287	244.866	285.399	206.736	216.166	153.292	285.399	219.6
ABUW_RS18585	CDS	UDP-glucose/GDP-mannose dehydrogenase family protein	Chromosome	3882717	3883979	-	1263	267.72	248.441	250.953	248.543	224.089	217.4	176.285	119.147	119.147	267.72	219.1
ABUW_RS04705	CDS	electron transfer flavoprotein subunit alpha	Chromosome	967125	968057	+	933	222.521	239.658	216.538	200.981	239.464	268.154	214.312	148.786	148.786	268.154	218.8
ABUW_RS11495	CDS	hypothetical protein	Chromosome	2349370	2350311	+	942	217.203	209.475	216.846	230.916	277.462	265.709	175.043	155.652	155.652	277.462	218.5
ABUW_RS13740	tRNA	tRNA-Glu	Chromosome	2833196	2833271	+	76	219.694	253.104	221.166	212.681	304.255	266.196	118.605	142.781	118.605	304.255	217.3
ABUW_RS08140	CDS	transaldolase	Chromosome	1663430	1664419	-	990	242.318	226.375	227.802	246.115	251.565	244.223	189.115	106.572	106.572	251.565	216.8
ABUW_RS18650	CDS	membrane protein	Chromosome	3898391	3899491	+	1101	198.509	172.28	271.037	252.807	277.629	259.443	161.298	128.54	128.54	277.629	215.2
ABUW_RS05235	CDS	hypothetical protein	Chromosome	1076659	1077399	-	741	290.367	280.824	257.445	223.01	244.209	213.909	118.21	88.6274	88.6274	290.367	214.6
ABUW_RS10790	CDS	hypothetical protein	Chromosome	2204612	2204980	+	369	248.077	236.548	232.41	236.364	255.231	249.26	120.065	138.499	120.065	255.231	214.6
ABUW_RS04700	CDS	electron transfer flavoprotein subunit beta/FixA family protein	Chromosome	966358	967107	+	750	232.773	232.293	228.042	202.348	205.4	228.403	214.728	166.142	166.142	232.773	213.8
ABUW_RS12290	CDS	3-hydroxyacyl-CoA dehydrogenase	Chromosome	2519516	2521054	-	1539	139.148	176.476	214.532	212.074	351.728	338.321	253.887	7.06954	7.06954	351.728	211.7
ABUW_RS19590	CDS	replication initiation protein	Plasmid	1	951	+	951	316.312	298.467	268.486	205.218	181.515	186.102	106.749	125.554	106.749	316.312	211.1
ABUW_RS12865	tRNA	tRNA-Gly	Chromosome	2650036	2650111	+	76	220.791	212.882	261.243	189.469	261.81	236.559	150.946	151.019	150.946	261.81	210.6
ABUW_RS10180	CDS	CoA transferase subunit A	Chromosome	2078651	2079355	+	705	167.478	149.575	325.948	319.572	276.53	272.878	109.641	62.5258	62.5258	325.948	210.5
ABUW_RS17485	CDS	50S ribosomal protein L10	Chromosome	3656083	3656589	-	507	140.908	176.476	331.426	209.406	252.049	303.225	100.438	165.414	100.438	331.426	209.9
ABUW_RS04365	CDS	universal stress protein	Chromosome	886151	886588	-	438	225.504	259.764	261.487	235.839	178.199	173.335	218.368	118.745	118.745	261.487	208.9
ABUW_RS01190	CDS	membrane protein	Chromosome	260358	260753	+	396	252.49	273.818	215.019	217.893	293.779	276.086	84.2946	52.9554	52.9554	293.779	208.3
ABUW_RS17115	CDS	polyribonucleotide nucleotidyltransferase	Chromosome	3566252	3568345	-	2094	242.284	219.102	228.991	228.461	312.394	239.919	86.4072	108.281	86.4072	312.394	208.2
ABUW_RS06635	CDS	DUF1315 family protein	Chromosome	1373440	1373712	+	273	198.364	208.382	234.797	183.572	184.955	195.488	237.894	221.915	183.572	237.894	208.2
ABUW_RS13315	CDS	M48 family peptidase	Chromosome	2731856	2732641	-	786	243.85	250.873	217.121	216.84	240.282	219.231	154.781	121.67	121.67	250.873	208.1
ABUW_RS17105	CDS	MerR family transcriptional regulator	Chromosome	3564335	3564664	+	330	268.198	256.138	190.553	192.179	231.228	244.802	192.35	86.7332	86.7332	268.198	207.8
ABUW_RS07570	CDS	cytochrome o ubiquinol oxidase subunit III	Chromosome	1535273	1535893	-	621	186.553	214.302	228.21	190.162	237.555	283.458	178.183	135.681	135.681	283.458	206.8
ABUW_RS02530	CDS	TIGR01244 family phosphatase	Chromosome	526947	527282	-	336	226.594	233.894	186.921	219.665	206.283	206.827	232.698	138.329	138.329	233.894	206.4
ABUW_RS07545	CDS	50S ribosomal protein L9	Chromosome	1532793	1533239	-	447	81.0299	92.2846	226.616	206.142	358.932	380.481	87.7002	212.04	81.0299	380.481	205.7
ABUW_RS08675	CDS	Grx4 family monothiol glutaredoxin	Chromosome	1779588	1779929	-	342	171.95	147.542	187.495	223.45	265.31	296.044	180.593	172.046	147.542	296.044	205.6
ABUW_RS05400	CDS	ferredoxin reductase	Chromosome	1121708	1122778	+	1071	489.532	526.462	113.237	111.82	142.769	139.97	88.0389	26.6022	26.6022	526.462	204.8
ABUW_RS12420	CDS	epoxyqueuosine reductase QueH	Chromosome	2546814	2547473	+	660	182.18	184.564	302.319	261.48	279.837	261.988	118.206	46.9624	46.9624	302.319	204.7
ABUW_RS08405	CDS	D-amino acid dehydrogenase	Chromosome	1723556	1724800	+	1245	283.529	268.936	154.824	181.942	264.067	246.871	131.428	102.008	102.008	283.529	204.2
ABUW_RS19430	CDS	hypothetical protein	Plasmid	55440	55664	-	225	235.342	294.519	157.934	149.796	218.856	156.361	168.16	241.469	149.796	294.519	202.8
ABUW_RS03100	CDS	hypothetical protein	Chromosome	633178	633621	+	444	176.232	155.495	101.51	193.54	344.236	291.791	210.045	143.148	101.51	344.236	202
ABUW_RS04840	CDS	hypothetical protein	Chromosome	1000905	1001225	-	321	237.096	275.258	177.288	184.388	194.024	239.057	193.794	107.164	107.164	275.258	201
ABUW_RS11845	CDS	hypothetical protein	Chromosome	2422589	2423002	+	414	214.872	162.637	180.473	237.813	231.562	213.02	288.597	74.6304	74.6304	288.597	200.5
ABUW_RS00115	CDS	methionine/alanine import family NSS transporter small subunit	Chromosome	27176	27319	+	144	277.334	324.59	160.721	161.291	161.726	153.158	174.136	189.046	153.158	324.59	200.3
ABUW_RS18655	CDS	low molecular weight phosphotyrosine protein phosphatase	Chromosome	3899496	3899924	+	429	175.756	166.001	231.709	228.437	264.376	257.791	146.599	124.165	124.165	264.376	199.4
ABUW_RS01355	tRNA	tRNA-Glu	Chromosome	294959	295034	-	76	209.916	242.157	202.651	189.247	277.329	240.064	100.903	131.367	100.903	277.329	199.2
ABUW_RS13360	CDS	hypothetical protein	Chromosome	2742498	2742887	-	390	86.1232	89.8702	380.082	249.48	226.759	268.59	116.094	175.694	86.1232	380.082	199.1
ABUW_RS03110	CDS	hemolysin III	Chromosome	635133	635774	-	642	369.211	384.534	149.497	144.815	157.271	160.998	140.525	84.78	84.78	384.534	199
ABUW_RS01995	CDS	50S ribosomal protein L3	Chromosome	432529	433167	+	639	83.2907	145.791	404.26	269.141	216.207	244.275	54.0285	174.089	54.0285	404.26	198.9
ABUW_RS01690	CDS	hypothetical protein	Chromosome	365274	365837	+	564	214.643	221.757	172.099	234.832	226.764	253.618	165.116	95.2353	95.2353	253.618	198
ABUW_RS18330	tRNA	tRNA-Gly	Chromosome	3817806	3817881	+	76	212.932	202.931	260.618	183.925	234.03	201.666	138.145	144.127	138.145	260.618	197.3
ABUW_RS08900	CDS	cell division protein FtsB	Chromosome	1825835	1826224	+	390	243.535	240.78	244.269	213.379	159.333	209.486	138.477	121.158	121.158	244.269	196.3
ABUW_RS03970	CDS	hypothetical protein	Chromosome	789307	789573	-	267	228.47	241.887	183.902	170.61	196.864	188.821	203.976	151.074	151.074	241.887	195.7
ABUW_RS14895	CDS	NAD+ synthase	Chromosome	3096476	3098101	+	1626	203.604	198.066	225.466	215.851	211.154	252.115	162.968	94.3951	94.3951	252.115	195.5
ABUW_RS00010	CDS	DNA polymerase III subunit beta	Chromosome	1590	2738	+	1149	185.133	171.939	245.147	219.944	234.789	245.506	127.989	132.984	127.989	245.506	195.4
ABUW_RS10070	CDS	Fur family transcriptional regulator	Chromosome	2056008	2056409	-	402	739.6	669.53	23.1734	20.8379	31.5991	27.8995	28.3439	19.1356	19.1356	739.6	195
ABUW_RS18470	CDS	polyketide cyclase	Chromosome	3856633	3857010	-	378	218.064	212.308	173.723	215.59	190.134	197.892	204.091	147.509	147.509	218.064	194.9
ABUW_RS01580	CDS	ribosome maturation factor RimM	Chromosome	344409	344957	+	549	96.1605	111.968	536.892	241.095	188.134	189.167	50.35	140.469	50.35	536.892	194.3
ABUW_RS02560	CDS	sulfurtransferase	Chromosome	530383	530697	+	315	251.953	274.338	187.79	199.886	173.025	156.335	145.658	134.834	134.834	274.338	190.5
ABUW_RS00350	CDS	amino acid permease	Chromosome	75433	76821	+	1389	332.385	385.209	198.151	140.073	203.795	155.73	70.5654	35.8332	35.8332	385.209	190.2
ABUW_RS14880	CDS	protoporphyrinogen oxidase HemJ	Chromosome	3093957	3094409	+	453	233.921	249.256	213.116	181.993	196.291	212.869	130.893	101.03	101.03	249.256	189.9
ABUW_RS12285	CDS	3-oxoadipyl-CoA thiolase	Chromosome	2518295	2519503	-	1209	138.363	181.371	215.665	215.437	291.159	252.143	209.321	9.04657	9.04657	291.159	189.1
ABUW_RS04515	CDS	MBL fold metallo-hydrolase	Chromosome	925826	926788	+	963	184.353	196.857	157.084	179.522	267.186	258.676	137.105	112.492	112.492	267.186	186.7
ABUW_RS05595	CDS	YbdD/YjiX family protein	Chromosome	1168988	1169290	+	303	218.357	193.803	164.541	145.334	258.334	219.473	154.603	128.844	128.844	258.334	185.4
sRNA63	sRNA		Chromosome	2535698	2535842	-	145	314.364	328.697	127.51	162.93	134.825	128.422	197.987	85.1653	85.1653	328.697	185
ABUW_RS13200	CDS	KTSC domain-containing protein	Chromosome	2707433	2707648	+	216	205.501	198.565	140.023	190.709	186.421	164.645	263.947	124.61	124.61	263.947	184.3
ABUW_RS02030	CDS	50S ribosomal protein L16	Chromosome	436322	436735	+	414	99.702	124.958	421.136	194.048	222.431	201.719	61.1815	148.519	61.1815	421.136	184.2
ABUW_RS06670	CDS	hypothetical protein	Chromosome	1382851	1383234	+	384	192.193	201.802	186.81	207.715	210.522	192.252	178.035	102.422	102.422	210.522	184
ABUW_RS03155	CDS	porin	Chromosome	644875	646128	+	1254	228.972	228.988	187.931	165.17	213.695	202.102	136.014	99.5762	99.5762	228.988	182.8
ABUW_RS10220	CDS	aspartate ammonia-lyase	Chromosome	2086545	2087963	+	1419	313.997	334.657	117.592	143.027	120.332	156.841	138.063	131.92	117.592	334.657	182.1
ABUW_RS17420	CDS	hypothetical protein	Chromosome	3637127	3638266	+	1140	240.074	208.321	169.491	184.309	227.807	200.858	146.316	75.0661	75.0661	240.074	181.5
ABUW_RS05330	CDS	DUF962 domain-containing protein	Chromosome	1101136	1101513	+	378	196.18	187.931	196.294	194.886	200.041	240.231	140.341	92.2381	92.2381	240.231	181
ABUW_RS08515	CDS	recombinase RecA	Chromosome	1745948	1746997	-	1050	200.597	221.237	212.896	205.083	182.289	171.687	121.389	132.71	121.389	221.237	181
ABUW_RS01765	CDS	hypothetical protein	Chromosome	382756	383175	-	420	202.872	171.359	186.221	209.482	202.629	206.875	173.457	95.1045	95.1045	209.482	181
ABUW_RS07165	CDS	glycosyltransferase	Chromosome	1459304	1459948	+	645	183.617	157.783	180.937	177.494	200.564	204.021	253.935	88.414	88.414	253.935	180.8
ABUW_RS16285	CDS	TetR/AcrR family transcriptional regulator	Chromosome	3388369	3388941	+	573	232.981	228.888	179.851	164.332	214.259	234.204	99.4443	92.0756	92.0756	234.204	180.8
ABUW_RS14855	CDS	elongation factor G	Chromosome	3087565	3089703	-	2139	103.506	124.755	326.887	193.953	217.12	213.557	91.0218	174.226	91.0218	326.887	180.6
ABUW_RS14800	CDS	cell division topological specificity factor MinE	Chromosome	3076085	3076357	+	273	153.817	171.558	209.156	181.966	204.138	198.033	180.463	143.272	143.272	209.156	180.3
ABUW_RS12280	CDS	phenylacetate--CoA ligase	Chromosome	2516965	2518254	-	1290	138.871	184.347	215.848	212.802	264.131	214.371	190.241	20.6523	20.6523	264.131	180.2
ABUW_RS02700	CDS	hypothetical protein	Chromosome	553705	553920	-	216	178.877	174.813	122.183	174.037	202.556	149.392	208.513	231.109	122.183	231.109	180.2
ABUW_RS06710	CDS	RNA polymerase sigma factor RpoH	Chromosome	1389336	1390202	-	867	182.423	180.14	174.909	182.37	219.235	214.611	176.398	110.964	110.964	219.235	180.1
ABUW_RS16990	CDS	GFA family protein	Chromosome	3541870	3542280	-	411	204.374	210.397	185.084	176.791	187.753	192.654	133.832	137.049	133.832	210.397	178.5
ABUW_RS02425	CDS	50S ribosomal protein L13	Chromosome	505559	505987	-	429	75.6872	84.7266	265.395	190.629	264.513	264.054	84.9389	193.811	75.6872	265.395	178
ABUW_RS07590	CDS	phosphoenolpyruvate synthase	Chromosome	1540082	1542460	-	2379	209.977	216.825	188.867	169.195	211.084	214.728	119.838	91.6822	91.6822	216.825	177.8
ABUW_RS15090	CDS	3-oxoacyl-ACP reductase FabG	Chromosome	3130635	3131369	-	735	192.185	195.899	244.579	179.12	193.729	193.81	108.812	113.517	108.812	244.579	177.7
ABUW_RS10695	CDS	hypothetical protein	Chromosome	2186693	2187340	+	648	181.878	160.972	174.355	188.897	215.616	217.784	172.188	107.971	107.971	217.784	177.5
ABUW_RS12300	CDS	enoyl-CoA hydratase	Chromosome	2521848	2522621	-	774	127.207	159.774	224.231	197.729	283.452	245.005	172.971	6.24339	6.24339	283.452	177.1
ABUW_RS02080	CDS	30S ribosomal protein S5	Chromosome	440163	440660	+	498	115.938	159.694	320.45	198.637	207.626	194.111	75.9446	142.998	75.9446	320.45	176.9
ABUW_RS13830	CDS	BON domain-containing protein	Chromosome	2859234	2859941	-	708	177.962	170.36	209.308	216.558	214.744	208.316	122.609	92.5388	92.5388	216.558	176.5
ABUW_RS10020	CDS	uracil-DNA glycosylase family protein	Chromosome	2045222	2045809	-	588	220.34	178.78	203.748	202.984	213.096	235.861	101.51	52.3023	52.3023	235.861	176.1
ABUW_RS13250	CDS	OmpA family protein	Chromosome	2716760	2718175	-	1416	223.313	200.565	131.666	142.659	233.319	171.763	175.37	127.559	127.559	233.319	175.8
ABUW_RS11960	CDS	indolepyruvate ferredoxin oxidoreductase family protein	Chromosome	2446955	2450437	+	3483	272.269	242.471	160.331	165.095	222.432	182.164	74.5659	85.5066	74.5659	272.269	175.6
ABUW_RS13305	CDS	cAMP-activated global transcriptional regulator CRP	Chromosome	2729880	2730587	+	708	156.811	156.491	243.389	177.349	222.949	213.403	104.425	129.139	104.425	243.389	175.5
ABUW_RS14145	CDS	carbonic anhydrase	Chromosome	2922149	2922763	-	615	211.728	219.15	190.845	156.901	172.125	172.726	144.474	134.656	134.656	219.15	175.3
ABUW_RS05405	CDS	acyl-CoA desaturase	Chromosome	1122791	1123885	+	1095	382.962	402.602	112.642	102.253	157.957	151.296	74.078	15.2685	15.2685	402.602	174.9
ABUW_RS08240	CDS	TetR/AcrR family transcriptional regulator	Chromosome	1689551	1690123	-	573	221.005	222.729	161.759	164.724	199.644	205.061	101.548	122.332	101.548	222.729	174.9
ABUW_RS01260	CDS	two-component system response regulator OmpR	Chromosome	270657	271421	-	765	209.57	198.119	165.291	174.475	198.227	200.06	157.339	93.747	93.747	209.57	174.6
ABUW_RS19090	CDS	hypothetical protein	Plasmid	7570	7758	+	189	200.866	225.197	173.817	149.107	169.587	190.678	159.889	120.826	120.826	225.197	173.7
ABUW_RS17505	CDS	preprotein translocase subunit SecE	Chromosome	3658686	3659126	-	441	117.647	102.187	276.161	200.334	224.874	229.559	88.9638	147.183	88.9638	276.161	173.4
ABUW_RS13050	CDS	hypothetical protein	Chromosome	2678239	2678463	-	225	240.219	199.222	190.259	187.7	184.311	172.522	111.838	100.021	100.021	240.219	173.3
ABUW_RS15950	CDS	50S ribosomal protein L20	Chromosome	3317862	3318221	-	360	69.7821	90.9866	219.946	179.613	284.496	282.175	93.8309	164.955	69.7821	284.496	173.2
ABUW_RS03420	tRNA	tRNA-Asp	Chromosome	698870	698946	+	77	165.698	192.601	184.289	157.896	238.42	235.818	99.8611	108.831	99.8611	238.42	172.9
ABUW_RS08535	CDS	hypothetical protein	Chromosome	1748882	1749118	+	237	245.932	272.665	174.363	183.933	154.375	133.15	113.839	104.487	104.487	272.665	172.8
ABUW_RS03985	CDS	hypothetical protein	Chromosome	790782	790979	+	198	208.503	179.086	189.456	192.525	227.881	179.905	96.0941	107.564	96.0941	227.881	172.6
ABUW_RS06040	CDS	elongation factor Ts	Chromosome	1279220	1280095	+	876	80.6572	75.2008	287.08	193.503	242.369	217.251	100.2	179.884	75.2008	287.08	172
ABUW_RS14740	CDS	bacteriohemerythrin	Chromosome	3063650	3064105	-	456	137.111	153.145	303.729	229.98	174.139	159.789	128.046	83.5224	83.5224	303.729	171.2
ABUW_RS04460	CDS	hypothetical protein	Chromosome	903183	903605	-	423	167.659	183.836	131.843	153.168	211.007	216.66	182.893	120.712	120.712	216.66	171
ABUW_RS15095	CDS	ACP S-malonyltransferase	Chromosome	3131366	3132352	-	987	198.68	173.091	234.167	198.256	193.279	184.218	84.6845	93.9905	84.6845	234.167	170
ABUW_RS03405	tRNA	tRNA-Asp	Chromosome	698533	698609	+	77	161.549	180.65	201.407	156.728	229.612	228.223	90.7889	107.821	90.7889	229.612	169.6
ABUW_RS18905	CDS	hypothetical protein	Chromosome	3950679	3951053	+	375	189.341	211.502	111.084	128.966	203.041	200.464	196.12	112.649	111.084	211.502	169.1
ABUW_RS02255	CDS	DUF3108 domain-containing protein	Chromosome	471147	471860	-	714	171.991	152.58	182.145	197.615	220.992	235.97	119.564	70.6203	70.6203	235.97	168.9
ABUW_RS19855	pseudogene		Chromosome	2590718	2591092	-	375	172.783	206.46	164.093	132.022	255.896	226.666	103.476	87.2802	87.2802	255.896	168.6
ABUW_RS02115	CDS	30S ribosomal protein S4	Chromosome	443672	444298	+	627	95.6961	119.47	284.68	180.081	219.734	205.953	81.4385	159.031	81.4385	284.68	168.3
ABUW_RS12790	CDS	ferredoxin family protein	Chromosome	2635492	2635815	+	324	154.9	149.028	180.063	161.924	220.148	203.818	126.839	149.691	126.839	220.148	168.3
ABUW_RS15690	CDS	DUF2218 domain-containing protein	Chromosome	3260952	3261224	+	273	147.482	131.918	219.508	185.856	230.471	224.375	119.525	86.1071	86.1071	230.471	168.2
ABUW_RS15040	CDS	50S ribosomal protein L25	Chromosome	3123116	3123412	+	297	82.5733	84.2696	260.844	154.134	227.752	196.34	151.959	185.191	82.5733	260.844	167.9
ABUW_RS03915	CDS	Arc family DNA-binding protein	Chromosome	776117	776428	-	312	229.533	202.576	135.589	146.183	206.179	183.671	130.109	108.996	108.996	229.533	167.9
ABUW_RS11880	CDS	hypothetical protein	Chromosome	2429496	2429717	-	222	156.71	156.29	180.661	184.568	199.154	169.219	160.456	132.964	132.964	199.154	167.5
ABUW_RS16695	CDS	hypothetical protein	Chromosome	3478912	3479415	-	504	194.196	221.383	182.42	163.822	170.449	167.456	127.771	109.439	109.439	221.383	167.1
ABUW_RS18725	CDS	thiol:disulfide interchange protein DsbA/DsbL	Chromosome	3914859	3915476	-	618	155.609	151.795	170.502	157.139	223.163	187.534	183.502	106.545	106.545	223.163	167
ABUW_RS06435	CDS	hypothetical protein	Chromosome	1332657	1333364	+	708	183.72	182.36	202.633	151.495	169.964	163.172	135.114	147.067	135.114	202.633	166.9
ABUW_RS04320	CDS	DUF808 domain-containing protein	Chromosome	863355	864278	+	924	184.85	187.021	199.852	187.908	189.55	169.256	133.176	83.9433	83.9433	199.852	166.9
ABUW_RS00055	CDS	iron-sulfur cluster insertion protein ErpA	Chromosome	13605	13940	+	336	194.678	247.888	146.72	148.399	176.849	145.978	124.434	149.106	124.434	247.888	166.8
ABUW_RS06475	CDS	DUF4760 domain-containing protein	Chromosome	1339552	1340073	-	522	214.084	207.965	165.95	163.102	172.66	136.469	128.51	145.987	128.51	214.084	166.8
ABUW_RS18160	CDS	F0F1 ATP synthase subunit epsilon	Chromosome	3788913	3789332	-	420	87.1484	95.321	202.874	134.29	221.192	244.346	169.871	173.891	87.1484	244.346	166.1
ABUW_RS05805	CDS	murein L%2CD-transpeptidase	Chromosome	1220702	1221949	-	1248	172.584	162.502	166.964	183.665	211.949	221.841	113.992	91.396	91.396	221.841	165.6
ABUW_RS19015	CDS	ribonuclease P protein component	Chromosome	3971540	3971932	-	393	81.7191	77.9419	306.763	189.62	196.907	215.224	84.6089	169.304	77.9419	306.763	165.3
ABUW_RS13030	CDS	head morphogenesis protein	Chromosome	2674083	2675189	-	1107	162.292	140.635	229.256	206.399	189.684	185.15	136.014	69.9261	69.9261	229.256	164.9
ABUW_RS11220	CDS	biotin synthase	Chromosome	2292146	2293135	+	990	194.142	186.649	168.309	153.22	181.471	188.894	134.877	110.395	110.395	194.142	164.7
ABUW_RS15290	CDS	hypothetical protein	Chromosome	3176284	3176472	-	189	195.684	244.238	130.716	168.519	197.95	162.615	140.943	75.687	75.687	244.238	164.5
ABUW_RS14070	CDS	capsule assembly Wzi family protein	Chromosome	2905472	2906917	-	1446	173.943	187.979	224.326	184.848	181.01	164.448	96.0395	99.8041	96.0395	224.326	164
ABUW_RS03005	CDS	acyl-CoA desaturase	Chromosome	612207	613379	-	1173	202.53	211.767	148.743	135.112	205.742	199.443	122.035	81.5285	81.5285	211.767	163.4
ABUW_RS02875	CDS	HAMP domain-containing histidine kinase	Chromosome	581551	582819	+	1269	188.643	208.705	168.978	157.082	181.297	165.488	131.022	92.0697	92.0697	208.705	161.7
ABUW_RS18660	CDS	polysaccharide biosynthesis tyrosine autokinase	Chromosome	3899944	3902130	+	2187	140.039	134.017	178.02	166.275	198.53	184.476	154.65	136.752	134.017	198.53	161.6
ABUW_RS18570	CDS	phosphomannomutase/phosphoglucomutase	Chromosome	3878627	3879997	+	1371	186.589	168.638	191.048	198.041	176.227	190.21	118.315	63.5493	63.5493	198.041	161.6
ABUW_RS01155	CDS	hypothetical protein	Chromosome	254791	255033	+	243	168.405	163.248	185.548	177.935	185.365	154.214	136.943	113.761	113.761	185.548	160.7
ABUW_RS13805	CDS	LysM peptidoglycan-binding domain-containing protein	Chromosome	2850997	2854212	-	3216	157.058	156.715	186.835	174.135	197.83	184.519	129.95	97.3641	97.3641	197.83	160.6
ABUW_RS00695	CDS	arsenate reductase	Chromosome	154228	154578	-	351	148.505	127.419	167.092	161.794	218.587	208.974	108.664	141.79	108.664	218.587	160.4
ABUW_RS04965	CDS	7-cyano-7-deazaguanine synthase QueC	Chromosome	1023999	1024682	-	684	135.273	130.394	125.995	143.028	201.086	209.081	209.416	127.641	125.995	209.416	160.2
ABUW_RS17495	CDS	50S ribosomal protein L11	Chromosome	3657608	3658036	-	429	85.9516	102.68	256.787	178.305	200.784	223.239	77.4848	155.497	77.4848	256.787	160.1
ABUW_RS04265	CDS	succinate dehydrogenase%2C hydrophobic membrane anchor protein	Chromosome	848705	849070	+	366	104.788	137.299	263.223	172.939	171.28	199.287	113.5	116.235	104.788	263.223	159.8
ABUW_RS00745	CDS	cell division protein FtsA	Chromosome	165011	166273	+	1263	132.628	137.946	237.156	192.062	173.198	167.278	116.436	118.768	116.436	237.156	159.4
ABUW_RS10635	CDS	lysine/ornithine N-monooxygenase	Chromosome	2172182	2173615	-	1434	611.642	634.468	4.47993	3.6319	4.26466	3.81167	5.75545	4.67672	3.6319	634.468	159.1
ABUW_RS05425	CDS	diaminobutyrate--2-oxoglutarate transaminase	Chromosome	1126361	1127734	+	1374	167.625	163.256	197.41	162.46	178.336	207.873	112.69	83.4197	83.4197	207.873	159.1
ABUW_RS02110	CDS	30S ribosomal protein S11	Chromosome	443273	443659	+	387	107.717	111.853	200.136	144.188	275.178	241.961	63.9391	115.098	63.9391	275.178	157.5
ABUW_RS12415	CDS	hypothetical protein	Chromosome	2546100	2546387	-	288	219.359	208.69	188.552	165.895	144.177	135.345	80.582	117.681	80.582	219.359	157.5
ABUW_RS06975	CDS	hypothetical protein	Chromosome	1423885	1424109	+	225	191.416	172.918	185.562	157.861	178.597	151.214	126.12	94.4199	94.4199	191.416	157.3
ABUW_RS18635	CDS	UDP-N-acetyl-D-mannosamine dehydrogenase	Chromosome	3894324	3895583	-	1260	104.159	104.205	212.421	167.536	218.173	171.371	125.564	148.902	104.159	218.173	156.5
ABUW_RS02935	CDS	hypothetical protein	Chromosome	595024	595239	-	216	132.124	101.281	175.372	177.392	209.3	206.061	124.308	125.481	101.281	209.3	156.4
ABUW_RS08875	CDS	hypothetical protein	Chromosome	1819883	1820371	-	489	141.493	144.524	158.827	149.338	144.719	144.376	155.732	209.274	141.493	209.274	156
ABUW_RS15105	CDS	DUF177 domain-containing protein	Chromosome	3132765	3133325	-	561	100.405	111.393	216.433	164.002	184.341	187.68	99.247	177.551	99.247	216.433	155.1
ABUW_RS16530	CDS	ATP-dependent Clp endopeptidase proteolytic subunit ClpP	Chromosome	3446378	3446983	-	606	191.71	175.665	149.208	156.301	158.546	160.988	144.912	100.39	100.39	191.71	154.7
ABUW_RS08110	CDS	RDD family protein	Chromosome	1656266	1656709	+	444	181.848	188.925	191.373	186.732	174.834	159.556	89.9127	62.7958	62.7958	191.373	154.5
ABUW_RS13205	CDS	O-methyltransferase	Chromosome	2707713	2708300	-	588	182.589	177.183	188.471	190.649	149.499	159.762	123.061	61.7941	61.7941	190.649	154.1
ABUW_RS08385	CDS	class II fumarate hydratase	Chromosome	1719873	1721267	+	1395	313.764	324.488	110.571	103.948	120.225	113.533	92.5957	50.7468	50.7468	324.488	153.7
ABUW_RS05420	CDS	DUF541 domain-containing protein	Chromosome	1125192	1125893	-	702	164.642	152.289	112.387	180.521	215.958	209.263	131.876	62.4899	62.4899	215.958	153.7
ABUW_RS00300	CDS	4-hydroxy-tetrahydrodipicolinate synthase	Chromosome	64996	65889	-	894	188.839	184.851	179.588	159.826	169.914	155.37	93.4419	94.1931	93.4419	188.839	153.3
ABUW_RS10905	CDS	(d)CMP kinase	Chromosome	2232617	2233303	-	687	150.626	135.513	152.574	139.795	198.371	201.645	129.084	117.988	117.988	201.645	153.2
ABUW_RS13765	CDS	hypothetical protein	Chromosome	2842332	2842655	+	324	175.243	180.639	125.747	128.718	201.109	188.931	118.934	106.197	106.197	201.109	153.2
ABUW_RS07575	CDS	cytochrome o ubiquinol oxidase subunit I	Chromosome	1535898	1537889	-	1992	145.91	163.418	173.56	156.745	188.143	196.389	102.713	93.6979	93.6979	196.389	152.6
ABUW_RS17400	CDS	serine hydrolase family protein	Chromosome	3634022	3634669	-	648	130.205	119.82	150.743	180.687	169.311	198.242	209.895	59.4759	59.4759	209.895	152.3
ABUW_RS16930	tRNA	tRNA-Lys	Chromosome	3530664	3530739	+	76	145.488	146.621	203.979	145.632	195.931	239.607	59.1663	82.0508	59.1663	239.607	152.3
ABUW_RS00775	CDS	biotin/lipoyl-binding protein	Chromosome	172935	174914	+	1980	170.92	169.164	150.407	151.881	176.92	174.852	142.536	80.4198	80.4198	176.92	152.1
ABUW_RS14725	CDS	outer membrane protein assembly factor BamE	Chromosome	3061654	3062052	+	399	180.825	158.231	145.16	174.138	184.96	171.195	115.019	85.1786	85.1786	184.96	151.8
ABUW_RS02020	CDS	50S ribosomal protein L22	Chromosome	435235	435564	+	330	79.5987	99.1435	287.512	172.073	212.178	207.867	46.837	105.01	46.837	287.512	151.3
ABUW_RS19895	CDS	hypothetical protein	Chromosome	2823971	2824153	-	183	148.207	149.646	150.283	115.835	258.709	226.418	84.0644	74.0767	74.0767	258.709	150.9
ABUW_RS04390	CDS	hypothetical protein	Chromosome	892682	893269	+	588	283.711	274.532	137.539	138.737	109.843	121.682	81.5423	57.0482	57.0482	283.711	150.6
ABUW_RS13000	CDS	hypothetical protein	Chromosome	2668857	2669210	-	354	204.615	192.767	152.778	166.85	148.916	140.567	99.4556	96.3647	96.3647	204.615	150.3
ABUW_RS20490	CDS	hypothetical protein	Plasmid	1539	1682	+	144	350.599	186.718	204.014	115.838	69.9078	48.3721	31.7297	193.507	31.7297	350.599	150.1
ABUW_RS05115	CDS	GFA family protein	Chromosome	1050072	1050482	+	411	183.64	182.748	104.214	127.266	159.141	151.038	153.372	138.931	104.214	183.64	150
ABUW_RS15260	CDS	multidrug transporter MatE	Chromosome	3169366	3169959	-	594	129.917	131.009	147.734	157.482	184.356	188.746	157.805	94.4896	94.4896	188.746	148.9
ABUW_RS07150	CDS	hypothetical protein	Chromosome	1456977	1457951	+	975	192.413	138.569	138.709	143.972	206.285	179.603	144.212	46.663	46.663	206.285	148.8
ABUW_RS08590	CDS	universal stress protein	Chromosome	1760845	1761288	-	444	149.499	185.532	96.6291	120.312	153.782	165.333	220.138	98.2394	96.6291	220.138	148.7
ABUW_RS10860	CDS	malate synthase G	Chromosome	2221720	2223885	-	2166	166.305	168.48	166.408	157.431	164.45	186.574	98.6069	80.4148	80.4148	186.574	148.6
ABUW_RS06315	CDS	hypothetical protein	Chromosome	1313707	1314135	+	429	137.144	160.638	157.624	152.047	162.912	183.896	119.761	109.629	109.629	183.896	148
ABUW_RS17945	CDS	inorganic diphosphatase	Chromosome	3744267	3744794	-	528	85.5944	87.7246	183.496	129.689	150.895	154.065	156.793	234.796	85.5944	234.796	147.9
ABUW_RS19595	CDS	helix-turn-helix domain-containing protein	Plasmid	944	1519	+	576	284.907	200.724	200.478	130.81	114.68	99.4986	57.3507	92.7966	57.3507	284.907	147.7
ABUW_RS17300	CDS	pyrimidine/purine nucleoside phosphorylase	Chromosome	3612091	3612417	-	327	124.72	120.792	141.244	125.011	156.901	160.585	161.517	189.01	120.792	189.01	147.5
ABUW_RS13895	CDS	hypothetical protein	Chromosome	2869777	2870337	+	561	162.555	146.198	150.275	156.19	173.808	178.629	121.199	89.5157	89.5157	178.629	147.3
ABUW_RS04480	CDS	phosphoenolpyruvate carboxykinase (GTP)	Chromosome	908650	910482	-	1833	128.852	113.892	220.009	167.022	202.288	167.767	56.0218	119.208	56.0218	220.009	146.9
ABUW_RS11925	CDS	TetR/AcrR family transcriptional regulator	Chromosome	2438282	2438899	-	618	145.202	178.485	160.251	153.266	162.272	152.325	100.785	121.217	100.785	178.485	146.7
ABUW_RS00770	CDS	pyruvate dehydrogenase (acetyl-transferring)%2C homodimeric type	Chromosome	170215	172932	+	2718	179.244	168.436	167.428	160.328	165.917	146.273	110.018	73.5284	73.5284	179.244	146.4
ABUW_RS12655	CDS	putative hydro-lyase	Chromosome	2599155	2599961	-	807	165.907	170.337	177.032	145.637	175.575	133.117	85.6196	118.327	85.6196	177.032	146.4
ABUW_RS04410	CDS	ATP-dependent metallopeptidase FtsH/Yme1/Tma family protein	Chromosome	895188	897083	+	1896	190.398	189.806	184.205	147.604	154.624	149.219	79.6261	73.531	73.531	190.398	146.1
ABUW_RS04300	CDS	succinate--CoA ligase subunit alpha	Chromosome	859075	859965	+	891	109.918	124.661	123.891	131.144	175.788	176.76	175.19	151.846	109.918	176.76	146.1
ABUW_RS03780	CDS	hypothetical protein	Chromosome	758850	759053	+	204	183.917	144.005	156.379	104.682	176.255	148.7	128.576	124.619	104.682	183.917	145.9
ABUW_RS15925	CDS	integration host factor subunit alpha	Chromosome	3312359	3312655	-	297	126.327	135.01	155.211	121.692	191.832	130.562	166.211	136.53	121.692	191.832	145.4
ABUW_RS07550	CDS	30S ribosomal protein S18	Chromosome	1533248	1533475	-	228	60.1327	63.2206	235.515	171.308	201.388	233.715	57.5549	137.738	57.5549	235.515	145.1
ABUW_RS01640	CDS	hypothetical protein	Chromosome	356034	356402	+	369	150.973	169.063	138.78	148.405	143.31	178.413	148.111	84.0532	84.0532	178.413	145.1
ABUW_RS05285	CDS	hypothetical protein	Chromosome	1089934	1090344	-	411	229.013	191.044	135.476	140.512	157.979	147.403	98.051	60.2815	60.2815	229.013	145
ABUW_RS12245	CDS	hypothetical protein	Chromosome	2509039	2509665	-	627	168.761	163.629	140.498	183.36	154.374	144.025	130.023	75.6815	75.6815	183.36	145
ABUW_RS13005	CDS	hypothetical protein	Chromosome	2669697	2670326	-	630	157.165	125.334	143.279	168.147	150.569	134.599	214.733	65.4813	65.4813	214.733	144.9
ABUW_RS02885	CDS	branched-chain amino acid transaminase	Chromosome	585663	586589	+	927	162.996	175.476	152.731	127.705	162.65	156.104	113.069	107.035	107.035	175.476	144.7
ABUW_RS01130	tRNA	tRNA-Ser	Chromosome	250130	250219	-	90	169.854	160.089	248.445	155.002	148.481	123.91	65.6586	85.9727	65.6586	248.445	144.7
ABUW_RS11835	CDS	hypothetical protein	Chromosome	2420572	2420808	+	237	187.937	218.653	112.459	132.089	156.043	153.037	98.6648	89.4665	89.4665	218.653	143.5
ABUW_RS16830	CDS	hypothetical protein	Chromosome	3506833	3507423	-	591	180.628	206.795	166.979	141.835	126.308	137.936	99.9877	80.153	80.153	206.795	142.6
ABUW_RS17490	CDS	50S ribosomal protein L1	Chromosome	3656909	3657604	-	696	86.7179	105.534	267.573	165.182	166.455	170.569	53.2765	124.411	53.2765	267.573	142.5
ABUW_RS04230	CDS	RNA polymerase sigma factor RpoD	Chromosome	841302	843188	-	1887	152.034	161.706	186.758	136.774	153.98	152.868	91.5642	101.498	91.5642	186.758	142.1
ABUW_RS12700	CDS	hypothetical protein	Chromosome	2607400	2608068	-	669	147.816	151.604	149.943	127.818	128.939	123.939	159.45	147.524	123.939	159.45	142.1
ABUW_RS02060	CDS	30S ribosomal protein S14	Chromosome	438536	438841	+	306	75.242	88.8147	244.906	141.173	199.41	179.95	69.0947	135.309	69.0947	244.906	141.7
ABUW_RS06065	CDS	DUF962 domain-containing protein	Chromosome	1282739	1283191	-	453	176.089	205.555	162.104	147.377	136.706	120.098	92.7183	93.081	92.7183	205.555	141.7
ABUW_RS03010	CDS	META domain-containing protein	Chromosome	613588	614118	+	531	120.204	128.025	150.938	174.569	176.198	187.816	106.745	84.3013	84.3013	187.816	141.1
ABUW_RS08530	CDS	hypothetical protein	Chromosome	1748425	1748784	+	360	168.368	185.86	136.444	129.064	152.609	155.675	111.252	87.7117	87.7117	185.86	140.9
ABUW_RS14240	CDS	galactose mutarotase	Chromosome	2947306	2948451	+	1146	154.842	133.556	100.919	139.937	182.904	174.756	160.306	79.6075	79.6075	182.904	140.9
ABUW_RS16560	CDS	methionine biosynthesis protein MetW	Chromosome	3455344	3455937	+	594	177.786	191.501	120.566	112.961	167.339	154.892	110.72	89.4748	89.4748	191.501	140.7
ABUW_RS12645	CDS	ATP-grasp domain-containing protein	Chromosome	2595821	2597539	-	1719	128.302	135.389	164.844	132.868	158.929	128.785	113.917	161.917	113.917	164.844	140.6
ABUW_RS05160	CDS	hypothetical protein	Chromosome	1060355	1061089	+	735	171.396	183.593	178.072	189.707	132.22	109.021	81.9471	77.6991	77.6991	189.707	140.5
ABUW_RS00175	CDS	hypothetical protein	Chromosome	44788	45165	+	378	140.378	147.663	218.206	140.843	146.622	142.564	90.1019	96.3082	90.1019	218.206	140.3
ABUW_RS10490	CDS	HIT family protein	Chromosome	2140243	2140656	+	414	131.678	133.042	149.524	128.84	163.715	173.16	140.599	102.205	102.205	173.16	140.3
ABUW_RS16435	CDS	Fe-S cluster assembly protein IscX	Chromosome	3421182	3421382	-	201	126.4	112.539	196.848	161.253	160.548	160.829	102.589	97.144	97.144	196.848	139.8
ABUW_RS18010	CDS	RidA family protein	Chromosome	3759186	3759539	+	354	141.773	152.992	140.584	135.267	138.254	127.368	157.427	119.852	119.852	157.427	139.2
ABUW_RS01040	CDS	aldehyde-activating protein	Chromosome	236055	236477	+	423	164.523	139.718	145.879	158.082	146.973	168.504	130.843	55.8241	55.8241	168.504	138.8
ABUW_RS05540	CDS	LysR family transcriptional regulator	Chromosome	1153246	1154175	+	930	156.488	159.025	131.241	142.281	210.331	161.359	78.5244	70.3829	70.3829	210.331	138.7
ABUW_RS07830	CDS	GNAT family N-acetyltransferase	Chromosome	1598666	1599109	-	444	128.881	108.04	160.001	164.689	187.904	175.257	109.911	65.2195	65.2195	187.904	137.5
ABUW_RS03335	CDS	response regulator	Chromosome	683397	683780	+	384	173.744	214.226	147.321	119.959	119.62	133.25	89.6778	97.5952	89.6778	214.226	136.9
ABUW_RS01760	CDS	hypothetical protein	Chromosome	382230	382661	-	432	113.86	94.03	128.368	148.689	162.654	163.76	190.426	91.2503	91.2503	190.426	136.6
ABUW_RS18175	CDS	F0F1 ATP synthase subunit alpha	Chromosome	3791722	3793266	-	1545	88.6631	108.092	190.003	139.795	162.816	188.351	92.2233	122.419	88.6631	190.003	136.5
ABUW_RS04285	CDS	2-oxoglutarate dehydrogenase complex dihydrolipoyllysine-residue succinyltransferase	Chromosome	855054	856250	+	1197	132.735	140.766	150.358	132.717	170.485	182.848	101.964	79.7195	79.7195	182.848	136.4
ABUW_RS10865	CDS	cell division protein ZapE	Chromosome	2224254	2225396	-	1143	141.691	146.87	141.712	126.315	169.201	171.628	101.924	91.501	91.501	171.628	136.4
ABUW_RS18105	CDS	DUF2946 domain-containing protein	Chromosome	3779190	3779618	-	429	168.358	171.29	133.597	117.46	183.683	162.098	91.8503	60.728	60.728	183.683	136.1
ABUW_RS05230	CDS	hypothetical protein	Chromosome	1075763	1076659	-	897	200.844	170.82	129.357	130.135	158.945	139.803	89.9163	67.7811	67.7811	200.844	136
ABUW_RS08345	CDS	helix-turn-helix transcriptional regulator	Chromosome	1714416	1714898	+	483	168.674	183	155.109	135.176	141.365	128.99	89.5413	85.7832	85.7832	183	136
ABUW_RS09535	CDS	hypothetical protein	Chromosome	1964201	1964641	-	441	132.561	148.135	176.491	138.062	142.632	148.956	95.429	105.143	95.429	176.491	135.9
ABUW_RS18165	CDS	F0F1 ATP synthase subunit beta	Chromosome	3789350	3790744	-	1395	100.124	117.239	191.723	138.773	156.315	193.048	84.5465	104.306	84.5465	193.048	135.8
ABUW_RS09055	CDS	nuclear transport factor 2 family protein	Chromosome	1856639	1857166	+	528	123.36	144.95	136.413	122.57	185.363	150.479	98.8838	121.327	98.8838	185.363	135.4
ABUW_RS01715	CDS	Glu/Leu/Phe/Val dehydrogenase	Chromosome	371518	372789	+	1272	162.18	163.821	159.314	111.292	143.701	134.226	77.174	131.805	77.174	163.821	135.4
ABUW_RS02405	CDS	hypothetical protein	Chromosome	503227	503883	-	657	139.532	143.878	132.646	137.592	178.293	157.842	114.256	76.4482	76.4482	178.293	135.1
ABUW_RS04170	CDS	outer membrane lipoprotein chaperone LolA	Chromosome	830490	831185	+	696	129.488	106.992	110.276	147.246	201.61	196.766	118.025	69.4425	69.4425	201.61	135
ABUW_RS13275	CDS	hypothetical protein	Chromosome	2723589	2724005	-	417	183.695	169.07	193.84	145.469	129.09	98.9607	68.2612	91.4123	68.2612	193.84	135
ABUW_RS12275	CDS	phenylacetic acid degradation operon negative regulatory protein PaaX	Chromosome	2515946	2516905	-	960	81.8185	114.775	153.264	144.717	193.794	188.326	186.088	11.734	11.734	193.794	134.3
ABUW_RS02055	CDS	50S ribosomal protein L5	Chromosome	437990	438526	+	537	71.9245	81.6183	240.745	131.972	180.313	159.915	67.2203	138.335	67.2203	240.745	134
ABUW_RS05910	CDS	hypothetical protein	Chromosome	1250283	1251740	+	1458	183.248	162.63	124.163	148.245	177.971	145.739	59.7871	70.0428	59.7871	183.248	134
ABUW_RS14960	CDS	pantetheine-phosphate adenylyltransferase	Chromosome	3110108	3110599	-	492	144.075	168.239	138.019	132.692	133.445	146.579	111.178	97.82	97.82	168.239	134
ABUW_RS06180	CDS	hypothetical protein	Chromosome	1297205	1297414	-	210	164.209	182.869	198.138	137.113	98.064	91.2643	89.3217	109.075	89.3217	198.138	133.8
ABUW_RS05960	CDS	NADP-dependent malic enzyme	Chromosome	1257404	1259674	-	2271	137.951	139.933	144.429	132.14	161.552	177.509	89.8644	87.1974	87.1974	177.509	133.8
ABUW_RS09345	CDS	hypothetical protein	Chromosome	1917528	1917839	+	312	97.6588	77.4506	160.232	145.175	228.256	189.74	74.1346	94.5435	74.1346	228.256	133.4
ABUW_RS09870	CDS	hypothetical protein	Chromosome	2017947	2018153	+	207	143.606	159.06	126.262	145.858	143.815	145.789	82.9419	113.245	82.9419	159.06	132.6
ABUW_RS05100	tRNA	tRNA-Asn	Chromosome	1048696	1048771	-	76	160.019	150.104	231.479	137.796	186.852	111.004	34.6555	49.2089	34.6555	231.479	132.6
ABUW_RS01140	CDS	hypothetical protein	Chromosome	252271	252714	-	444	110.517	73.6878	146.682	165.258	174.276	187.32	130.609	71.2466	71.2466	187.32	132.4
ABUW_RS09720	CDS	hypothetical protein	Chromosome	1998517	1998723	+	207	143.102	159.242	126.606	145.967	141.906	144.755	83.5919	113.818	83.5919	159.242	132.4
ABUW_RS09770	CDS	hypothetical protein	Chromosome	2004993	2005199	+	207	142.297	160.613	127.18	141.624	144.47	144.475	81.842	114.036	81.842	160.613	132.1
ABUW_RS15835	CDS	anti-anti-sigma factor GigB	Chromosome	3292165	3292686	+	522	120.414	140.229	123.331	112.785	144.473	156.035	139.483	119.461	112.785	156.035	132
ABUW_RS09820	CDS	hypothetical protein	Chromosome	2011470	2011676	+	207	139.378	160.064	127.696	142.873	144.726	142.265	82.367	113.799	82.367	160.064	131.6
ABUW_RS10715	CDS	iron-sulfur cluster assembly protein IscA	Chromosome	2189627	2189947	+	321	128.241	146.101	142.7	119.857	136.777	134.004	132.087	112.798	112.798	146.101	131.6
ABUW_RS02025	CDS	30S ribosomal protein S3	Chromosome	435566	436318	+	753	60.0737	101.12	279.718	155.029	147.676	152.006	41.8633	114.901	41.8633	279.718	131.5
ABUW_RS05760	CDS	(2%2C3-dihydroxybenzoyl)adenylate synthase	Chromosome	1210483	1212111	+	1629	506.18	537.44	1.41418	0.910513	0.944874	0.902827	0.752827	2.23051	0.752827	537.44	131.3
ABUW_RS19625	CDS	hypothetical protein	Plasmid	7151	7522	-	372	246.936	188.234	173.763	114.133	79.1223	83.0549	67.964	97.0476	67.964	246.936	131.3
ABUW_RS13770	CDS	hypothetical protein	Chromosome	2842664	2842993	-	330	196.282	171.758	143.288	126.088	146.843	105.697	71.5962	86.9564	71.5962	196.282	131.1
ABUW_RS09080	CDS	flavin reductase family protein	Chromosome	1860754	1861707	+	954	101.458	128.75	129.75	116.394	146.598	124.823	119.057	178.112	101.458	178.112	130.6
ABUW_RS17805	CDS	accessory factor UbiK family protein	Chromosome	3716336	3716563	+	228	153.957	153.338	130.648	149.796	136.932	115.753	100.721	103.335	100.721	153.957	130.6
ABUW_RS16450	CDS	tail-specific protease	Chromosome	3423495	3425678	-	2184	145.79	136.631	155.902	137.951	158.523	148.111	91.8331	66.8304	66.8304	158.523	130.2
ABUW_RS16350	CDS	enoyl-ACP reductase	Chromosome	3406102	3406905	-	804	142.018	133.901	152.643	127.963	131.061	145.439	109.997	96.1108	96.1108	152.643	129.9
ABUW_RS10410	CDS	YcgL domain-containing protein	Chromosome	2128962	2129267	-	306	145.808	144.077	143.428	139.227	142.615	153.629	93.1409	74.1065	74.1065	153.629	129.5
ABUW_RS17520	tRNA	tRNA-Thr	Chromosome	3660692	3660766	-	75	116.035	118.323	170.996	131.093	178.414	154.096	69.0623	96.4567	69.0623	178.414	129.3
ABUW_RS09270	CDS	antibiotic biosynthesis monooxygenase	Chromosome	1904447	1904743	-	297	137.435	153.302	121.886	106.804	143.323	118.942	133.004	112.655	106.804	153.302	128.4
ABUW_RS08815	CDS	hypothetical protein	Chromosome	1807401	1808153	+	753	140.808	132.909	161.294	142.651	139.374	150.114	80.7991	78.0262	78.0262	161.294	128.2
ABUW_RS10680	CDS	peptidylprolyl isomerase	Chromosome	2183588	2185453	-	1866	128.047	137.974	150.667	132.4	141.833	148.326	88.3325	97.8407	88.3325	150.667	128.2
ABUW_RS02010	CDS	50S ribosomal protein L2	Chromosome	434110	434934	+	825	60.3788	93.7996	225.015	154.309	169.014	162.055	46.4701	109.793	46.4701	225.015	127.6
ABUW_RS16660	CDS	formyltetrahydrofolate deformylase	Chromosome	3472862	3473725	-	864	100.274	97.5461	196.455	144.983	157.815	162.407	57.5303	100.618	57.5303	196.455	127.2
ABUW_RS01495	CDS	pilin	Chromosome	327823	328296	+	474	184.859	141.864	130.86	94.8588	123.023	139.099	74.4625	125.895	74.4625	184.859	126.9
ABUW_RS11180	CDS	hypothetical protein	Chromosome	2285450	2285635	+	186	156.907	170.343	97.0725	99.3771	123.019	111.508	148.363	105.594	97.0725	170.343	126.5
ABUW_RS07525	CDS	transglutaminase family protein	Chromosome	1528462	1529241	+	780	147.43	142.433	136.864	145.614	136.379	142.594	105.195	51.2416	51.2416	147.43	126
ABUW_RS13890	CDS	UPF0149 family protein	Chromosome	2869080	2869712	-	633	150.55	169.705	148.931	133.046	110.176	104.781	92.2254	98.0086	92.2254	169.705	125.9
ABUW_RS16120	CDS	hypothetical protein	Chromosome	3352203	3352886	+	684	163.837	167.473	107.541	117.943	131.517	136.34	85.6288	93.7339	85.6288	167.473	125.5
ABUW_RS16280	CDS	hypothetical protein	Chromosome	3387175	3388038	-	864	180.517	156.612	138.937	114.791	148.634	123.195	67.2864	68.7598	67.2864	180.517	124.8
ABUW_RS17960	CDS	long-chain-fatty-acid--CoA ligase	Chromosome	3745849	3747528	-	1680	127.353	125.852	159.983	141.878	147.865	156.931	73.9614	63.3129	63.3129	159.983	124.6
ABUW_RS02035	CDS	50S ribosomal protein L29	Chromosome	436735	436932	+	198	59.6674	58.0613	275.517	147.891	176.443	133.408	42.4675	100.145	42.4675	275.517	124.2
ABUW_RS15185	CDS	cell division protein ZipA	Chromosome	3149119	3150156	-	1038	142.421	142.746	150.35	134.703	135.337	121.901	88.7341	76.7976	76.7976	150.35	124.1
ABUW_RS02550	CDS	DUF4442 domain-containing protein	Chromosome	529273	529767	-	495	116.571	121.687	93.3784	117.564	133.494	148.626	138.53	121.869	93.3784	148.626	124
ABUW_RS16645	CDS	biopolymer transporter ExbD	Chromosome	3470646	3471050	-	405	240.037	278.455	81.525	59.9422	87.2949	83.8647	83.188	77.0465	59.9422	278.455	123.9
ABUW_RS01850	CDS	oxygen-dependent coproporphyrinogen oxidase	Chromosome	402100	403050	-	951	80.2849	100.757	152.973	142.915	188.925	162.819	122.98	36.6624	36.6624	188.925	123.5
ABUW_RS18200	CDS	ATP synthase subunit I	Chromosome	3795681	3796079	-	399	69.2105	79.2025	215.679	147.005	147.788	132.492	69.4472	124.445	69.2105	215.679	123.2
ABUW_RS18665	CDS	FKBP-type peptidyl-prolyl cis-trans isomerase	Chromosome	3902322	3903044	+	723	120.032	116.543	118.558	132.274	159.285	146.941	113.925	77.6871	77.6871	159.285	123.2
ABUW_RS18645	CDS	Vi polysaccharide biosynthesis UDP-N-acetylglucosamine C-6 dehydrogenase TviB	Chromosome	3896761	3898035	-	1275	119.396	126.544	145.272	126.704	129.917	118.61	101.676	114.621	101.676	145.272	122.8
ABUW_RS09065	CDS	aromatic-ring-hydroxylating dioxygenase subunit beta	Chromosome	1858484	1858969	+	486	109.926	128.285	132.894	111.441	154.301	126.931	94.3441	123.241	94.3441	154.301	122.7
ABUW_RS01655	CDS	hypothetical protein	Chromosome	357587	357952	+	366	129.875	131.169	109.987	120.839	139.795	150.165	124.966	73.8419	73.8419	150.165	122.6
ABUW_RS18450	CDS	D-amino acid dehydrogenase	Chromosome	3851359	3852624	-	1266	200.238	162.516	119.474	116.626	146.799	117.139	74.2005	41.9132	41.9132	200.238	122.4
ABUW_RS08455	CDS	ribosome recycling factor	Chromosome	1733894	1734448	+	555	86.7489	93.7798	156.554	125.333	130.644	134.843	115.275	134.535	86.7489	156.554	122.2
ABUW_RS02005	CDS	50S ribosomal protein L23	Chromosome	433778	434098	+	321	51.6038	57.6276	249.85	144.5	173.025	137.756	45.9579	115.589	45.9579	249.85	122
ABUW_RS02075	CDS	50S ribosomal protein L18	Chromosome	439810	440160	+	351	73.9261	88.8844	206.657	126.355	149.382	139.888	64.4527	124.502	64.4527	206.657	121.8
ABUW_RS00755	CDS	UDP-3-O-acyl-N-acetylglucosamine deacetylase	Chromosome	167724	168626	+	903	115.988	116.862	168.534	139.094	130.747	134.931	76.0817	92.1487	76.0817	168.534	121.8
ABUW_RS02275	CDS	PhoH family protein	Chromosome	474380	475468	-	1089	133.156	137.705	121.833	113.114	140.231	150.024	108.023	70.7136	70.7136	150.024	121.8
ABUW_RS00450	CDS	phosphatidylglycerophosphatase A	Chromosome	103891	104406	-	516	131.855	133.224	156.166	130.277	125.215	124.983	93.7226	75.5868	75.5868	156.166	121.4
ABUW_RS02285	CDS	lytic transglycosylase	Chromosome	477246	479189	+	1944	147.158	136.883	134.898	145.13	135.532	131.762	80.4815	57.8215	57.8215	147.158	121.2
ABUW_RS15680	CDS	HAD family hydrolase	Chromosome	3258903	3259724	-	822	164.561	162.276	126.895	124.477	125.25	112.972	78.5491	69.2714	69.2714	164.561	120.5
ABUW_RS18865	CDS	hypothetical protein	Chromosome	3942424	3942750	+	327	135.17	148.624	92.4556	147.553	104.835	112.191	137.939	84.751	84.751	148.624	120.4
ABUW_RS12845	CDS	LPS export ABC transporter periplasmic protein LptC	Chromosome	2646231	2646779	-	549	139.958	138.464	133.098	125.127	130.031	133.923	90.2002	71.7886	71.7886	139.958	120.3
ABUW_RS04760	CDS	hypothetical protein	Chromosome	981801	982742	-	942	134.013	124.435	119.327	125.129	146.5	132.467	94.5801	74.2948	74.2948	146.5	118.8
ABUW_RS18590	CDS	UTP--glucose-1-phosphate uridylyltransferase GalU	Chromosome	3884097	3884972	-	876	121.077	114.578	127.362	109.229	150.9	131.846	101.907	92.0929	92.0929	150.9	118.6
ABUW_RS11350	CDS	glutathione S-transferase	Chromosome	2317210	2317974	-	765	174.117	159.932	126.027	126.716	129.147	117.756	59.9092	53.4016	53.4016	174.117	118.4
ABUW_RS06660	CDS	prephenate dehydratase	Chromosome	1379260	1380369	+	1110	145.704	145.212	121.363	116.987	125.523	123.738	83.4353	76.9917	76.9917	145.704	117.4
sRNA38	sRNA		Chromosome	1754539	1754631	+	93	116.205	97.8614	112.554	109.526	216.108	170.53	73.4445	42.1496	42.1496	216.108	117.3
ABUW_RS09050	CDS	hypothetical protein	Chromosome	1856269	1856628	+	360	126.214	143.894	163.838	130.485	121.55	101.972	58.0981	91.8034	58.0981	163.838	117.2
ABUW_RS07520	CDS	hypothetical protein	Chromosome	1527863	1528459	+	597	128.973	130.087	95.4153	137.756	124.723	128.451	134.728	56.1813	56.1813	137.756	117
ABUW_RS10435	CDS	recombination protein RecR	Chromosome	2132616	2133212	-	597	121.26	127.004	160.269	111.152	126.985	123.582	76.4127	83.7477	76.4127	160.269	116.3
ABUW_RS07970	CDS	fimbrial biogenesis outer membrane usher protein	Chromosome	1629879	1632338	+	2460	136.729	119.685	135.478	127.661	137.968	123.105	97.1038	46.6445	46.6445	137.968	115.5
ABUW_RS04020	CDS	SPFH/Band 7/PHB domain protein	Chromosome	797022	797876	-	855	126.748	137.451	124.504	120.461	131.051	134.319	85.8543	58.9167	58.9167	137.451	114.9
ABUW_RS08570	CDS	S8 family peptidase	Chromosome	1755437	1756615	+	1179	109.772	85.0946	158.959	136.44	183.232	145.864	52.4735	46.0819	46.0819	183.232	114.7
ABUW_RS10870	CDS	AraC family transcriptional regulator	Chromosome	2225480	2226499	-	1020	151.424	128.866	138.468	127.816	114.102	107.482	75.4005	71.245	71.245	151.424	114.4
ABUW_RS11460	CDS	peptide-methionine (R)-S-oxide reductase MsrB	Chromosome	2338210	2338629	-	420	146.234	144.932	137.407	124.86	105.787	91.3056	87.5106	76.0095	76.0095	146.234	114.3
ABUW_RS17800	CDS	P-II family nitrogen regulator	Chromosome	3715718	3716056	-	339	108.197	124.827	155.072	111.984	73.673	79.235	98.9107	158.336	73.673	158.336	113.8
ABUW_RS04545	CDS	tRNA 2-thiocytidine(32) synthetase TtcA	Chromosome	934561	935466	+	906	78.7914	64.6967	166.613	143.458	151.755	163.103	66.8687	73.1235	64.6967	166.613	113.6
ABUW_RS12900	CDS	DUF4882 domain-containing protein	Chromosome	2654223	2654996	-	774	164.357	183.666	85.6467	107.538	113.108	136.271	75.5049	39.6278	39.6278	183.666	113.2
ABUW_RS03415	tRNA	tRNA-Val	Chromosome	698755	698830	+	76	114.691	131.942	169.293	127.594	120.429	115.727	53.4471	70.9061	53.4471	169.293	113
ABUW_RS01520	CDS	bifunctional (p)ppGpp synthetase/guanosine-3'%2C5'-bis(diphosphate) 3'-pyrophosphohydrolase	Chromosome	331829	333934	-	2106	133.78	141.117	104.51	106.102	124.953	123.268	93.2196	76.642	76.642	141.117	112.9
ABUW_RS12295	CDS	2-(1%2C2-epoxy-1%2C2-dihydrophenyl)acetyl-CoA isomerase	Chromosome	2521057	2521848	-	792	68.5684	93.4584	136.274	123.226	185.133	147.364	142.214	5.16638	5.16638	185.133	112.7
ABUW_RS02015	CDS	30S ribosomal protein S19	Chromosome	434948	435223	+	276	51.1092	81.2273	179.454	118.126	157.967	169.803	47.5454	96.5717	47.5454	179.454	112.7
ABUW_RS03270	CDS	sel1 repeat family protein	Chromosome	670429	671253	-	825	134.893	121.172	117.257	129.786	138.905	139.835	66.4343	53.0442	53.0442	139.835	112.7
ABUW_RS03160	CDS	glucose/quinate/shikimate family membrane-bound PQQ-dependent dehydrogenase	Chromosome	646302	648707	+	2406	124.856	127.437	108.792	98.0677	124.724	134.26	106.684	74.6723	74.6723	134.26	112.4
ABUW_RS04485	CDS	diacylglycerol kinase	Chromosome	910874	911812	+	939	139.737	133.813	119.993	115.064	121.62	118.221	87.5697	61.0628	61.0628	139.737	112.1
ABUW_RS12270	CDS	carbonic anhydrase	Chromosome	2515354	2515959	-	606	75.7578	93.979	114.162	137.833	173.26	136.155	149.215	14.7601	14.7601	173.26	111.9
ABUW_RS11950	CDS	hydroxymethylglutaryl-CoA lyase	Chromosome	2444655	2445557	+	903	117.911	128.881	103.841	97.6324	147.119	114.515	71.1765	113.958	71.1765	147.119	111.9
ABUW_RS10400	CDS	MoxR family ATPase	Chromosome	2127702	2128553	-	852	119.572	122.829	149.047	113.942	132.371	130.673	71.7567	53.6349	53.6349	149.047	111.7
ABUW_RS00890	CDS	response regulator transcription factor	Chromosome	198734	199384	+	651	128.389	140.683	121.748	124.154	163.241	163.424	25.9838	23.6267	23.6267	163.424	111.4
ABUW_RS16140	CDS	hypothetical protein	Chromosome	3357517	3357882	-	366	130.957	122.851	99.1181	114.545	97.2413	105.789	155.122	65.7031	65.7031	155.122	111.4
ABUW_RS15370	CDS	NADH-quinone oxidoreductase subunit NuoN	Chromosome	3189797	3191293	-	1497	101.514	100.027	122.198	106.706	128.327	138.318	112.857	77.5387	77.5387	138.318	110.9
ABUW_RS05040	CDS	Do family serine endopeptidase	Chromosome	1038194	1039570	+	1377	143.236	143.914	118.105	122.398	119.544	110.165	72.2551	57.1541	57.1541	143.914	110.8
ABUW_RS11315	CDS	YebC/PmpR family DNA-binding transcriptional regulator	Chromosome	2310443	2311192	+	750	87.114	87.9354	149.091	109.482	125.566	124.968	90.602	109.769	87.114	149.091	110.6
ABUW_RS10370	CDS	hypothetical protein	Chromosome	2120513	2121265	-	753	127.222	123.97	147.59	140.315	128.801	109.344	46.5636	60.6919	46.5636	147.59	110.6
ABUW_RS05930	tRNA	tRNA-Asn	Chromosome	1252818	1252893	-	76	108.02	105.487	146.403	101.646	184.446	143.002	39.6938	53.5699	39.6938	184.446	110.3
ABUW_RS00110	CDS	sodium-dependent transporter	Chromosome	25685	27163	+	1479	145.304	155.369	85.0378	92.4756	110.634	101.205	103.927	87.6785	85.0378	155.369	110.2
ABUW_RS15755	CDS	hypothetical protein	Chromosome	3274482	3275369	-	888	148.317	166.106	97.9462	93.6063	146.317	109.713	42.9402	75.5549	42.9402	166.106	110.1
ABUW_RS19210	CDS	helix-turn-helix transcriptional regulator	Plasmid	22237	22536	-	300	113.395	146.202	118.114	103.039	111.164	128.407	96.4526	63.0678	63.0678	146.202	110
ABUW_RS08505	CDS	tetratricopeptide repeat protein	Chromosome	1744100	1744984	-	885	113.952	100.594	104.813	132.039	153.77	127.325	76.7989	67.1051	67.1051	153.77	109.5
ABUW_RS08610	CDS	MarR family transcriptional regulator	Chromosome	1765571	1766035	-	465	117.206	120.592	82.9825	90.3757	125.974	149.623	106.539	83.041	82.9825	149.623	109.5
ABUW_RS18445	CDS	alanine racemase	Chromosome	3850235	3851338	-	1104	162.053	122.372	131.337	119.836	159.65	117.534	37.023	24.4061	24.4061	162.053	109.3
ABUW_RS01900	CDS	STAS domain-containing protein	Chromosome	412556	412843	+	288	125.307	109.116	103.079	98.8661	154.805	153.822	73.0538	55.9777	55.9777	154.805	109.3
ABUW_RS09265	CDS	hypothetical protein	Chromosome	1903508	1903933	-	426	146.653	123.288	92.6143	105.547	122.404	120.058	104.777	56.5452	56.5452	146.653	109
ABUW_RS04885	CDS	protein TolQ	Chromosome	1007986	1008684	-	699	88.2237	72.107	166.458	123.337	142.421	138.467	69.6817	67.8918	67.8918	166.458	108.6
ABUW_RS15975	CDS	translation initiation factor IF-3	Chromosome	3321274	3321825	-	552	120.689	121.556	153.672	115.46	119.111	103.992	55.6915	78.3812	55.6915	153.672	108.6
ABUW_RS15255	CDS	dCTP deaminase	Chromosome	3168682	3169251	-	570	82.4311	79.4805	149.965	113.085	130.827	134.19	76.3284	102.309	76.3284	149.965	108.6
ABUW_RS02125	CDS	50S ribosomal protein L17	Chromosome	445342	445719	+	378	52.697	63.0438	152.094	100.059	174.657	148.324	69.6777	104.719	52.697	174.657	108.2
ABUW_RS07790	CDS	potassium channel family protein	Chromosome	1591928	1592911	+	984	142.529	138.493	133.379	129.671	116.664	109.684	45.8763	49.6003	45.8763	142.529	108.2
ABUW_RS00765	CDS	M23 family metallopeptidase	Chromosome	169272	169964	+	693	92.4252	89.393	124.933	104.445	134.149	126.507	78.7823	114.387	78.7823	134.149	108.1
ABUW_RS00670	CDS	transporter	Chromosome	148721	149488	+	768	124.005	128.295	123.764	110.902	116.088	113.12	81.3029	66.7683	66.7683	128.295	108
ABUW_RS07860	CDS	RNA chaperone Hfq	Chromosome	1604120	1604626	+	507	110.921	97.4372	136.618	134.096	126.298	128.743	75.2496	52.4183	52.4183	136.618	107.7
ABUW_RS14985	CDS	outer membrane protein assembly factor BamD	Chromosome	3113898	3115055	+	1158	96.0243	88.9618	127.274	122.239	135.419	144.135	78.4799	68.0973	68.0973	144.135	107.6
ABUW_RS02065	CDS	30S ribosomal protein S8	Chromosome	438853	439248	+	396	53.2131	88.9223	169.439	116.622	120.701	142.386	52.542	113.671	52.542	169.439	107.2
ABUW_RS02050	CDS	50S ribosomal protein L24	Chromosome	437657	437974	+	318	57.7037	71.2127	231.09	118.973	120.506	99.562	44.5365	112.588	44.5365	231.09	107
ABUW_RS01865	CDS	inositol monophosphatase	Chromosome	406111	406941	+	831	107.842	108.451	141.596	120.905	115.903	112.41	69.2486	79.5951	69.2486	141.596	107
ABUW_RS00460	CDS	transcription antitermination factor NusB	Chromosome	105317	105766	-	450	90.8152	103.771	118.892	87.333	114.971	126.213	105.583	108.787	87.333	126.213	107
ABUW_RS06030	CDS	type I methionyl aminopeptidase	Chromosome	1277293	1278120	-	828	113.945	107.824	115.793	113.675	120.033	122.657	87.7602	73.9583	73.9583	122.657	107
ABUW_RS11160	CDS	OsmC family peroxiredoxin	Chromosome	2280680	2281087	+	408	123.298	119.612	96.1618	107.477	112.671	118.812	111.15	66.2907	66.2907	123.298	106.9
ABUW_RS17470	CDS	DNA-directed RNA polymerase subunit beta'	Chromosome	3646995	3651188	-	4194	109.53	112.798	139.699	101.579	131.822	128.098	59.7276	70.4928	59.7276	139.699	106.7
ABUW_RS14965	CDS	SsrA-binding protein SmpB	Chromosome	3110735	3111211	+	477	128.381	121.443	98.5576	105.016	125.723	121.934	79.6026	72.2022	72.2022	128.381	106.6
ABUW_RS06505	CDS	serine hydroxymethyltransferase	Chromosome	1344007	1345260	+	1254	84.6909	86.7351	119.595	112.746	133.348	142.52	82.3174	88.1591	82.3174	142.52	106.3
ABUW_RS00810	CDS	phosphoglucosamine mutase	Chromosome	181609	182946	+	1338	130.743	131.189	122.492	115.305	105.169	104.712	78.8163	60.7802	60.7802	131.189	106.2
ABUW_RS08270	CDS	type II 3-dehydroquinate dehydratase	Chromosome	1695291	1695746	-	456	140.34	115.868	106.443	94.5251	123.779	116.223	76.0515	74.1544	74.1544	140.34	105.9
ABUW_RS09625	CDS	TetR/AcrR family transcriptional regulator	Chromosome	1984545	1985150	+	606	135.195	132.981	113.789	107.851	115.27	102.943	64.6641	72.6053	64.6641	135.195	105.7
ABUW_RS16655	CDS	energy transducer TonB	Chromosome	3471715	3472470	-	756	340.95	296.527	35.9383	23.8628	32.092	25.5503	36.1325	51.2987	23.8628	340.95	105.3
ABUW_RS15955	CDS	50S ribosomal protein L35	Chromosome	3318233	3318427	-	195	61.5471	61.1848	191.152	118.877	135.79	143.092	42.4574	88.4452	42.4574	191.152	105.3
ABUW_RS17950	CDS	membrane protein	Chromosome	3744922	3745320	-	399	123.451	105.993	97.4827	105.001	125.588	129.256	82.9994	72.0008	72.0008	129.256	105.2
ABUW_RS16380	CDS	protein-export chaperone SecB	Chromosome	3410489	3410947	+	459	82.0891	87.1669	95.3728	98.1301	140.045	156.411	84.9903	95.1805	82.0891	156.411	104.9
ABUW_RS04140	CDS	phosphatase PAP2 family protein	Chromosome	825355	825981	-	627	113.586	109.408	120.082	102.679	124.38	108.323	81.4963	79.4143	79.4143	124.38	104.9
ABUW_RS10375	CDS	GGDEF domain-containing protein	Chromosome	2121586	2122815	+	1230	136.35	153.93	91.5028	95.0403	102.561	115.926	81.7192	59.8995	59.8995	153.93	104.6
ABUW_RS19715	pseudogene		Chromosome	851861	852056	+	196	98.9013	106.31	107.69	105.543	112.5	132.17	94.329	79.4973	79.4973	132.17	104.6
ABUW_RS07870	CDS	oxygen-insensitive NAD(P)H nitroreductase	Chromosome	1605654	1606307	-	654	123.032	119.482	101.471	109.067	117.144	120.434	82.8711	62.5215	62.5215	123.032	104.5
ABUW_RS15430	CDS	NADH-quinone oxidoreductase subunit A	Chromosome	3204292	3204843	-	552	87.1071	89.414	137.549	123.378	123.673	116.496	80.7203	76.1648	76.1648	137.549	104.3
ABUW_RS02150	CDS	hypothetical protein	Chromosome	450223	451308	+	1086	132.941	140.198	136.051	112.303	109.415	96.2151	48.1095	58.5319	48.1095	140.198	104.2
ABUW_RS03065	CDS	acetyl-CoA carboxylase carboxyltransferase subunit beta	Chromosome	624365	625261	+	897	121.169	119.323	122.692	88.7462	124.915	117.133	76.5675	63.3563	63.3563	124.915	104.2
ABUW_RS10430	CDS	ribonuclease D	Chromosome	2131186	2132310	-	1125	124.993	117.426	126.954	105.374	115.577	119.01	61.0453	59.0415	59.0415	126.954	103.7
ABUW_RS14760	CDS	phosphomannomutase/phosphoglucomutase	Chromosome	3067141	3068559	-	1419	97.5197	77.8978	118.45	113.197	125.111	122.94	106.21	67.8963	67.8963	125.111	103.7
ABUW_RS15980	CDS	threonine--tRNA ligase	Chromosome	3321831	3323753	-	1923	100.746	101.522	144.439	110.043	119.817	114.635	63.5524	74.3307	63.5524	144.439	103.6
ABUW_RS11865	CDS	damage-inducible protein CinA	Chromosome	2428002	2428481	+	480	114.252	83.721	100.057	132.006	122.91	143.862	102.056	30.1853	30.1853	143.862	103.6
ABUW_RS00465	CDS	6%2C7-dimethyl-8-ribityllumazine synthase	Chromosome	105770	106240	-	471	108.295	113.516	115.848	108.012	111.498	116.762	76.1783	76.6925	76.1783	116.762	103.4
ABUW_RS06745	CDS	phosphohistidine phosphatase	Chromosome	1394785	1395240	+	456	109.832	108.818	121.442	103.458	114.157	106.699	83.904	78.2103	78.2103	121.442	103.3
ABUW_RS17700	CDS	DsbC family protein	Chromosome	3693846	3694661	+	816	97.1933	82.6999	131.509	120.786	135.248	128.931	65.829	60.815	60.815	135.248	102.9
ABUW_RS04380	CDS	carbamoyl-phosphate synthase large subunit	Chromosome	887984	891214	-	3231	90.4774	87.7308	105.013	92.3338	137.524	129.733	89.4078	89.5884	87.7308	137.524	102.7
ABUW_RS13210	CDS	DUF1653 domain-containing protein	Chromosome	2708337	2708555	-	219	110.017	96.7279	89.4669	113.212	128.933	115.619	107.412	59.5269	59.5269	128.933	102.6
ABUW_RS19440	CDS	recombinase family protein	Plasmid	56608	57222	+	615	129.478	137.881	130.197	114.174	94.6447	93.3961	54.8917	65.302	54.8917	137.881	102.5
ABUW_RS01360	tRNA	tRNA-Ala	Chromosome	295060	295135	-	76	87.0919	97.4432	125.466	92.8494	144.872	145.897	60.0514	65.0915	60.0514	145.897	102.3
ABUW_RS14795	CDS	septum site-determining protein MinD	Chromosome	3075270	3076082	+	813	88.7954	82.819	121.318	102.684	127.209	125.96	86.9608	81.1661	81.1661	127.209	102.1
ABUW_RS08820	CDS	ATP-dependent Clp protease adapter ClpS	Chromosome	1808163	1808576	+	414	133.54	144.384	92.2011	100.505	94.1149	83.8038	91.8286	75.2926	75.2926	144.384	102
ABUW_RS09045	CDS	acyl-CoA dehydrogenase	Chromosome	1855074	1856240	+	1167	99.6938	117.251	137.597	98.8422	116.117	94.9947	57.9526	93.4937	57.9526	137.597	102
ABUW_RS16395	CDS	outer membrane protein assembly factor BamB	Chromosome	3413386	3414531	-	1146	105.781	103.439	124.368	99.673	128.907	117.031	69.7112	66.0718	66.0718	128.907	101.9
ABUW_RS15445	CDS	HAMP domain-containing protein	Chromosome	3207160	3208809	-	1650	110.962	111.264	141.475	99.0247	117.857	110.543	70.2916	53.1583	53.1583	141.475	101.8
ABUW_RS16420	CDS	type IV pilus biogenesis/stability protein PilW	Chromosome	3418466	3419233	-	768	117.656	119.284	126.091	101.934	110.805	102.316	62.8823	73.5933	62.8823	126.091	101.8
ABUW_RS18170	CDS	F0F1 ATP synthase subunit gamma	Chromosome	3790775	3791644	-	870	60.5608	75.5238	154.18	105.966	118.245	126.086	68.5056	101.96	60.5608	154.18	101.4
ABUW_RS12215	CDS	hypothetical protein	Chromosome	2505452	2505673	-	222	118.416	108.083	148.14	155.363	99.6965	78.6891	52.3044	49.2119	49.2119	155.363	101.2
ABUW_RS17765	CDS	hypothetical protein	Chromosome	3709511	3710146	+	636	121.556	116.352	118.243	104.83	110.473	117.124	64.5266	54.5441	54.5441	121.556	101
ABUW_RS08495	CDS	3-hydroxyacyl-ACP dehydratase FabZ	Chromosome	1742774	1743259	+	486	125.017	122.553	107.642	95.3026	110.872	104.033	71.3782	70.3852	70.3852	125.017	100.9
ABUW_RS08175	CDS	TetR family transcriptional regulator	Chromosome	1671539	1672117	-	579	101.05	86.0499	139.533	99.1883	127.745	103.093	70.5394	78.1394	70.5394	139.533	100.7
ABUW_RS03470	CDS	alpha/beta hydrolase	Chromosome	710624	711595	+	972	104.581	92.6537	134.47	125.209	114.403	108.56	66.2676	55.3147	55.3147	134.47	100.2
ABUW_RS18180	CDS	F0F1 ATP synthase subunit delta	Chromosome	3793313	3793849	-	537	54.4898	70.1983	144.851	106.214	118.814	131.233	69.5329	104.474	54.4898	144.851	100
ABUW_RS15050	CDS	aspartate 1-decarboxylase	Chromosome	3124146	3124526	+	381	42.9121	48.0395	113.028	111.864	140.731	147.52	79.5867	113.635	42.9121	147.52	99.7
ABUW_RS16300	CDS	ketol-acid reductoisomerase	Chromosome	3392712	3393728	-	1017	100.575	101.451	111.298	97.1294	124.499	111.665	75.048	73.3139	73.3139	124.499	99.4
ABUW_RS08825	CDS	ATP-dependent Clp protease ATP-binding subunit ClpA	Chromosome	1808586	1810862	+	2277	123.017	123.175	104.001	88.3824	102.888	100.61	86.7347	65.6714	65.6714	123.175	99.3
sRNA29	sRNA		Chromosome	1461598	1461747	-	150	77.7887	76.0947	88.4665	81.6523	116.216	100.904	120.462	132.055	76.0947	132.055	99.2
ABUW_RS15030	tRNA	tRNA-Gln	Chromosome	3121955	3122029	+	75	76.0292	74.2039	126.189	95.0613	138.548	145.141	49.3302	89.2552	49.3302	145.141	99.2
ABUW_RS18440	CDS	RidA family protein	Chromosome	3849865	3850224	-	360	132.31	114.902	91.3033	100.396	123.483	95.2002	91.488	42.6454	42.6454	132.31	99
ABUW_RS05765	CDS	acinetobactin biosynthesis bifunctional isochorismatase/aryl carrier protein BasF	Chromosome	1212129	1212998	+	870	385.127	398.041	1.84263	1.18178	0.955772	0.958375	0.820782	2.05529	0.820782	398.041	98.9
ABUW_RS11620	CDS	cytochrome ubiquinol oxidase subunit I	Chromosome	2377512	2378957	+	1446	119.47	93.9696	132.293	120.125	113.95	118.623	62.8991	28.9112	28.9112	132.293	98.8
ABUW_RS15855	CDS	organic hydroperoxide resistance protein	Chromosome	3294614	3295045	+	432	118.12	109.014	47.9936	78.916	109.387	98.2856	129.303	96.3366	47.9936	129.303	98.4
ABUW_RS05925	tRNA	tRNA-Asn	Chromosome	1252561	1252636	-	76	106.466	104.078	137.965	95.5107	151.468	99.0426	37.6513	54.9697	37.6513	151.468	98.4
ABUW_RS10075	CDS	isochorismatase family protein	Chromosome	2056937	2057578	-	642	377.606	376.287	4.06921	4.16558	5.51151	5.12278	5.67421	6.16315	4.06921	377.606	98.1
ABUW_RS07765	CDS	outer membrane protein assembly factor	Chromosome	1580470	1583190	+	2721	124.025	119.059	113.792	101.974	113.367	98.8842	60.5118	52.402	52.402	124.025	98
ABUW_RS05310	CDS	insulinase family protein	Chromosome	1095526	1098288	+	2763	114.53	116.049	112.797	100.021	118.064	112.317	58.1031	51.7506	51.7506	118.064	98
ABUW_RS04280	CDS	2-oxoglutarate dehydrogenase E1 component	Chromosome	852214	855054	+	2841	88.8138	93.3027	112.471	96.7942	121.782	129.249	75.1149	65.3733	65.3733	129.249	97.9
ABUW_RS16370	CDS	rhodanese-like domain-containing protein	Chromosome	3409776	3410192	+	417	110.244	115.111	102.701	96.8176	98.2886	110.152	74.8255	74.2799	74.2799	115.111	97.8
ABUW_RS08480	CDS	outer membrane protein assembly factor BamA	Chromosome	1738622	1741147	+	2526	97.8187	98.1586	120.07	102.279	109.847	107.421	77.9063	68.4602	68.4602	120.07	97.7
ABUW_RS07530	CDS	peptidase	Chromosome	1529258	1529992	+	735	106.563	94.9008	99.9979	102.398	122.504	120.01	84.2985	47.4033	47.4033	122.504	97.3
ABUW_RS19085	CDS	H-NS histone family protein	Plasmid	7231	7557	+	327	124.656	131.836	91.7294	96.1293	84.0052	86.9944	84.4377	77.606	77.606	131.836	97.2
ABUW_RS06000	CDS	lipoyl synthase	Chromosome	1269959	1270972	-	1014	121.778	115.798	94.5995	86.7065	105.634	98.6215	76.7754	73.547	73.547	121.778	96.7
ABUW_RS09075	CDS	oxidoreductase	Chromosome	1859752	1860705	+	954	79.7412	97.0908	105.547	87.2129	101.806	83.9333	85.7751	131.593	79.7412	131.593	96.6
ABUW_RS07700	CDS	HesA/MoeB/ThiF family protein	Chromosome	1564857	1565633	+	777	85.4277	78.723	138.248	111.917	114.88	113.3	69.2597	60.5603	60.5603	138.248	96.5
ABUW_RS11070	CDS	helix-turn-helix transcriptional regulator	Chromosome	2261557	2261865	+	309	79.3216	69.7989	125.914	108.62	118.443	115.223	76.194	78.2336	69.7989	125.914	96.5
ABUW_RS10500	CDS	DUF937 domain-containing protein	Chromosome	2142124	2142714	-	591	94.9324	99.5849	103.698	97.5546	111.5	92.3882	105.635	64.1252	64.1252	111.5	96.2
ABUW_RS08500	CDS	acyl-ACP--UDP-N-acetylglucosamine O-acyltransferase	Chromosome	1743256	1744044	+	789	102.843	117.898	117.28	86.7593	111.601	106.41	62.3497	63.2798	62.3497	117.898	96.1
ABUW_RS17790	CDS	transcriptional repressor NrdR	Chromosome	3713646	3714104	-	459	127.696	136.188	90.6901	94.3969	100.293	89.1108	67.7758	61.546	61.546	136.188	96
ABUW_RS11455	CDS	glutathione peroxidase	Chromosome	2337728	2338213	-	486	112.699	95.9672	113.127	97.765	105.509	76.3089	92.3637	71.5134	71.5134	113.127	95.7
ABUW_RS02575	CDS	hypothetical protein	Chromosome	533128	533430	-	303	103.883	101.551	133.561	107.897	91.6322	87.5789	64.7581	72.9902	64.7581	133.561	95.5
ABUW_RS16980	CDS	hypothetical protein	Chromosome	3540464	3540796	+	333	67.1807	66.8314	154.389	120.093	109.764	121.09	47.9068	75.3722	47.9068	154.389	95.3
ABUW_RS10925	CDS	uracil-DNA glycosylase	Chromosome	2235455	2236168	-	714	118.315	115.603	102.482	97.1238	96.7358	92.6753	66.3191	73.0043	66.3191	118.315	95.3
ABUW_RS14505	CDS	sigma-70 family RNA polymerase sigma factor	Chromosome	3005847	3006416	-	570	368.046	369.239	3.8749	2.58244	3.69358	3.67727	4.2213	5.42698	2.58244	369.239	95.1
ABUW_RS13675	CDS	hypothetical protein	Chromosome	2814453	2814944	-	492	117.747	110.554	99.1007	91.4569	90.1498	70.2942	90.6904	89.021	70.2942	117.747	94.9
ABUW_RS09060	CDS	aromatic ring-hydroxylating dioxygenase subunit alpha	Chromosome	1857196	1858473	+	1278	82.8776	95.0387	110.473	91.2245	118.611	83.6631	70.2687	105.992	70.2687	118.611	94.8
ABUW_RS02220	CDS	YcxB family protein	Chromosome	465228	465725	+	498	107.04	101.818	105.322	96.8307	96.8084	111.292	72.9833	66.2407	66.2407	111.292	94.8
ABUW_RS14875	CDS	beta-ketoacyl-ACP synthase II	Chromosome	3092709	3093938	+	1230	116.536	114.735	93.704	88.8967	108.362	94.8554	77.3819	63.2362	63.2362	116.536	94.7
ABUW_RS02000	CDS	50S ribosomal protein L4	Chromosome	433179	433781	+	603	35.6255	51.8118	172.272	113.148	138.289	129.064	34.3679	81.9644	34.3679	172.272	94.6
ABUW_RS04815	CDS	AI-2E family transporter	Chromosome	993897	995090	+	1194	105.839	104.375	96.0021	90.2783	106.922	108.413	82.0682	62.9393	62.9393	108.413	94.6
ABUW_RS01825	CDS	PspC domain-containing protein	Chromosome	395481	395735	-	255	89.555	155.986	52.4117	65.0178	71.2303	76.4985	141.7	102.022	52.4117	155.986	94.3
ABUW_RS09995	CDS	hypothetical protein	Chromosome	2038281	2040152	-	1872	98.9907	86.2044	78.3432	97.3295	105.881	110.805	122.446	52.1985	52.1985	122.446	94
ABUW_RS01490	CDS	hypothetical protein	Chromosome	326917	327477	+	561	121.501	115.808	91.939	87.3687	113.784	90.4651	83.1055	48.2479	48.2479	121.501	94
ABUW_RS02085	CDS	50S ribosomal protein L30	Chromosome	440667	440843	+	177	55.9165	76.7008	179.16	101.319	110.383	97.1573	44.5533	86.1815	44.5533	179.16	93.9
ABUW_RS05515	CDS	D-alanyl-D-alanine carboxypeptidase PBP5/6	Chromosome	1149113	1150261	-	1149	71.2676	69.3517	136.347	106.146	115.991	125.852	51.9026	69.5744	51.9026	136.347	93.3
ABUW_RS05585	CDS	elongation factor P	Chromosome	1166153	1166722	+	570	63.8369	63.5026	130.403	93.2831	107.145	118.201	77.2725	91.9357	63.5026	130.403	93.2
ABUW_RS14720	CDS	ferric iron uptake transcriptional regulator	Chromosome	3061105	3061542	-	438	91.2736	85.8924	99.7692	99.4743	117.408	117.496	64.1023	70.2701	64.1023	117.496	93.2
ABUW_RS17050	CDS	CBS domain-containing protein	Chromosome	3551831	3552670	+	840	98.7572	103.117	95.2804	91.6314	99.3628	101.032	91.8165	63.6855	63.6855	103.117	93.1
ABUW_RS17455	CDS	DUF4442 domain-containing protein	Chromosome	3645367	3645864	+	498	110.067	111.69	80.1423	93.8749	122.742	118.582	62.9772	43.547	43.547	122.742	93
ABUW_RS15020	tRNA	tRNA-Gln	Chromosome	3121693	3121767	+	75	68.5281	70.2542	132.838	85.248	131.628	140.663	43.8797	70.433	43.8797	140.663	92.9
ABUW_RS16075	CDS	hydroxypyruvate isomerase	Chromosome	3343675	3344469	+	795	113.765	105.37	89.9117	101.129	106.07	103.029	81.4316	40.928	40.928	113.765	92.7
ABUW_RS08880	CDS	CTP synthase	Chromosome	1820595	1822232	+	1638	91.1978	90.5928	124.891	93.1166	104.172	111.806	58.9602	66.2677	58.9602	124.891	92.6
ABUW_RS16240	CDS	hypothetical protein	Chromosome	3376984	3377493	+	510	57.824	40.4733	129.818	97.031	140.691	101.271	71.3167	101.38	40.4733	140.691	92.5
ABUW_RS15615	CDS	adenosine deaminase	Chromosome	3249351	3250346	+	996	119.125	103.432	100.232	113.381	112.493	85.1784	65.2059	40.6753	40.6753	119.125	92.5
ABUW_RS17430	CDS	molecular chaperone HtpG	Chromosome	3639374	3641293	-	1920	110.548	102.797	94.7193	91.6013	94.2373	103.334	91.6182	50.9617	50.9617	110.548	92.5
ABUW_RS13110	CDS	multidrug transporter MatE	Chromosome	2685172	2685765	-	594	56.9898	56.0241	98.1862	112.801	133.206	144.433	86.1893	49.6317	49.6317	144.433	92.2
ABUW_RS00780	CDS	hypothetical protein	Chromosome	175063	175335	+	273	116.724	113.657	124.423	109.628	85.1547	71.8788	51.8587	63.9545	51.8587	124.423	92.2
ABUW_RS18600	CDS	DegT/DnrJ/EryC1/StrS aminotransferase family protein	Chromosome	3887000	3888175	-	1176	97.4307	93.0507	123.155	96.8197	109.712	87.3254	62.5032	65.2944	62.5032	123.155	91.9
ABUW_RS11065	CDS	TetR/AcrR family transcriptional regulator	Chromosome	2260516	2261082	+	567	79.1802	70.7526	117.511	93.8262	132.56	115.487	53.4789	71.9199	53.4789	132.56	91.8
ABUW_RS08415	CDS	2-C-methyl-D-erythritol 2%2C4-cyclodiphosphate synthase	Chromosome	1725595	1726077	+	483	93.3389	99.9821	96.8784	97.0578	88.301	92.1154	84.4204	81.0899	81.0899	99.9821	91.6
ABUW_RS03340	CDS	response regulator	Chromosome	683804	684166	+	363	113.289	137.982	106.496	89.7686	75.3167	81.3337	57.3614	70.1801	57.3614	137.982	91.5
ABUW_RS05980	CDS	adenosylhomocysteinase	Chromosome	1264544	1265926	-	1383	76.3042	74.5297	119.039	108.612	122.33	127.288	54.9627	48.0776	48.0776	127.288	91.4
ABUW_RS12650	CDS	5-oxoprolinase/urea amidolyase family protein	Chromosome	2597539	2599122	-	1584	99.7044	103.084	99.8667	85.888	117.868	91.0309	59.3042	74.2383	59.3042	117.868	91.4
ABUW_RS11410	CDS	hypothetical protein	Chromosome	2328749	2329219	-	471	81.1773	81.052	127.521	107.189	107.942	106.227	54.2388	63.1141	54.2388	127.521	91.1
ABUW_RS01485	CDS	TPM domain-containing protein	Chromosome	325841	326923	+	1083	106.913	121.189	113.994	93.0725	98.5663	97.027	60.2975	37.8914	37.8914	121.189	91.1
ABUW_RS05450	CDS	amino acid permease	Chromosome	1133530	1134909	+	1380	103.326	113.641	102.708	81.0294	93.6434	72.65	64.9362	96.6399	64.9362	113.641	91.1
ABUW_RS07705	CDS	AarF/ABC1/UbiB kinase family protein	Chromosome	1565692	1566990	+	1299	94.6213	94.1476	119.615	99.5028	107.768	100.889	63.3169	47.0507	47.0507	119.615	90.9
ABUW_RS16475	CDS	NADP-dependent glyceraldehyde-3-phosphate dehydrogenase	Chromosome	3431094	3432722	-	1629	84.1466	72.8739	137.817	77.7385	115.571	69.9371	75.5591	92.4178	69.9371	137.817	90.8
ABUW_RS15915	CDS	transcription termination factor Rho	Chromosome	3310245	3311513	+	1269	88.9276	89.7428	110.386	88.1658	109.553	103.461	60.6219	72.0913	60.6219	110.386	90.4
ABUW_RS17100	CDS	DNA-binding protein	Chromosome	3563367	3564323	+	957	121.759	131.02	99.5577	99.2151	84.2386	67.5098	62.7049	54.3731	54.3731	131.02	90
ABUW_RS05210	CDS	UDP-N-acetylglucosamine 2-epimerase (non-hydrolyzing)	Chromosome	1070654	1071790	+	1137	127.155	109.419	107.494	101.411	102.173	82.4681	50.5298	36.0198	36.0198	127.155	89.6
ABUW_RS03565	CDS	long-chain fatty acid transporter	Chromosome	729330	730760	-	1431	106.894	118.395	89.3798	81.785	95.0948	95.8839	55.6864	73.466	55.6864	118.395	89.6
ABUW_RS04765	CDS	YaiI/YqxD family protein	Chromosome	983017	983484	+	468	125.849	119.98	91.7879	100.457	77.5724	77.92	62.7131	59.7678	59.7678	125.849	89.5
sRNA74	sRNA		Chromosome	2684680	2684776	-	97	76.9008	95.9701	122.542	107.211	122.871	110.61	48.7043	30.0344	30.0344	122.871	89.4
ABUW_RS02420	CDS	30S ribosomal protein S9	Chromosome	505160	505546	-	387	37.0781	54.7375	151.211	95.0171	112.689	123.464	43.3615	95.6544	37.0781	151.211	89.2
ABUW_RS10710	CDS	Fe-S cluster assembly scaffold IscU	Chromosome	2189210	2189596	+	387	98.0793	113.579	101.303	83.9548	87.9416	75.003	75.331	77.9763	75.003	113.579	89.1
ABUW_RS04375	CDS	transcription elongation factor GreA	Chromosome	887420	887896	-	477	83.3304	82.8205	114.839	83.803	74.007	78.8533	86.5779	107.69	74.007	114.839	89
ABUW_RS16325	CDS	hypothetical protein	Chromosome	3399655	3400164	+	510	94.9071	96.4067	95.8475	88.3171	111.471	110.184	64.7015	48.2428	48.2428	111.471	88.8
ABUW_RS17475	CDS	DNA-directed RNA polymerase subunit beta	Chromosome	3651275	3655363	-	4089	83.1225	81.8689	126.168	88.1708	110.878	107.244	49.3418	62.7895	49.3418	126.168	88.7
ABUW_RS05955	CDS	multifunctional CCA addition/repair protein	Chromosome	1256074	1257312	-	1239	112.388	110.035	77.6312	81.5217	106.261	102.064	68.5422	51.1785	51.1785	112.388	88.7
ABUW_RS15460	CDS	ribonucleoside-diphosphate reductase subunit alpha	Chromosome	3210091	3212925	+	2835	187.387	216.453	58.674	45.7151	60.7975	59.791	45.6013	34.7404	34.7404	216.453	88.6
ABUW_RS01385	CDS	cell division protein FtsL	Chromosome	299661	299993	+	333	85.2639	74.8187	126.2	105.06	93.631	90.6085	61.923	65.0137	61.923	126.2	87.8
ABUW_RS15905	CDS	exopolyphosphatase	Chromosome	3307797	3309317	-	1521	115.707	102.936	99.0652	92.6074	91.1118	84.5838	56.3479	59.9938	56.3479	115.707	87.8
ABUW_RS18240	CDS	arginine--tRNA ligase	Chromosome	3803233	3805023	+	1791	101.54	101.779	92.8561	82.0909	101.565	104.327	62.0708	55.8341	55.8341	104.327	87.8
ABUW_RS14745	CDS	class II glutamine amidotransferase	Chromosome	3064358	3065206	-	849	110.726	129.848	85.7664	85.7499	81.5344	73.5742	66.0434	65.7334	65.7334	129.848	87.4
ABUW_RS07055	CDS	hypothetical protein	Chromosome	1440388	1441038	+	651	120.473	123.973	86.2877	87.4846	82.5896	73.618	61.2514	63.6582	61.2514	123.973	87.4
ABUW_RS07775	CDS	hypothetical protein	Chromosome	1587868	1588227	+	360	80.3739	67.1589	117.164	111.164	105.365	96.5191	48.8128	72.8222	48.8128	117.164	87.4
ABUW_RS06415	CDS	hypothetical protein	Chromosome	1326136	1326411	+	276	103.955	109.841	96.7401	73.4244	87.9683	75.629	60.8378	89.9597	60.8378	109.841	87.3
ABUW_RS13955	CDS	adenylate kinase	Chromosome	2882131	2882784	-	654	67.4364	67.3735	93.0185	77.9085	110.76	102.922	86.1625	90.313	67.3735	110.76	87
ABUW_RS04755	CDS	3-phosphoserine/phosphohydroxythreonine transaminase	Chromosome	980484	981563	+	1080	82.6505	82.157	116.872	91.7652	108.216	105.676	47.2317	60.5885	47.2317	116.872	86.9
ABUW_RS01460	CDS	hypothetical protein	Chromosome	316733	317608	+	876	90.7106	93.9291	94.2656	91.0212	101.143	103.708	63.1927	56.9205	56.9205	103.708	86.9
ABUW_RS16650	CDS	MotA/TolQ/ExbB proton channel family protein	Chromosome	3471050	3471670	-	621	203.732	222.026	38.6071	33.1487	48.584	46.135	48.7619	53.5884	33.1487	222.026	86.8
ABUW_RS14190	CDS	hypothetical protein	Chromosome	2932638	2934185	+	1548	84.3635	89.6507	89.1178	92.7197	107.039	106.333	76.2904	47.814	47.814	107.039	86.7
ABUW_RS04270	CDS	succinate dehydrogenase flavoprotein subunit	Chromosome	849083	850918	+	1836	73.3695	71.7912	100.311	80.6633	123.388	117.223	65.5887	60.2489	60.2489	123.388	86.6
ABUW_RS05510	CDS	gamma carbonic anhydrase family protein	Chromosome	1148468	1149013	-	546	101.179	105.368	105.23	92.0636	82.2276	78.8037	63.5724	64.2468	63.5724	105.368	86.6
ABUW_RS10080	CDS	SDR family oxidoreductase	Chromosome	2057651	2058421	-	771	338.371	336.504	3.6502	2.73991	2.43236	1.74231	2.28859	4.15546	1.74231	338.371	86.5
ABUW_RS13240	CDS	glutathione S-transferase	Chromosome	2715257	2715883	+	627	104.126	107.478	87.9524	85.8064	100.621	100.751	57.2661	47.0195	47.0195	107.478	86.4
ABUW_RS12050	CDS	IclR family transcriptional regulator	Chromosome	2469521	2470366	-	846	93.8863	98.1837	84.8915	86.9837	98.2886	85.3128	63.9105	79.6686	63.9105	98.2886	86.4
ABUW_RS02715	CDS	hypothetical protein	Chromosome	555472	556350	+	879	112.517	118.203	89.5061	82.5676	86.5946	80.7068	62.3589	56.5214	56.5214	118.203	86.1
ABUW_RS10545	CDS	3-deoxy-7-phosphoheptulonate synthase	Chromosome	2151075	2152184	+	1110	92.1676	95.6649	97.8005	87.7767	95.6959	91.7196	66.7137	61.3471	61.3471	97.8005	86.1
ABUW_RS18910	CDS	lytic murein transglycosylase	Chromosome	3951103	3952395	-	1293	101.925	102.052	94.4053	91.7565	104.592	96.0597	53.6059	41.6171	41.6171	104.592	85.8
ABUW_RS04400	CDS	ribosome assembly RNA-binding protein YhbY	Chromosome	893880	894203	-	324	87.4608	81.6629	95.2175	96.0136	102.402	96.1099	60.4969	67.0849	60.4969	102.402	85.8
ABUW_RS00025	CDS	cytochrome b562	Chromosome	6394	6786	+	393	86.7382	99.2877	99.6659	84.5887	80.0114	84.0387	70.4153	81.9396	70.4153	99.6659	85.8
ABUW_RS05880	CDS	aminodeoxychorismate/anthranilate synthase component II	Chromosome	1242291	1242875	-	585	73.7164	82.7864	101.605	96.2886	138.451	136.549	26.0582	29.6426	26.0582	138.451	85.6
ABUW_RS18995	CDS	metal/formaldehyde-sensitive transcriptional repressor	Chromosome	3967687	3967950	+	264	92.9739	94.3497	103.431	93.5103	85.8015	72.5527	64.4852	76.8912	64.4852	103.431	85.5
ABUW_RS14830	CDS	arginyltransferase	Chromosome	3082659	3083474	+	816	98.1381	104.219	84.2944	78.1257	93.9379	97.2552	76.1082	50.3699	50.3699	104.219	85.3
ABUW_RS04890	CDS	tol-pal system-associated acyl-CoA thioesterase	Chromosome	1008708	1009115	-	408	80.1957	63.8149	82.9337	89.7961	120.143	113.434	70.4011	59.8923	59.8923	120.143	85.1
ABUW_RS19140	CDS	ParA family protein	Plasmid	12151	12924	+	774	82.4118	90.1108	93.2947	87.4898	91.896	104.911	60.4226	67.5248	60.4226	104.911	84.8
ABUW_RS01455	CDS	3-dehydroquinate synthase	Chromosome	315635	316717	+	1083	95.9789	109.061	98.2651	80.4041	82.7312	86.9276	63.126	61.437	61.437	109.061	84.7
ABUW_RS16480	CDS	gluconokinase	Chromosome	3432896	3433408	-	513	72.2567	68.3224	96.8494	66.1051	82.8268	63.1728	92.4954	134.382	63.1728	134.382	84.6
ABUW_RS11165	CDS	transketolase	Chromosome	2281141	2283129	-	1989	88.8902	93.3523	116.529	90.0704	94.363	85.566	51.732	56.4331	51.732	116.529	84.6
ABUW_RS14955	CDS	YfhL family 4Fe-4S dicluster ferredoxin	Chromosome	3109843	3110106	-	264	98.2092	113.473	99.8105	79.4007	80.619	87.7519	61.4471	56.3084	56.3084	113.473	84.6
ABUW_RS01630	CDS	phosphoglycerate dehydrogenase	Chromosome	352908	354140	-	1233	49.7783	53.596	77.8308	75.6394	102.034	108.107	82.6786	124.665	49.7783	124.665	84.3
ABUW_RS16400	CDS	tetratricopeptide repeat protein	Chromosome	3414531	3415229	-	699	81.8049	82.341	117.235	82.8676	90.3918	82.6944	58.8664	76.731	58.8664	117.235	84.1
ABUW_RS07280	CDS	hypothetical protein	Chromosome	1480558	1481040	+	483	114.592	111.831	99.6688	97.7673	80.3891	68.2594	51.4557	48.0677	48.0677	114.592	84
ABUW_RS04325	CDS	neutral zinc metallopeptidase	Chromosome	864308	865207	+	900	95.7773	89.8486	100.552	90.4917	101.853	80.9017	66.6418	45.0959	45.0959	101.853	83.9
ABUW_RS07475	CDS	phosphoribosylamine--glycine ligase	Chromosome	1516687	1517973	-	1287	82.9187	78.326	98.4346	85.1603	102.307	85.9619	58.0332	79.3365	58.0332	102.307	83.8
ABUW_RS16775	CDS	endonuclease	Chromosome	3496051	3497172	-	1122	111.393	111.994	94.1774	85.5861	84.1918	74.0028	59.682	48.722	48.722	111.994	83.7
ABUW_RS03260	CDS	NADH:flavin oxidoreductase/NADH oxidase	Chromosome	668299	669405	+	1107	78.9218	78.9746	88.7814	90.537	118.602	102.304	65.0668	45.7192	45.7192	118.602	83.6
ABUW_RS00380	CDS	urocanate hydratase	Chromosome	82151	83827	+	1677	107.934	92.2631	124.56	86.9208	120.095	76.5395	19.2539	40.4005	19.2539	124.56	83.5
ABUW_RS03495	CDS	hypothetical protein	Chromosome	716525	717043	+	519	94.2248	82.6274	70.333	72.6263	137.922	118.459	52.7121	37.9376	37.9376	137.922	83.4
ABUW_RS08670	CDS	hypothetical protein	Chromosome	1779218	1779541	+	324	96.8285	103.372	87.3744	84.4996	83.5089	76.5948	67.7795	66.9964	66.9964	103.372	83.4
ABUW_RS17375	CDS	lipid A hydroxylase LpxO	Chromosome	3627409	3628323	-	915	59.1992	60.3958	101.188	77.9805	99.4423	113.931	72.8727	78.7275	59.1992	113.931	83
ABUW_RS06735	CDS	nitroreductase	Chromosome	1393045	1393620	+	576	93.0758	86.137	89.7509	88.683	97.2853	94.2814	63.4684	50.181	50.181	97.2853	82.9
ABUW_RS14610	CDS	hypothetical protein	Chromosome	3037311	3037616	-	306	75.1058	66.405	90.8842	63.7105	136.255	116.674	58.7965	53.3669	53.3669	136.255	82.6
ABUW_RS04255	CDS	citrate (Si)-synthase	Chromosome	846075	847349	-	1275	53.0902	57.4461	93.1163	89.7558	119.787	132.42	55.7912	59.4928	53.0902	132.42	82.6
ABUW_RS10700	CDS	Rrf2 family transcriptional regulator	Chromosome	2187451	2187924	+	474	101.514	82.1879	82.0206	75.7401	98.5872	98.6041	59.9543	62.4556	59.9543	101.514	82.6
ABUW_RS08890	CDS	phosphopyruvate hydratase	Chromosome	1823167	1824456	+	1290	59.7037	62.5971	102.104	76.7222	95.6737	110.031	66.8713	85.4451	59.7037	110.031	82.4
ABUW_RS19815	CDS	hypothetical protein	Chromosome	2377227	2377493	+	267	94.1143	77.1197	58.7286	87.3674	109.642	104.353	90.0595	36.9485	36.9485	109.642	82.3
ABUW_RS15995	CDS	HPr family phosphocarrier protein	Chromosome	3326394	3326663	-	270	83.062	84.5497	123.057	85.377	78.7183	76.6448	51.9174	72.8487	51.9174	123.057	82
ABUW_RS02615	CDS	preprotein translocase subunit YajC	Chromosome	541022	541351	-	330	75.5577	75.7853	116.894	96.5663	81.8119	85.4315	56.3079	65.9767	56.3079	116.894	81.8
ABUW_RS04535	CDS	protease HtpX	Chromosome	932031	932936	-	906	82.4174	84.4883	80.9669	82.9657	112.68	105.38	61.163	42.9546	42.9546	112.68	81.6
ABUW_RS04290	CDS	dihydrolipoyl dehydrogenase	Chromosome	856313	857746	+	1434	68.006	78.7883	107.539	81.6923	84.8531	89.0008	73.9296	68.8896	68.006	107.539	81.6
ABUW_RS13965	CDS	hypothetical protein	Chromosome	2884246	2884764	-	519	103.927	99.6654	91.9775	89.9682	87.9598	80.3374	44.3172	54.7935	44.3172	103.927	81.6
ABUW_RS10625	CDS	siderophore achromobactin biosynthesis protein AcsC	Chromosome	2168869	2170710	-	1842	289.928	297.914	9.2477	9.51325	11.2952	10.3136	12.6329	9.38753	9.2477	297.914	81.3
ABUW_RS11035	CDS	fructose-bisphosphate aldolase class II	Chromosome	2255156	2256193	-	1038	62.8032	59.6632	81.5099	75.5599	116.003	109.684	76.1967	68.8939	59.6632	116.003	81.3
ABUW_RS18745	CDS	hypothetical protein	Chromosome	3918097	3918507	+	411	95.5628	95.6294	100.819	84.0144	96.3946	89.6562	53.2054	35.1235	35.1235	100.819	81.3
ABUW_RS07160	CDS	class I SAM-dependent methyltransferase	Chromosome	1458708	1459307	+	600	100.049	72.6177	74.7513	80.8564	96.5391	78.4183	109.156	36.9623	36.9623	109.156	81.2
ABUW_RS16535	CDS	trigger factor	Chromosome	3447176	3448510	-	1335	62.4619	56.2664	127.046	87.7966	95.0992	96.0216	49.1713	72.2788	49.1713	127.046	80.8
ABUW_RS03975	CDS	hypothetical protein	Chromosome	789693	790199	-	507	102.003	105.853	86.0155	83.4209	79.3753	72.4172	55.9091	57.4785	55.9091	105.853	80.3
ABUW_RS10765	CDS	putative 4-hydroxy-4-methyl-2-oxoglutarate aldolase	Chromosome	2200933	2201439	-	507	89.4822	114.617	105.35	86.1691	67.5342	65.4393	58.4606	52.0067	52.0067	114.617	79.9
ABUW_RS19725	CDS	hypothetical protein	Chromosome	892262	892477	+	216	83.7952	93.1692	78.4225	62.8155	122.479	84.8422	64.2021	48.2867	48.2867	122.479	79.8
ABUW_RS11000	CDS	ParB/RepB/Spo0J family partition protein	Chromosome	2247058	2247945	-	888	76.7359	81.5874	105.689	82.2053	85.9693	85.829	58.2073	61.0494	58.2073	105.689	79.7
ABUW_RS18595	CDS	polysaccharide biosynthesis protein	Chromosome	3884984	3886858	-	1875	76.1699	78.7654	101.328	77.2656	92.6901	78.589	58.7133	71.3889	58.7133	101.328	79.4
ABUW_RS10955	CDS	TetR/AcrR family transcriptional regulator	Chromosome	2239639	2240247	-	609	89.5149	89.2522	97.7567	80.7132	82.5721	85.1413	57.5397	53.0788	53.0788	97.7567	79.4
ABUW_RS18700	CDS	ribonuclease PH	Chromosome	3910111	3910827	-	717	80.6908	75.5182	69.2525	80.3563	113.891	103.513	53.1523	57.0109	53.1523	113.891	79.2
ABUW_RS11450	CDS	AraC family transcriptional regulator	Chromosome	2336883	2337728	-	846	95.011	99.1596	93.7484	79.5989	100.429	84.0671	45.8304	35.7909	35.7909	100.429	79.2
ABUW_RS07975	CDS	spore coat protein U domain-containing protein	Chromosome	1632329	1633348	+	1020	75.9774	67.0559	83.187	83.1395	100.225	86.7676	93.4301	43.9545	43.9545	100.225	79.2
ABUW_RS00020	CDS	DNA topoisomerase (ATP-hydrolyzing) subunit B	Chromosome	3888	6356	+	2469	84.4871	94.0097	96.8878	81.9486	85.8921	89.7935	52.3569	48.2478	48.2478	96.8878	79.2
ABUW_RS11920	CDS	AMP-binding protein	Chromosome	2436477	2438171	-	1695	89.7987	96.1619	92.7138	87.9998	87.002	73.3491	40.0985	66.5112	40.0985	96.1619	79.2
ABUW_RS05995	CDS	acyl-CoA dehydrogenase	Chromosome	1267210	1269675	-	2466	108.581	91.4276	79.5186	83.3788	109.036	94.8265	45.194	19.7304	19.7304	109.036	79
ABUW_RS09550	CDS	GNAT family N-acetyltransferase	Chromosome	1966695	1967213	+	519	110.471	108.215	100.386	82.8452	82.5965	70.2631	39.3322	36.9521	36.9521	110.471	78.9
ABUW_RS07915	CDS	transcriptional regulator	Chromosome	1616669	1617859	+	1191	99.3877	104.108	86.473	85.411	75.1598	69.9149	51.0151	58.793	51.0151	104.108	78.8
ABUW_RS03170	CDS	DUF934 domain-containing protein	Chromosome	650510	650995	+	486	49.8755	54.1566	86.9223	83.2453	92.6704	104.08	67.9179	90.9872	49.8755	104.08	78.7
ABUW_RS02555	CDS	YajQ family cyclic di-GMP-binding protein	Chromosome	529803	530291	-	489	87.9753	77.4885	71.0175	76.0938	80.4881	99.925	78.7074	57.6279	57.6279	99.925	78.7
ABUW_RS09920	CDS	hypothetical protein	Chromosome	2024376	2024579	+	204	75.6846	63.0889	87.3722	85.4033	92.7093	83.5886	53.2922	87.4115	53.2922	92.7093	78.6
ABUW_RS07560	CDS	protoheme IX farnesyltransferase	Chromosome	1534055	1534933	-	879	53.1692	56.5236	111.526	72.5646	102.14	92.7022	65.9145	73.1119	53.1692	111.526	78.5
ABUW_RS00475	CDS	hypothetical protein	Chromosome	107613	108902	-	1290	94.0269	91.4821	72.247	76.5044	92.3547	96.5973	62.0258	42.7289	42.7289	96.5973	78.5
ABUW_RS19365	CDS	hypothetical protein	Plasmid	42564	42893	-	330	56.8261	55.3111	53.5801	55.5869	65.3173	77.9043	122.494	139.393	53.5801	139.393	78.3
ABUW_RS05975	CDS	methylenetetrahydrofolate reductase [NAD(P)H]	Chromosome	1263636	1264472	-	837	85.2618	68.2078	100.226	101.867	102.685	97.7482	39.1889	30.8227	30.8227	102.685	78.3
ABUW_RS18670	CDS	FKBP-type peptidyl-prolyl cis-trans isomerase	Chromosome	3903094	3903789	+	696	67.7278	68.4695	92.7199	92.8953	83.2911	90.0556	70.339	59.2484	59.2484	92.8953	78.1
ABUW_RS08885	CDS	3-deoxy-8-phosphooctulonate synthase	Chromosome	1822264	1823121	+	858	55.3286	57.3121	98.6652	78.7541	95.553	102.624	58.3729	77.1285	55.3286	102.624	78
ABUW_RS09885	CDS	hypothetical protein	Chromosome	2020016	2020219	+	204	73.6759	61.6368	82.5408	89.0111	94.9063	84.0144	51.6435	86.1278	51.6435	94.9063	77.9
ABUW_RS09935	CDS	hypothetical protein	Chromosome	2026511	2026714	+	204	73.6759	60.7408	84.0252	84.5496	97.3635	83.617	51.9225	85.5261	51.9225	97.3635	77.7
ABUW_RS13835	CDS	YraN family protein	Chromosome	2860022	2860423	-	402	89.4611	69.8315	85.2645	116.544	76.5038	69.655	57.3828	55.6868	55.6868	116.544	77.5
ABUW_RS03060	CDS	tryptophan synthase subunit alpha	Chromosome	623565	624368	+	804	92.7783	93.7646	105.403	79.5853	80.1419	70.2095	46.268	51.3507	46.268	105.403	77.4
ABUW_RS17235	CDS	transcription termination/antitermination protein NusA	Chromosome	3601752	3603236	-	1485	65.1045	63.7698	127.507	86.8733	93.3881	86.724	40.0753	54.8242	40.0753	127.507	77.3
ABUW_RS06560	CDS	U32 family peptidase	Chromosome	1356538	1357908	-	1371	50.7963	66.1624	102.923	97.2483	116.101	102.475	58.984	21.9571	21.9571	116.101	77.1
ABUW_RS18740	CDS	YciK family oxidoreductase	Chromosome	3917133	3917879	+	747	94.6418	90.4485	79.8562	81.4763	94.7834	80.954	59.1223	35.5223	35.5223	94.7834	77.1
ABUW_RS01720	CDS	aspartate aminotransferase family protein	Chromosome	372934	374148	+	1215	93.7145	99.5154	96.7031	69.5002	78.8105	66.3798	39.8628	70.9072	39.8628	99.5154	76.9
ABUW_RS05325	CDS	CYTH and CHAD domain-containing protein	Chromosome	1099501	1100964	-	1464	83.0224	83.8424	74.3142	84.8191	94.3087	91.1677	61.4295	41.9966	41.9966	94.3087	76.9
ABUW_RS05360	CDS	type I-F CRISPR-associated endoribonuclease Cas6/Csy4	Chromosome	1109165	1109776	+	612	77.5798	72.4503	76.7199	69.1819	90.8977	86.1147	83.9672	58.2944	58.2944	90.8977	76.9
ABUW_RS13130	CDS	Cu(I)-responsive transcriptional regulator	Chromosome	2688398	2688799	-	402	99.4991	103.697	72.2526	73.1774	71.692	65.6653	69.2507	59.3714	59.3714	103.697	76.8
ABUW_RS18185	CDS	F0F1 ATP synthase subunit B	Chromosome	3793862	3794332	-	471	41.8789	57.1794	113.768	82.3179	96.5733	99.7976	48.1745	71.3237	41.8789	113.768	76.4
ABUW_RS02295	CDS	malate dehydrogenase	Chromosome	480121	481107	+	987	52.6923	58.423	89.8664	73.8687	91.8536	96.0513	62.031	85.5873	52.6923	96.0513	76.3
ABUW_RS18575	CDS	UDP-glucose 4-epimerase GalE	Chromosome	3880041	3881057	-	1017	83.3996	90.6921	88.4064	77.772	80.5677	73.8035	63.4219	52.6901	52.6901	90.6921	76.3
ABUW_RS18245	CDS	cell division protein	Chromosome	3805177	3805803	+	627	81.7056	77.3012	93.3121	80.6451	96.3134	89.263	44.7714	45.8252	44.7714	96.3134	76.1
ABUW_RS01320	CDS	cation transporter	Chromosome	289466	290422	+	957	88.4398	87.474	77.1235	73.0963	82.0941	90.9851	65.6842	44.2912	44.2912	90.9851	76.1
ABUW_RS01270	CDS	sulfate permease	Chromosome	274727	276916	+	2190	64.7763	45.8947	79.0183	58.2197	99.7239	88.1985	88.9399	82.8836	45.8947	99.7239	76
ABUW_RS16090	CDS	NAD(P)(+) transhydrogenase (Re/Si-specific) subunit beta	Chromosome	3346077	3347531	-	1455	89.2784	71.4567	130.254	78.6173	90.081	48.0883	14.7695	84.9823	14.7695	130.254	75.9
ABUW_RS05120	CDS	pyridoxal phosphate-dependent aminotransferase	Chromosome	1050534	1051769	-	1236	35.1766	33.5788	103.438	90.2243	128.042	113.691	42.6226	60.7774	33.5788	128.042	75.9
ABUW_RS19050	CDS	hypothetical protein	Plasmid	3803	4327	+	525	90.3433	96.5935	76.9594	77.8533	78.1591	72.3276	63.3654	51.5018	51.5018	96.5935	75.9
ABUW_RS02225	CDS	fumarylacetoacetate hydrolase	Chromosome	465765	466406	+	642	82.7283	87.7078	107.594	83.6966	77.2346	74.65	40.1225	50.6436	40.1225	107.594	75.5
ABUW_RS19215	CDS	type II toxin-antitoxin system RelE/ParE family toxin	Plasmid	22536	22895	-	360	81.2035	104.432	82.8755	82.5419	85.3145	87.3513	36.1927	44.1002	36.1927	104.432	75.5
ABUW_RS06705	CDS	DUF423 domain-containing protein	Chromosome	1388859	1389224	-	366	76.7412	67.7627	96.6036	90.4451	91.779	88.9568	42.9653	47.838	42.9653	96.6036	75.4
ABUW_RS00830	CDS	peptide chain release factor 2	Chromosome	186562	187614	+	1053	73.2534	77.1768	110.712	80.3953	79.0957	79.3414	42.4132	58.5205	42.4132	110.712	75.1
ABUW_RS01160	CDS	aquaporin Z	Chromosome	255242	255931	-	690	91.2869	98.6237	107.019	72.4676	82.6394	66.0081	33.2968	48.8225	33.2968	107.019	75
ABUW_RS08775	CDS	phospholipase	Chromosome	1798220	1799371	+	1152	91.5384	93.9388	81.9427	63.7177	89.1918	83.9023	45.6137	50.4226	45.6137	93.9388	75
ABUW_RS19470	CDS	type IV conjugative transfer system protein TraL	Plasmid	59592	59885	+	294	70.8952	78.6552	135.812	64.8777	70.5672	81.3383	48.0841	49.1848	48.0841	135.812	74.9
ABUW_RS00855	CDS	mechanosensitive ion channel family protein	Chromosome	191348	192328	-	981	70.3746	59.9432	79.6247	83.5411	100.609	96.8808	64.0667	44.4506	44.4506	100.609	74.9
ABUW_RS17060	CDS	tRNA-binding protein	Chromosome	3554228	3554566	-	339	71.8103	66.4666	99.166	97.8641	72.6988	78.3126	62.8114	50.1031	50.1031	99.166	74.9
ABUW_RS10405	CDS	hypothetical protein	Chromosome	2128583	2128969	-	387	84.5474	92.4235	93.264	78.7575	82.6996	79.8806	45.5008	42.3874	42.3874	93.264	74.9
ABUW_RS13285	CDS	ATP-dependent chaperone ClpB	Chromosome	2724819	2727398	-	2580	87.7841	85.4261	85.0537	77.0336	86.2243	80.479	63.0226	33.3035	33.3035	87.7841	74.8
ABUW_RS05075	CDS	hypothetical protein	Chromosome	1045148	1045348	+	201	81.9628	92.0007	112.101	70.1586	60.1468	53.9265	54.7055	72.7969	53.9265	112.101	74.7
ABUW_RS15900	CDS	acetyl-CoA carboxylase carboxyltransferase subunit alpha	Chromosome	3306957	3307778	-	822	90.9579	93.8199	104.034	72.2243	69.5553	55.0701	49.9509	61.3268	49.9509	104.034	74.6
ABUW_RS07155	CDS	PIG-L family deacetylase	Chromosome	1457939	1458733	+	795	87.7569	71.9222	74.5268	72.9599	94.9579	77.8361	86.6321	30.3048	30.3048	94.9579	74.6
ABUW_RS13185	CDS	beta-ketoacyl-ACP synthase III	Chromosome	2701265	2702371	-	1107	79.637	86.8829	89.6127	78.5239	81.3585	86.4081	45.7618	45.9299	45.7618	89.6127	74.3
ABUW_RS03280	CDS	folate-binding protein YgfZ	Chromosome	672292	673014	-	723	89.4739	85.2827	75.2393	81.7953	83.0274	88.6066	50.335	41.0309	41.0309	89.4739	74.3
ABUW_RS04610	CDS	nitroreductase family protein	Chromosome	947003	947608	-	606	58.5432	57.39	78.8806	73.77	89.2869	88.1808	88.8289	57.6494	57.39	89.2869	74.1
ABUW_RS11150	CDS	hypothetical protein	Chromosome	2279239	2279829	+	591	75.1069	73.2757	68.6864	72.106	85.546	86.8821	71.2347	58.9187	58.9187	86.8821	74
ABUW_RS13300	CDS	OsmC family protein	Chromosome	2729019	2729441	-	423	73.6083	77.4354	98.2821	66.7552	71.2139	63.5277	61.7147	78.3531	61.7147	98.2821	73.9
ABUW_RS13910	CDS	hypothetical protein	Chromosome	2871643	2871984	-	342	88.8079	84.5521	73.0885	79.888	85.4939	64.6909	73.3356	41.6595	41.6595	88.8079	73.9
ABUW_RS19145	CDS	ParB/RepB/Spo0J family partition protein	Plasmid	12928	14184	+	1257	74.974	81.2182	85.9003	78.5486	80.7046	85.8762	48.3859	55.2991	48.3859	85.9003	73.9
ABUW_RS00295	CDS	hypothetical protein	Chromosome	64378	64983	-	606	82.0499	82.4344	78.0086	74.3541	104.906	92.1747	43.4624	32.9232	32.9232	104.906	73.8
ABUW_RS13750	CDS	hypothetical protein	Chromosome	2835928	2836242	-	315	97.3461	111.228	88.1178	66.4384	56.2773	48.3802	59.827	62.104	48.3802	111.228	73.7
ABUW_RS17260	CDS	preprotein translocase subunit SecG	Chromosome	3604440	3604769	-	330	80.6089	71.488	90.5356	77.5322	101.166	79.0974	36.7076	49.6716	36.7076	101.166	73.4
ABUW_RS08060	CDS	hypothetical protein	Chromosome	1646907	1647290	+	384	68.387	64.9146	87.1585	83.1037	90.8402	103.484	52.0145	36.3358	36.3358	103.484	73.3
ABUW_RS08710	CDS	signal recognition particle-docking protein FtsY	Chromosome	1784140	1785246	+	1107	79.5868	73.3665	99.1221	81.4726	83.2763	71.9457	47.9541	49.2898	47.9541	99.1221	73.3
ABUW_RS15935	CDS	phenylalanine--tRNA ligase subunit alpha	Chromosome	3315067	3316047	-	981	92.5702	85.199	91.7294	81.4507	78.3604	74.0388	40.3147	42.582	40.3147	92.5702	73.3
ABUW_RS14030	CDS	isocitrate lyase	Chromosome	2894635	2896239	-	1605	93.7783	94.0066	74.1855	67.4963	88.3569	82.7184	42.8435	40.984	40.984	94.0066	73
ABUW_RS11030	CDS	peptidylprolyl isomerase	Chromosome	2253727	2255037	+	1311	72.0395	68.2145	86.2297	76.0803	88.3698	83.7611	57.03	52.5282	52.5282	88.3698	73
ABUW_RS04110	CDS	polyketide cyclase	Chromosome	818104	818538	+	435	90.9929	86.2385	73.6368	66.4636	82.0066	75.0461	63.8783	45.16	45.16	90.9929	72.9
ABUW_RS05430	CDS	aspartate aminotransferase family protein	Chromosome	1127737	1129269	+	1533	75.2397	76.1341	96.3919	75.4564	87.2326	87.1095	45.0414	39.9942	39.9942	96.3919	72.8
ABUW_RS00440	CDS	glutamine--fructose-6-phosphate transaminase (isomerizing)	Chromosome	100659	102497	-	1839	63.0715	62.0161	88.5017	72.5183	95.457	90.8419	58.9144	50.6721	50.6721	95.457	72.7
ABUW_RS16310	CDS	acetolactate synthase 3 large subunit	Chromosome	3394252	3395976	-	1725	84.5811	74.4377	93.3627	72.9888	90.9383	87.4334	38.5373	39.4162	38.5373	93.3627	72.7
ABUW_RS15390	CDS	NADH-quinone oxidoreductase subunit J	Chromosome	3195090	3195611	-	522	52.1305	65.78	87.9797	75.6638	69.864	89.8144	80.8689	58.9701	52.1305	89.8144	72.6
ABUW_RS03515	CDS	Asp-tRNA(Asn)/Glu-tRNA(Gln) amidotransferase subunit GatC	Chromosome	720871	721185	-	315	62.0678	60.0058	86.1576	76.7475	87.3365	88.8931	63.2438	56.7003	56.7003	88.8931	72.6
ABUW_RS08665	CDS	LysR family transcriptional regulator	Chromosome	1778073	1778975	-	903	79.1531	72.7569	73.7468	79.0479	88.3553	78.8824	58.0311	48.5756	48.5756	88.3553	72.3
ABUW_RS02270	CDS	rRNA maturation RNase YbeY	Chromosome	473894	474370	-	477	83.1848	86.507	63.6927	62.9789	82.7355	81.4995	70.3384	46.8023	46.8023	86.507	72.2
ABUW_RS00805	CDS	IMP dehydrogenase	Chromosome	179993	181459	+	1467	64.3741	63.5555	75.17	72.4057	81.7665	76.3143	63.8188	80.5552	63.5555	81.7665	72.2
ABUW_RS16415	CDS	helix-turn-helix domain-containing protein	Chromosome	3417684	3418475	-	792	72.5586	81.41	78.1976	70.4768	76.9332	77.4948	60.6893	59.217	59.217	81.41	72.1
ABUW_RS07480	CDS	bifunctional phosphoribosylaminoimidazolecarboxamide formyltransferase/IMP cyclohydrolase	Chromosome	1518099	1519673	-	1575	69.9216	72.9634	72.1869	73.2623	75.6167	77.2723	73.3464	60.6388	60.6388	77.2723	71.9
ABUW_RS08055	CDS	hypothetical protein	Chromosome	1646451	1646732	+	282	77.9512	64.1669	84.681	88.4381	79.7602	76.0321	63.6536	39.4958	39.4958	88.4381	71.8
ABUW_RS01895	CDS	ABC transporter substrate-binding protein	Chromosome	411903	412544	+	642	71.8234	73.0898	84.3437	73.1339	76.2426	82.235	65.9144	47.7883	47.7883	84.3437	71.8
ABUW_RS18515	CDS	hypothetical protein	Chromosome	3864106	3865044	-	939	103.479	109.213	81.8836	72.9718	54.9349	54.091	45.5014	51.5066	45.5014	109.213	71.7
ABUW_RS14790	CDS	septum site-determining protein MinC	Chromosome	3074477	3075199	+	723	62.624	60.1765	82.507	73.0609	85.0747	85.7315	62.8884	61.8746	60.1765	85.7315	71.7
ABUW_RS13045	CDS	pyrroline-5-carboxylate reductase	Chromosome	2677144	2677959	-	816	88.7668	86.9635	89.4459	75.351	80.6617	75.3575	40.8126	35.452	35.452	89.4459	71.6
ABUW_RS04175	CDS	DUF3298 domain-containing protein	Chromosome	831313	832101	+	789	86.5668	84.0681	67.1621	74.1912	72.4944	64.8735	75.8401	47.338	47.338	86.5668	71.6
ABUW_RS18720	CDS	TetR/AcrR family transcriptional regulator	Chromosome	3914133	3914780	+	648	83.4629	86.351	67.6748	67.8008	74.672	77.4258	60.2493	55.4915	55.4915	86.351	71.6
ABUW_RS13760	CDS	RHS repeat protein	Chromosome	2837325	2842124	-	4800	105.766	112.024	72.5829	61.0789	72.3503	61.131	42.447	44.96	42.447	112.024	71.5
ABUW_RS18545	CDS	aspartate/tyrosine/aromatic aminotransferase	Chromosome	3871369	3872583	+	1215	53.414	55.6143	48.4859	59.8266	111.787	101.983	53.4315	86.557	48.4859	111.787	71.4
ABUW_RS03235	CDS	gamma-glutamylcyclotransferase	Chromosome	663812	664165	+	354	91.3499	89.0391	89.3286	77.1323	64.5206	59.243	44.6264	55.6435	44.6264	91.3499	71.4
ABUW_RS04695	CDS	tyrosine recombinase XerC	Chromosome	964995	965921	+	927	81.899	102.04	67.0466	72.2255	69.9726	58.389	61.452	57.4746	57.4746	102.04	71.3
ABUW_RS05355	CDS	type I-F CRISPR-associated protein Csy3	Chromosome	1108149	1109162	+	1014	96.6879	91.3769	78.749	71.3754	66.5164	60.7341	56.6898	48.4153	48.4153	96.6879	71.3
ABUW_RS07495	CDS	50S ribosomal protein L11 methyltransferase	Chromosome	1521265	1522170	-	906	84.4182	83.6118	84.5778	76.8327	76.587	84.846	38.1519	40.5474	38.1519	84.846	71.2
ABUW_RS00270	CDS	PQQ-dependent sugar dehydrogenase	Chromosome	59548	60717	+	1170	83.2203	71.5869	78.9262	88.4471	92.23	82.1562	50.1617	22.2634	22.2634	92.23	71.1
ABUW_RS06620	CDS	hypothetical protein	Chromosome	1369381	1369932	-	552	69.58	63.2326	86.5756	86.6762	95.1797	90.4296	45.1269	31.1034	31.1034	95.1797	71
ABUW_RS16525	CDS	ATP-dependent Clp protease ATP-binding subunit ClpX	Chromosome	3444963	3446276	-	1314	81.2571	89.6481	70.3671	62.5835	78.604	71.6502	67.8355	46.389	46.389	89.6481	71
ABUW_RS08040	CDS	mechanosensitive ion channel	Chromosome	1643594	1644829	+	1236	72.4661	73.1288	73.016	79.4468	87.496	85.9861	59.6156	36.5313	36.5313	87.496	71
ABUW_RS00665	CDS	ankyrin repeat domain-containing protein	Chromosome	148163	148708	+	546	83.0524	87.7993	70.6284	72.5128	76.3735	68.5596	54.0574	53.4403	53.4403	87.7993	70.8
ABUW_RS03095	CDS	preprotein translocase subunit SecA	Chromosome	630322	633045	+	2724	73.164	71.4886	85.4726	77.6618	81.5666	81.4685	48.0104	47.2476	47.2476	85.4726	70.8
ABUW_RS00585	CDS	hypothetical protein	Chromosome	133642	134100	+	459	79.0325	75.1519	81.7259	69.1819	68.4423	76.3572	51.4068	64.1401	51.4068	81.7259	70.7
ABUW_RS03275	CDS	DsbC family protein	Chromosome	671436	672146	-	711	71.7791	66.4843	70.8808	89.3788	105.206	98.3679	34.9915	27.6813	27.6813	105.206	70.6
ABUW_RS16040	CDS	bifunctional (p)ppGpp synthetase/guanosine-3'%2C5'-bis(diphosphate) 3'-pyrophosphohydrolase	Chromosome	3333423	3335729	-	2307	83.0349	82.7084	79.193	69.6501	77.5982	77.8299	51.3906	43.697	43.697	83.0349	70.6
ABUW_RS04820	CDS	DnaA regulatory inactivator Hda	Chromosome	995111	995809	+	699	75.1377	80.4384	86.3677	64.3409	83.9461	72.7127	53.0701	47.2925	47.2925	86.3677	70.4
ABUW_RS04825	CDS	rhombotarget A	Chromosome	996126	997979	+	1854	85.6114	85.1376	96.6981	75.7346	75.784	63.3047	32.1159	48.0816	32.1159	96.6981	70.3
ABUW_RS19100	CDS	hypothetical protein	Plasmid	8119	8451	+	333	87.0576	92.4208	79.0577	65.9684	58.0877	67.3087	55.9094	55.1468	55.1468	92.4208	70.1
ABUW_RS00445	CDS	UDP-N-acetylglucosamine diphosphorylase/glucosamine-1-phosphate N-acetyltransferase	Chromosome	102510	103874	-	1365	70.4362	63.8721	92.9707	75.606	85.0121	75.4675	48.9284	47.7733	47.7733	92.9707	70
ABUW_RS13605	CDS	Lrp/AsnC family transcriptional regulator	Chromosome	2799502	2799924	+	423	86.596	74.9173	86.1267	69.0265	72.0365	64.7871	42.5214	63.8239	42.5214	86.596	70
ABUW_RS03030	CDS	phosphoribosylanthranilate isomerase	Chromosome	617839	618498	+	660	80.0512	78.3637	73.4342	62.0309	85.0554	78.7903	50.8433	51.3641	50.8433	85.0554	70
ABUW_RS03075	CDS	SPOR domain-containing protein	Chromosome	626541	627605	+	1065	76.6017	68.9392	112.787	80.1172	76.5655	55.8141	36.0757	52.0443	36.0757	112.787	69.9
ABUW_RS07470	CDS	hypothetical protein	Chromosome	1515572	1516438	-	867	71.2326	75.3054	73.3301	64.594	77.7874	90.1585	55.8452	50.6492	50.6492	90.1585	69.9
ABUW_RS04930	CDS	NIF3 1	Chromosome	1019736	1020053	+	318	99.8786	107.899	80.677	70.1401	59.3997	50.0177	45.5941	45.1253	45.1253	107.899	69.8
ABUW_RS09350	CDS	DUF2314 domain-containing protein	Chromosome	1918058	1918804	+	747	74.6609	68.5198	98.7015	76.2341	82.8466	70.9161	40.7171	46.0009	40.7171	98.7015	69.8
ABUW_RS07180	CDS	hypothetical protein	Chromosome	1461230	1461556	-	327	13.551	12.1043	52.7644	39.9808	57.3501	59.8496	170.205	151.496	12.1043	170.205	69.7
ABUW_RS04500	CDS	co-chaperone GroES	Chromosome	923186	923476	+	291	62.9145	86.7651	42.1124	60.0634	37.9576	52.6489	102.245	110.604	37.9576	110.604	69.4
ABUW_RS03670	CDS	hypothetical protein	Chromosome	744709	746976	-	2268	68.1741	66.3591	75.5546	67.6794	75.8044	70.0668	60.8072	70.28	60.8072	75.8044	69.3
ABUW_RS04795	CDS	signal peptide peptidase SppA	Chromosome	990156	991172	+	1017	80.5381	73.0792	75.0196	74.8165	80.8518	74.4924	54.5688	40.0446	40.0446	80.8518	69.2
ABUW_RS15300	CDS	TetR/AcrR family transcriptional regulator	Chromosome	3177437	3178006	+	570	97.7476	87.5634	65.1546	73.008	73.4682	62.534	49.0125	43.904	43.904	97.7476	69
ABUW_RS05265	CDS	NADP-dependent isocitrate dehydrogenase	Chromosome	1084741	1086978	+	2238	65.5625	70.4929	78.6792	67.4771	83.7825	84.2267	55.5299	46.6239	46.6239	84.2267	69
ABUW_RS06480	CDS	hypothetical protein	Chromosome	1340370	1340558	+	189	86.1379	85.7702	98.2019	74.5834	59.5972	58.8515	38.6308	49.1879	38.6308	98.2019	68.9
ABUW_RS18620	CDS	oligosaccharide repeat unit polymerase	Chromosome	3890759	3892012	-	1254	52.5946	50.8238	94.3774	67.3342	78.4522	57.1169	66.0388	84.4034	50.8238	94.3774	68.9
ABUW_RS14075	CDS	lysine--tRNA ligase	Chromosome	2907107	2908636	-	1530	49.544	44.1725	105.437	76.8125	84.8713	84.8243	40.1514	64.2007	40.1514	105.437	68.8
ABUW_RS17760	CDS	DNA polymerase III subunit chi	Chromosome	3709062	3709469	+	408	87.6859	81.0701	78.4225	85.4033	75.6389	64.2313	38.8087	38.9922	38.8087	87.6859	68.8
ABUW_RS15700	CDS	hypothetical protein	Chromosome	3262042	3263493	-	1452	80.4846	72.1339	82.2274	70.7818	79.0736	78.622	46.7914	40.5936	40.5936	82.2274	68.8
ABUW_RS14755	CDS	acetylglutamate kinase	Chromosome	3066218	3067126	-	909	58.8106	59.7267	80.3927	61.0532	79.5132	64.4564	81.9665	64.415	58.8106	81.9665	68.8
ABUW_RS17545	CDS	phosphoglycolate phosphatase	Chromosome	3662809	3663477	-	669	86.3557	88.8032	74.5497	72.139	67.1272	63.5102	50.5152	46.2633	46.2633	88.8032	68.7
ABUW_RS12880	CDS	hypothetical protein	Chromosome	2651366	2652094	+	729	83.6118	81.1917	72.136	74.9258	79.723	75.2326	42.4252	39.6997	39.6997	83.6118	68.6
ABUW_RS10885	CDS	orotidine-5'-phosphate decarboxylase	Chromosome	2229126	2229824	-	699	60.0247	58.672	87.7607	76.7831	81.1619	82.9429	46.3706	54.3755	46.3706	87.7607	68.5
ABUW_RS17705	CDS	homoserine dehydrogenase	Chromosome	3694906	3696207	+	1302	80.8218	75.8939	69.8163	69.8315	91.1185	79.9908	40.4978	36.7254	36.7254	91.1185	68.1
ABUW_RS08810	CDS	N-acetyl-gamma-glutamyl-phosphate reductase	Chromosome	1806270	1807319	+	1050	80.7256	84.1622	74.2395	67.4461	70.3915	71.1641	51.0008	45.5122	45.5122	84.1622	68.1
ABUW_RS17230	CDS	translation initiation factor IF-2	Chromosome	3599042	3601741	-	2700	59.4322	59.2035	113.724	76.7706	78.8144	75.416	30.3954	47.46	30.3954	113.724	67.7
ABUW_RS04855	CDS	class 1 fructose-bisphosphatase	Chromosome	1002822	1003793	-	972	45.2881	41.7911	81.4614	81.1124	96.1894	94.3406	44.9095	56.6239	41.7911	96.1894	67.7
ABUW_RS00725	CDS	undecaprenyldiphospho-muramoylpentapeptide beta-N-acetylglucosaminyltransferase	Chromosome	160572	161669	+	1098	75.0586	64.9501	70.4479	67.624	87.8797	84.3215	49.0163	41.9649	41.9649	87.8797	67.7
ABUW_RS17240	CDS	ribosome maturation factor RimP	Chromosome	3603274	3603798	-	525	58.4473	54.0112	131.504	85.9329	79.0465	70.9711	18.1058	42.5077	18.1058	131.504	67.6
ABUW_RS11050	CDS	DUF2237 domain-containing protein	Chromosome	2258008	2258391	+	384	73.4876	74.5985	51.287	60.733	76.8341	70.0853	69.667	63.7528	51.287	76.8341	67.6
ABUW_RS15470	CDS	ribonucleotide-diphosphate reductase subunit beta	Chromosome	3213253	3214536	+	1284	120.609	147.849	51.5727	41.0607	55.4045	54.5828	40.1265	27.8999	27.8999	147.849	67.4
ABUW_RS00255	CDS	dienelactone hydrolase family protein	Chromosome	57715	58452	-	738	66.9414	58.33	104.081	79.3258	76.801	71.6084	44.1445	38.3451	38.3451	104.081	67.4
ABUW_RS11915	CDS	class I SAM-dependent methyltransferase	Chromosome	2435735	2436406	-	672	72.5548	89.5041	83.7767	63.9915	67.3891	56.0148	37.107	68.0074	37.107	89.5041	67.3
ABUW_RS17680	CDS	hypothetical protein	Chromosome	3690250	3690501	-	252	174.628	198.76	30.6999	25.8619	32.014	27.5263	22.4023	25.4112	22.4023	198.76	67.2
ABUW_RS17815	CDS	hypothetical protein	Chromosome	3717569	3719365	+	1797	80.8753	75.3239	58.7226	57.2583	72.2479	58.2111	79.3538	55.6955	55.6955	80.8753	67.2
ABUW_RS14810	CDS	threonine export protein RhtC	Chromosome	3076771	3077391	-	621	77.7417	85.6397	59.5265	74.9918	95.7341	81.1744	29.5638	31.5811	29.5638	95.7341	67
ABUW_RS06005	CDS	Si-specific NAD(P)(+) transhydrogenase	Chromosome	1271169	1272581	+	1413	72.2559	82.6444	93.132	73.7533	65.4256	58.0084	45.6769	45.2122	45.2122	93.132	67
ABUW_RS07025	CDS	general secretion pathway protein GspL	Chromosome	1433446	1434585	+	1140	80.9628	77.9822	74.4356	65.8127	75.9512	77.1211	41.8453	41.413	41.413	80.9628	66.9
ABUW_RS04025	CDS	NfeD family protein	Chromosome	797905	798366	-	462	73.1824	77.1332	75.1551	64.4278	75.0823	68.1788	52.5402	48.6939	48.6939	77.1332	66.8
ABUW_RS04710	CDS	DNA gyrase subunit A	Chromosome	968423	971137	+	2715	69.0116	72.5984	89.8782	71.5808	70.9611	68.8061	46.2827	44.583	44.583	89.8782	66.7
ABUW_RS13960	CDS	membrane protein	Chromosome	2882871	2884184	-	1314	79.6344	79.983	80.213	67.6673	73.8511	62.6344	39.9862	47.7031	39.9862	80.213	66.5
ABUW_RS03770	CDS	(p)ppGpp synthetase	Chromosome	757183	758253	+	1071	74.4087	79.6754	72.8116	67.8023	67.0455	68.5739	53.4891	48.5358	48.5358	79.6754	66.5
ABUW_RS09070	CDS	SDR family oxidoreductase	Chromosome	1858980	1859717	+	738	58.3867	67.8011	74.3295	61.2453	77.4642	61.9345	51.5066	79.5345	51.5066	79.5345	66.5
ABUW_RS15025	tRNA	tRNA-Gln	Chromosome	3121789	3121863	+	75	59.4528	56.4723	103.943	66.895	78.395	74.4231	36.4974	55.7027	36.4974	103.943	66.5
ABUW_RS15425	CDS	NADH-quinone oxidoreductase subunit B	Chromosome	3203608	3204285	-	678	49.8472	56.0272	85.5749	69.1098	82.1014	80.1744	53.1187	54.3819	49.8472	85.5749	66.3
ABUW_RS16265	CDS	DUF3298 domain-containing protein	Chromosome	3383437	3384378	-	942	83.7137	82.2095	70.0696	68.648	68.5141	65.8802	51.712	39.493	39.493	83.7137	66.3
ABUW_RS05475	CDS	protease SohB	Chromosome	1140333	1141295	+	963	93.5143	105.903	51.79	50.9146	61.19	53.8433	65.6296	47.1467	47.1467	105.903	66.2
ABUW_RS11305	CDS	TetR/AcrR family transcriptional regulator	Chromosome	2308990	2309550	+	561	84.744	84.5529	60.072	63.4335	91.8026	72.3102	38.3522	34.12	34.12	91.8026	66.2
ABUW_RS08585	CDS	quinoprotein glucose dehydrogenase	Chromosome	1759348	1760790	+	1443	89.4481	77.9955	55.333	65.6322	81.4467	85.8576	47.1514	27.0346	27.0346	89.4481	66.2
ABUW_RS08490	CDS	UDP-3-O-(3-hydroxymyristoyl)glucosamine N-acyltransferase	Chromosome	1741697	1742767	+	1071	72.4762	75.0911	85.1852	66.0764	68.1082	64.6759	48.8606	49.4222	48.8606	85.1852	66.2
ABUW_RS07885	CDS	glutamine--tRNA ligase/YqeY domain fusion protein	Chromosome	1608087	1609814	+	1728	73.4815	74.2465	81.6317	67.5526	80.0847	75.9057	40.4078	35.9143	35.9143	81.6317	66.2
ABUW_RS04880	CDS	protein TolR	Chromosome	1007534	1007986	-	453	51.6383	43.8129	99.5063	76.5475	94.0056	80.0016	37.9692	44.6121	37.9692	99.5063	66
ABUW_RS03390	CDS	DUF454 domain-containing protein	Chromosome	697204	697572	+	369	77.9054	79.4073	79.9853	73.0681	69.0098	65.1042	51.184	32.2241	32.2241	79.9853	66
ABUW_RS10690	CDS	poly(hydroxyalcanoate) granule associated protein	Chromosome	2186027	2186482	-	456	90.9758	83.5524	77.1465	68.0723	65.2714	54.9178	42.2924	45.0902	42.2924	90.9758	65.9
ABUW_RS05480	CDS	BapA prefix-like domain-containing protein	Chromosome	1141571	1143757	+	2187	72.1186	66.8773	79.9927	69.7134	88.1712	66.1542	38.7862	43.7859	38.7862	88.1712	65.7
ABUW_RS02355	CDS	GFA family protein	Chromosome	491708	492058	+	351	92.289	87.376	68.4402	69.5802	62.8879	62.0094	43.7105	38.7028	38.7028	92.289	65.6
ABUW_RS18605	CDS	acetyltransferase	Chromosome	3888270	3888920	-	651	60.631	59.2513	87.829	68.593	71.3566	56.5588	56.1326	64.4753	56.1326	87.829	65.6
ABUW_RS16425	CDS	23S rRNA (adenine(2503)-C(2))-methyltransferase RlmN	Chromosome	3419282	3420514	-	1233	73.9605	81.2503	87.4471	67.4193	67.3959	64.5608	40.1831	42.4509	40.1831	87.4471	65.6
ABUW_RS09540	CDS	endonuclease/exonuclease/phosphatase family protein	Chromosome	1964643	1965530	-	888	80.3807	85.6828	61.3192	63.4714	68.1711	66.3784	52.7414	46.507	46.507	85.6828	65.6
ABUW_RS17670	CDS	putative lipid II flippase FtsW	Chromosome	3687522	3688718	-	1197	57.3505	57.5089	80.2609	71.8314	83.8335	83.2925	47.4394	43.3208	43.3208	83.8335	65.6
ABUW_RS04670	CDS	hypothetical protein	Chromosome	961141	961365	+	225	72.8497	54.8756	64.2817	69.2921	95.3793	79.7758	49.3992	37.8807	37.8807	95.3793	65.5
ABUW_RS06725	CDS	ATP-dependent RNA helicase RhlB	Chromosome	1391272	1392423	+	1152	69.014	76.021	78.7318	67.1706	67.1485	68.3111	47.087	50.3196	47.087	78.7318	65.5
ABUW_RS11045	CDS	phosphoglycerate kinase	Chromosome	2256682	2257869	-	1188	55.8966	56.9419	89.8299	72.7444	73.2151	70.34	42.2845	61.9311	42.2845	89.8299	65.4
ABUW_RS03850	CDS	hypothetical protein	Chromosome	768298	768828	+	531	83.6197	87.2528	74.1778	52.1622	75.0325	68.3481	39.0182	43.1986	39.0182	87.2528	65.4
ABUW_RS02410	CDS	ClpXP protease specificity-enhancing factor	Chromosome	503901	504329	-	429	80.9489	87.1654	68.2588	70.51	60.6778	58.0908	49.3326	47.8232	47.8232	87.1654	65.4
ABUW_RS17225	CDS	ribosome-binding factor A	Chromosome	3598641	3599042	-	402	60.781	59.7033	91.0689	61.4237	93.9463	89.3733	28.0478	38.2815	28.0478	93.9463	65.3
ABUW_RS03070	CDS	bifunctional tetrahydrofolate synthase/dihydrofolate synthase	Chromosome	625258	626544	+	1287	72.1363	69.4229	74.4453	67.8253	73.3797	67.4216	46.9404	49.9629	46.9404	74.4453	65.2
ABUW_RS13755	CDS	RHS repeat-associated core domain-containing protein	Chromosome	2836264	2837313	-	1050	92.7511	102.362	61.7145	53.0098	65.2019	51.9903	45.4567	48.6141	45.4567	102.362	65.1
ABUW_RS05220	CDS	hypothetical protein	Chromosome	1072681	1074525	-	1845	94.1038	86.1644	53.9832	58.4331	74.2327	60.447	53.983	39.6736	39.6736	94.1038	65.1
ABUW_RS01265	CDS	RNA-binding transcriptional accessory protein	Chromosome	272077	274425	+	2349	61.3881	57.5186	87.7181	74.1307	82.1833	72.8863	43.0613	42.2259	42.2259	87.7181	65.1
ABUW_RS15400	CDS	NADH-quinone oxidoreductase subunit NuoH	Chromosome	3196169	3197185	-	1017	48.7204	60.2445	82.3348	71.9935	69.8574	76.912	57.586	53.2333	48.7204	82.3348	65.1
ABUW_RS14400	CDS	acyl-CoA thioesterase	Chromosome	2979062	2979577	-	516	73.8422	77.4403	55.0356	57.8596	68.9392	71.1541	64.0494	52.63	52.63	77.4403	65.1
ABUW_RS04125	CDS	multidrug efflux RND transporter outer membrane channel subunit AdeK	Chromosome	819437	820891	-	1455	68.1367	65.9424	58.3778	50.7112	88.6584	83.5418	59.0746	45.8841	45.8841	88.6584	65
ABUW_RS00740	CDS	FtsQ-type POTRA domain-containing protein	Chromosome	164096	164950	+	855	71.5743	73.1041	71.3593	63.2927	71.6369	61.3082	54.8981	52.523	52.523	73.1041	65
ABUW_RS17410	CDS	hypothetical protein	Chromosome	3635128	3635886	-	759	97.6476	88.1798	73.7906	65.0284	73.6582	63.6157	32.84	24.6153	24.6153	97.6476	64.9
ABUW_RS10195	CDS	thiolase family protein	Chromosome	2081590	2082762	+	1173	58.0028	65.7996	81.569	69.9866	79.7621	74.2259	44.7354	45.02	44.7354	81.569	64.9
ABUW_RS12840	CDS	lipopolysaccharide transport periplasmic protein LptA	Chromosome	2645699	2646247	-	549	69.2517	71.8899	69.161	68.4018	76.6114	72.9521	50.2275	39.5985	39.5985	76.6114	64.8
ABUW_RS16715	CDS	HdeD family acid-resistance protein	Chromosome	3482272	3482844	-	573	69.5511	64.017	77.113	77.5577	82.9124	57.2854	52.3049	36.8759	36.8759	82.9124	64.7
ABUW_RS19230	CDS	hypothetical protein	Plasmid	23960	24658	+	699	76.9163	81.7008	58.5581	59.647	61.3017	68.5875	58.9404	52.2272	52.2272	81.7008	64.7
ABUW_RS09825	CDS	hypothetical protein	Chromosome	2011958	2012200	-	243	57.5927	98.2756	48.0119	80.598	50.649	73.1755	42.631	65.4852	42.631	98.2756	64.6
ABUW_RS00195	CDS	hypothetical protein	Chromosome	47905	48558	+	654	77.7802	72.4619	65.2201	65.5809	87.7835	79.947	39.2043	29.0428	29.0428	87.7835	64.6
ABUW_RS01450	CDS	shikimate kinase AroK	Chromosome	315037	315606	+	570	80.3597	89.9518	68.8524	63.2598	59.1697	53.4728	45.2723	55.361	45.2723	89.9518	64.5
ABUW_RS17990	CDS	TIGR00730 family Rossman fold protein	Chromosome	3754749	3755372	+	624	76.4998	80.9757	62.4469	67.3023	66.6189	61.53	60.9911	39.6522	39.6522	80.9757	64.5
ABUW_RS11105	CDS	glycine cleavage system protein GcvH	Chromosome	2268551	2268925	+	375	55.1744	59.8001	63.5376	59.2841	65.7512	70.702	68.6621	73.2373	55.1744	73.2373	64.5
ABUW_RS05205	CDS	hypothetical protein	Chromosome	1069479	1070651	+	1173	91.3207	83.8911	67.8569	71.1074	69.4456	62.6307	39.455	29.3331	29.3331	91.3207	64.4
ABUW_RS07020	CDS	hypothetical protein	Chromosome	1433114	1433308	+	195	86.3369	77.5072	52.5227	48.8934	65.6568	70.9668	61.5898	50.5281	48.8934	86.3369	64.3
ABUW_RS17160	CDS	bifunctional demethylmenaquinone methyltransferase/2-methoxy-6-polyprenyl-1%2C4-benzoquinol methylase UbiE	Chromosome	3583474	3584421	+	948	69.5934	63.0005	68.2482	66.5541	81.5982	84.6722	42.4112	38.5783	38.5783	84.6722	64.3
ABUW_RS10655	CDS	AarF/ABC1/UbiB kinase family protein	Chromosome	2176960	2178333	+	1374	63.4035	62.6372	71.084	65.6202	74.2358	78.3444	57.0626	41.6265	41.6265	78.3444	64.3
ABUW_RS17395	CDS	hypothetical protein	Chromosome	3633292	3633783	-	492	66.6026	71.6741	45.1335	58.7407	82.2388	82.8631	61.2421	44.7683	44.7683	82.8631	64.2
ABUW_RS16440	CDS	phosphatase PAP2 family protein	Chromosome	3421482	3422033	-	552	64.6226	65.1623	75.669	74.6254	70.0093	71.2024	59.3661	32.5785	32.5785	75.669	64.2
ABUW_RS09775	CDS	hypothetical protein	Chromosome	2005481	2005723	-	243	54.7059	96.5378	47.059	77.3149	50.8674	78.2032	43.0143	65.2326	43.0143	96.5378	64.1
ABUW_RS09725	CDS	hypothetical protein	Chromosome	1999005	1999247	-	243	55.8492	95.9931	47.2789	78.1472	51.377	77.2739	42.4607	64.5759	42.4607	95.9931	64.1
ABUW_RS12860	CDS	cysteine--tRNA ligase	Chromosome	2648551	2649972	+	1422	70.3138	67.4594	81.933	69.4264	77.2623	75.7284	33.2849	37.3554	33.2849	81.933	64.1
ABUW_RS02960	CDS	hypothetical protein	Chromosome	602037	602483	-	447	72.0024	69.3298	90.9066	71.743	65.8732	71.3475	29.1485	41.2289	29.1485	90.9066	63.9
ABUW_RS11475	CDS	type II asparaginase	Chromosome	2342758	2343825	+	1068	58.2622	58.666	71.9209	61.1751	93.7883	89.4388	28.7214	48.8139	28.7214	93.7883	63.8
ABUW_RS02695	CDS	helix-turn-helix transcriptional regulator	Chromosome	553319	553660	+	342	67.9514	67.0999	87.2374	70.327	68.5951	60.3398	41.3657	47.7732	41.3657	87.2374	63.8
ABUW_RS18855	CDS	peptidyl-prolyl cis-trans isomerase	Chromosome	3940442	3940999	-	558	64.1269	68.0873	78.7284	69.8559	71.4653	70.3746	45.6153	41.6437	41.6437	78.7284	63.7
ABUW_RS15220	CDS	cytochrome c assembly protein	Chromosome	3158497	3159306	+	810	67.9793	68.3416	59.8573	62.7929	72.1002	74.772	55.8846	46.2269	46.2269	74.772	63.5
ABUW_RS08180	CDS	MFS transporter	Chromosome	1672243	1673721	+	1479	61.8137	46.4926	113.878	66.5722	82.8416	55.1105	35.1124	45.7094	35.1124	113.878	63.4
ABUW_RS03105	CDS	MFS transporter	Chromosome	633688	634998	-	1311	90.0732	90.7523	60.2974	54.9657	67.5515	63.3872	38.487	41.3921	38.487	90.7523	63.4
ABUW_RS01680	CDS	ParA family protein	Chromosome	363864	364508	-	645	77.5841	88.4431	52.3684	55.7298	71.2158	61.0797	48.4798	51.5309	48.4798	88.4431	63.3
ABUW_RS02580	CDS	intracellular septation protein (IspZ)	Chromosome	533465	534079	-	615	63.5026	56.4169	73.99	68.9267	77.298	76.7222	40.1423	49.6069	40.1423	77.298	63.3
ABUW_RS09665	CDS	hypothetical protein	Chromosome	1991676	1991963	+	288	81.1263	80.9942	84.2156	71.3404	52.1954	36.1484	47.0556	52.6247	36.1484	84.2156	63.2
ABUW_RS13825	CDS	alpha/beta hydrolase	Chromosome	2858367	2859230	-	864	56.2386	53.4636	75.1377	64.103	77.8528	79.9434	51.2479	46.4729	46.4729	79.9434	63.1
ABUW_RS14805	CDS	hypothetical protein	Chromosome	3076441	3076728	+	288	52.6935	50.7718	55.2916	67.946	89.4222	80.2784	51.5114	56.0345	50.7718	89.4222	63
ABUW_RS12835	CDS	LPS export ABC transporter ATP-binding protein	Chromosome	2644953	2645699	-	747	64.9541	71.3463	84.5775	62.2824	70.3731	66.5677	43.0723	39.625	39.625	84.5775	62.8
ABUW_RS11010	CDS	16S rRNA (guanine(527)-N(7))-methyltransferase RsmG	Chromosome	2248746	2249378	-	633	67.5231	65.6955	79.7556	68.1294	65.8953	61.0759	44.2162	50.1937	44.2162	79.7556	62.8
ABUW_RS00290	CDS	phosphoribosylaminoimidazolesuccinocarboxamide synthase	Chromosome	63622	64341	-	720	56.856	62.3968	68.4197	55.2776	71.4722	67.4234	59.8589	60.6605	55.2776	71.4722	62.8
ABUW_RS12545	CDS	hypothetical protein	Chromosome	2575749	2576150	+	402	67.0526	65.9903	69.727	66.6227	69.6969	92.326	42.0396	28.1233	28.1233	92.326	62.7
ABUW_RS08160	CDS	3-oxoacyl-ACP reductase	Chromosome	1667840	1669231	+	1392	73.1863	76.7962	62.1801	61.1391	63.9512	66.246	58.5811	39.4274	39.4274	76.7962	62.7
ABUW_RS06395	CDS	DUF3800 domain-containing protein	Chromosome	1323310	1324020	+	711	56.6086	60.7223	83.9663	62.3463	74.3593	69.6695	36.7746	55.5813	36.7746	83.9663	62.5
ABUW_RS04750	CDS	TolC family protein	Chromosome	978617	980104	-	1488	80.9552	79.9402	62.0389	64.5611	71.7943	65.552	40.1719	33.3309	33.3309	80.9552	62.3
ABUW_RS16970	CDS	ABC transporter	Chromosome	3538557	3539855	+	1299	69.8338	62.2265	56.494	65.8018	72.8925	69.1657	64.1335	36.8858	36.8858	72.8925	62.2
ABUW_RS05555	CDS	lactoylglutathione lyase	Chromosome	1159210	1159611	+	402	37.1113	43.9308	96.4303	68.9846	57.7116	56.2886	54.8857	81.0822	37.1113	96.4303	62.1
ABUW_RS07710	CDS	dihydroneopterin aldolase	Chromosome	1567006	1567386	+	381	63.2926	64.6152	75.5493	62.1992	84.714	79.7708	37.7562	28.782	28.782	84.714	62.1
ABUW_RS01585	CDS	tRNA (guanosine(37)-N1)-methyltransferase TrmD	Chromosome	345003	345743	+	741	37.4265	45.3778	121.335	72.3173	70.8315	60.7149	23.2957	64.8996	23.2957	121.335	62
ABUW_RS11930	CDS	isovaleryl-CoA dehydrogenase	Chromosome	2439044	2440216	+	1173	64.3443	64.494	66.0094	65.6088	86.3784	79.9223	30.5309	38.741	30.5309	86.3784	62
ABUW_RS15275	CDS	iron-sulfur cluster carrier protein ApbC	Chromosome	3171931	3173160	-	1230	77.3143	75.5659	62.3374	63.9342	65.5945	64.4405	52.4307	34.1912	34.1912	77.3143	62
ABUW_RS04120	CDS	YbjQ family protein	Chromosome	818977	819327	-	351	85.5612	82.1327	62.3845	60.7446	57.9147	55.1634	47.2928	43.4707	43.4707	85.5612	61.8
ABUW_RS04355	CDS	metalloprotease	Chromosome	884968	885684	-	717	68.592	70.7626	53.8254	54.2082	76.0071	59.0808	64.7137	46.9726	46.9726	76.0071	61.8
ABUW_RS01380	CDS	16S rRNA (cytosine(1402)-N(4))-methyltransferase RsmH	Chromosome	298738	299661	+	924	64.7562	58.4911	87.0619	72.8066	63.7791	55.9843	42.2696	48.1182	42.2696	87.0619	61.7
ABUW_RS04810	CDS	phosphoribosylformylglycinamidine cyclo-ligase	Chromosome	992691	993761	-	1071	39.312	42.6301	104.067	70.8291	66.3792	62.4756	36.3471	70.7101	36.3471	104.067	61.6
ABUW_RS01365	CDS	glutamate--tRNA ligase	Chromosome	295193	296701	-	1509	66.3474	72.809	75.8006	65.0775	71.6784	67.8437	36.9587	35.2343	35.2343	75.8006	61.5
ABUW_RS17025	CDS	glutamate racemase	Chromosome	3547353	3548219	-	867	70.3914	67.2216	67.0914	64.2765	67.326	62.7637	47.7343	45.0944	45.0944	70.3914	61.5
sRNA40	sRNA		Chromosome	1763949	1764044	+	96	56.7209	51.5378	62.404	70.287	92.6985	70.3869	50.4513	37.1243	37.1243	92.6985	61.5
ABUW_RS04865	CDS	peptidoglycan-associated lipoprotein Pal	Chromosome	1004219	1004782	-	564	50.3543	50.7681	51.9624	58.5437	86.5149	72.3465	70.2869	50.3781	50.3543	86.5149	61.4
ABUW_RS07030	CDS	hypothetical protein	Chromosome	1434585	1435064	+	480	72.0442	79.4535	59.4725	55.2113	65.3742	56.7196	48.3276	53.4402	48.3276	79.4535	61.3
ABUW_RS04490	CDS	3'%2C5'-cyclic-nucleotide phosphodiesterase	Chromosome	911793	912551	+	759	74.4505	71.6964	66.453	63.8219	73.2153	60.1446	44.382	35.7316	35.7316	74.4505	61.2
ABUW_RS15830	CDS	RsbU family protein phosphatase GigA	Chromosome	3291094	3292062	+	969	73.3892	73.1739	53.2401	53.5447	73.7073	63.0108	52.5139	46.8886	46.8886	73.7073	61.2
ABUW_RS18110	CDS	peptide deformylase	Chromosome	3779655	3780185	-	531	70.4221	71.5019	55.6836	55.9288	71.7118	62.3835	58.5566	43.5146	43.5146	71.7118	61.2
ABUW_RS12540	CDS	hypothetical protein	Chromosome	2573969	2574622	-	654	73.5216	72.3366	67.181	57.059	66.4936	66.6225	38.69	46.7676	38.69	73.5216	61.1
ABUW_RS10620	CDS	IucA/IucC family siderophore biosynthesis protein	Chromosome	2166949	2168859	-	1911	216.013	223.53	8.15881	7.56454	7.67176	7.06275	9.35796	8.81091	7.06275	223.53	61
ABUW_RS06740	CDS	NAD(P)H-dependent glycerol-3-phosphate dehydrogenase	Chromosome	1393655	1394728	+	1074	67.9215	70.0458	77.368	68.2249	62.7455	56.6241	44.995	39.9005	39.9005	77.368	61
ABUW_RS04220	CDS	lipoyl(octanoyl) transferase LipB	Chromosome	840080	840733	-	654	65.7478	60.4829	60.2269	65.9675	74.3657	72.7757	50.2575	38.3776	38.3776	74.3657	61
ABUW_RS04000	CDS	amino acid permease	Chromosome	792535	793890	-	1356	70.2225	69.7249	64.8073	57.7199	69.7632	69.1918	40.2206	45.2539	40.2206	70.2225	60.9
ABUW_RS12710	CDS	type VI secretion system tip protein VgrG	Chromosome	2612965	2616111	-	3147	61.7341	58.3266	75.9932	65.9054	71.1482	64.5457	41.7298	46.0198	41.7298	75.9932	60.7
ABUW_RS02455	CDS	hypothetical protein	Chromosome	510075	510446	-	372	77.4451	73.4808	64.433	57.0134	69.8959	65.84	42.4809	34.6041	34.6041	77.4451	60.6
ABUW_RS15375	CDS	NADH-quinone oxidoreductase subunit M	Chromosome	3191296	3192894	-	1599	48.1054	54.8482	70.9178	60.3429	70.1998	73.7551	56.9389	49.6847	48.1054	73.7551	60.6
ABUW_RS06260	CDS	hypothetical protein	Chromosome	1305043	1305261	+	219	65.4899	60.4657	65.582	61.1597	71.9527	70.1167	47.3266	42.9543	42.9543	71.9527	60.6
ABUW_RS15380	CDS	NADH-quinone oxidoreductase subunit L	Chromosome	3192896	3194785	-	1890	49.0111	58.145	69.778	59.3813	68.0126	70.9558	57.3548	51.2381	49.0111	70.9558	60.5
ABUW_RS10920	CDS	enoyl-CoA hydratase/isomerase family protein	Chromosome	2234334	2235455	-	1122	73.0507	75.2168	69.412	53.4738	63.4566	54.5268	46.3307	48.1239	46.3307	75.2168	60.4
ABUW_RS05685	CDS	hypothetical protein	Chromosome	1188482	1189510	-	1029	69.8456	73.0049	61.3526	58.8145	65.0424	59.0497	47.4103	48.4253	47.4103	73.0049	60.4
ABUW_RS05055	CDS	signal peptidase I	Chromosome	1042206	1043033	+	828	49.0205	52.5606	86.7513	66.198	68.8519	71.1605	39.0962	46.9368	39.0962	86.7513	60.1
ABUW_RS11100	CDS	AraC family transcriptional regulator	Chromosome	2267487	2268512	+	1026	77.4759	72.3522	62.7299	53.7843	68.7675	63.5961	39.4089	42.5568	39.4089	77.4759	60.1
ABUW_RS01915	CDS	NUDIX domain-containing protein	Chromosome	414680	415081	+	402	65.4286	70.5841	74.9258	54.5197	66.5869	58.0602	46.6348	43.8186	43.8186	74.9258	60.1
ABUW_RS01225	CDS	imidazoleglycerol-phosphate dehydratase HisB	Chromosome	265280	265873	-	594	54.0199	59.9606	83.3028	62.6901	65.2775	74.1026	36.7703	43.6662	36.7703	83.3028	60
ABUW_RS16000	CDS	RNase adapter RapZ	Chromosome	3326660	3327511	-	852	57.2508	54.6457	70.4956	55.9652	76.6997	69.3938	46.0785	48.304	46.0785	76.6997	59.9
ABUW_RS14780	CDS	acyltransferase	Chromosome	3072367	3073293	+	927	53.2182	45.3496	67.0722	61.1223	76.1625	72.3991	55.7082	46.3778	45.3496	76.1625	59.7
ABUW_RS14035	CDS	LysR family transcriptional regulator	Chromosome	2896828	2897817	+	990	76.0839	71.8573	54.9175	56.3417	73.2399	57.0011	44.6679	43.7324	43.7324	76.0839	59.7
ABUW_RS14730	CDS	RnfH family protein	Chromosome	3062107	3062430	-	324	71.2763	81.3322	60.1249	50.8766	73.8985	67.3019	42.7535	29.1097	29.1097	81.3322	59.6
ABUW_RS15655	CDS	multidrug efflux SMR transporter	Chromosome	3254195	3254515	-	321	76.6809	76.7321	63.4612	57.1279	57.8158	60.6977	42.6533	40.6373	40.6373	76.7321	59.5
ABUW_RS07845	CDS	tRNA (adenosine(37)-N6)-threonylcarbamoyltransferase complex ATPase subunit type 1 TsaE	Chromosome	1600656	1601129	+	474	64.355	63.5191	67.3651	62.1092	62.8674	65.0601	45.4242	44.8455	44.8455	67.3651	59.4
ABUW_RS02240	CDS	YihY family inner membrane protein	Chromosome	468318	469565	-	1248	76.2326	74.0265	62.7038	60.374	66.548	61.516	42.3496	30.5178	30.5178	76.2326	59.3
ABUW_RS07585	CDS	RDD family protein	Chromosome	1539262	1540017	-	756	70.2902	67.5791	43.5092	50.8246	59.6128	63.6767	67.1795	50.7304	43.5092	70.2902	59.2
ABUW_RS07805	CDS	DUF4198 domain-containing protein	Chromosome	1594951	1595745	+	795	205.645	218.486	9.02179	7.36383	9.29477	8.17909	7.07507	7.82841	7.07507	218.486	59.1
ABUW_RS01285	CDS	energy-dependent translational throttle protein EttA	Chromosome	279723	281384	+	1662	56.6499	59.9819	74.5706	65.4012	70.9523	70.0849	35.6362	38.0889	35.6362	74.5706	58.9
ABUW_RS08640	CDS	hypothetical protein	Chromosome	1773967	1774422	+	456	67.4893	62.1149	68.9045	59.7065	70.8325	63.273	39.7165	39.3295	39.3295	70.8325	58.9
ABUW_RS00905	CDS	DUF485 domain-containing protein	Chromosome	204270	204602	+	333	45.4685	79.4179	53.5788	99.6443	52.9696	106.779	12.5089	20.0042	12.5089	106.779	58.8
ABUW_RS19720	CDS	Ig-like domain-containing protein	Chromosome	867406	881448	+	14043	78.8913	71.4962	53.8822	48.4217	79.1319	64.3773	40.7773	33.0628	33.0628	79.1319	58.8
ABUW_RS09260	CDS	sorbosone dehydrogenase family protein	Chromosome	1902188	1903495	-	1308	77.743	75.9409	59.773	57.9696	63.1797	56.5561	47.4804	31.3515	31.3515	77.743	58.7
ABUW_RS04295	CDS	ADP-forming succinate--CoA ligase subunit beta	Chromosome	857894	859060	+	1167	46.0766	48.5692	71.818	58.3588	61.697	63.1611	62.9009	56.6572	46.0766	71.818	58.7
ABUW_RS05770	CDS	histidine decarboxylase	Chromosome	1213116	1214267	+	1152	223.188	232.276	2.73159	1.84837	2.45722	2.28189	1.72034	2.27676	1.72034	232.276	58.6
ABUW_RS12885	CDS	hypothetical protein	Chromosome	2652338	2652802	+	465	76.8925	69.6144	65.2215	62.6468	64.9466	55.7725	34.6524	38.6562	34.6524	76.8925	58.6
ABUW_RS12175	CDS	DUF1330 domain-containing protein	Chromosome	2497555	2497839	+	285	61.0709	58.958	74.019	48.396	62.8426	54.7731	41.2144	66.4733	41.2144	74.019	58.5
ABUW_RS08410	CDS	hypothetical protein	Chromosome	1724847	1725491	-	645	68.5712	66.4863	46.9373	55.6689	64.1208	59.4638	54.4726	51.9052	46.9373	68.5712	58.5
ABUW_RS11940	CDS	enoyl-CoA hydratase/isomerase family protein	Chromosome	2441852	2442655	+	804	67.8215	67.6679	60.9022	56.6789	84.5429	65.9965	27.0824	36.1643	27.0824	84.5429	58.4
ABUW_RS00960	CDS	thiaminase II	Chromosome	218563	219237	-	675	67.4786	63.3913	61.467	66.8034	66.2509	69.8253	35.3629	34.9468	34.9468	69.8253	58.2
ABUW_RS18095	CDS	hypothetical protein	Chromosome	3776743	3776949	-	207	91.3977	98.5293	41.4754	39.8708	62.8762	50.6851	47.1204	33.0109	33.0109	98.5293	58.1
ABUW_RS10200	CDS	LysR family transcriptional regulator	Chromosome	2082823	2083719	-	897	77.9637	79.2933	58.7447	55.9448	58.651	57.9534	40.548	35.9364	35.9364	79.2933	58.1
ABUW_RS08065	CDS	N-acetyltransferase	Chromosome	1647323	1647829	-	507	88.5232	93.7077	50.2977	55.9612	45.5501	44.5513	43.5086	41.6925	41.6925	93.7077	58
ABUW_RS02170	CDS	YheV family putative metal-binding protein	Chromosome	454926	455135	-	210	69.1896	58.6152	74.6127	64.958	59.8718	59.115	31.7862	46.1786	31.7862	74.6127	58
ABUW_RS08475	CDS	RIP metalloprotease RseP	Chromosome	1737229	1738584	+	1356	65.459	59.2669	63.4237	59.5181	66.0317	59.6483	44.5518	45.791	44.5518	66.0317	58
ABUW_RS16805	CDS	AraC family transcriptional regulator	Chromosome	3503176	3504186	-	1011	78.4124	84.566	49.9771	48.7473	58.8157	56.6246	46.7087	39.226	39.226	84.566	57.9
ABUW_RS13330	CDS	ATP phosphoribosyltransferase regulatory subunit	Chromosome	2734576	2735742	-	1167	49.9987	53.6675	81.8866	59.1725	63.5414	64.858	35.2283	54.599	35.2283	81.8866	57.9
ABUW_RS19425	CDS	IS30-like element ISAba125 family transposase	Plasmid	54366	55391	+	1026	56.5652	57.7503	49.4837	45.231	56.7947	53.1782	65.9824	78.1026	45.231	78.1026	57.9
ABUW_RS08725	CDS	hypothetical protein	Chromosome	1786986	1787282	-	297	52.9442	70.0301	50.7774	46.0245	73.925	74.0051	58.8534	36.7984	36.7984	74.0051	57.9
ABUW_RS04315	CDS	tryptophan--tRNA ligase	Chromosome	862134	863147	-	1014	58.5155	58.0359	66.4351	60.3272	66.2605	67.3066	43.131	43.0564	43.0564	67.3066	57.9
ABUW_RS01855	CDS	GTP cyclohydrolase II	Chromosome	403178	403780	-	603	64.2941	56.0032	56.4196	54.6548	67.0808	64.8155	47.1883	51.6391	47.1883	67.0808	57.8
ABUW_RS12705	CDS	type IV secretion protein Rhs	Chromosome	2608081	2612952	-	4872	60.8836	61.6959	66.3138	59.1142	58.4478	49.8345	48.9708	55.957	48.9708	66.3138	57.7
ABUW_RS07285	CDS	hypothetical protein	Chromosome	1481095	1481592	+	498	74.977	68.6084	53.8058	54.7162	70.9336	61.9596	40.4608	35.4785	35.4785	74.977	57.6
ABUW_RS11005	CDS	ParA family protein	Chromosome	2247942	2248724	-	783	60.6726	63.5503	74.7515	63.681	57.9338	53.3096	43.5702	43.4313	43.4313	74.7515	57.6
ABUW_RS00590	CDS	hypothetical protein	Chromosome	134102	134458	+	357	60.8745	65.64	74.0423	52.7048	55.6033	56.1015	44.4398	51.1758	44.4398	74.0423	57.6
ABUW_RS05225	CDS	glycosyltransferase family 2 protein	Chromosome	1074526	1075776	-	1251	86.4541	83.3509	55.2112	50.1962	59.0439	50.2001	42.157	33.7023	33.7023	86.4541	57.5
ABUW_RS18625	CDS	hypothetical protein	Chromosome	3892006	3893100	-	1095	50.692	50.1109	76.0903	58.4301	63.9765	49.933	50.4738	60.1098	49.933	76.0903	57.5
ABUW_RS18205	CDS	DNA repair protein HhH-GPD	Chromosome	3796249	3797088	-	840	73.8116	71.6258	59.0201	59.3531	58.2009	49.9886	38.1558	49.793	38.1558	73.8116	57.5
ABUW_RS02465	CDS	1-acyl-sn-glycerol-3-phosphate acyltransferase	Chromosome	512027	512836	+	810	68.0308	64.7312	58.985	58.1804	63.458	57.8232	42.4628	46.6058	42.4628	68.0308	57.5
ABUW_RS10465	CDS	energy transducer TonB	Chromosome	2137658	2138032	-	375	62.3606	58.0858	86.622	61.5014	63.8011	52.405	29.3221	44.1257	29.3221	86.622	57.3
ABUW_RS10385	CDS	50S ribosomal protein L3 N(5)-glutamine methyltransferase	Chromosome	2124016	2125020	-	1005	42.9303	39.3966	86.2304	67.6485	68.538	75.6468	29.1471	49.1827	29.1471	86.2304	57.3
ABUW_RS13490	CDS	p-hydroxycinnamoyl CoA hydratase/lyase	Chromosome	2771673	2772506	+	834	79.5808	82.23	59.6654	57.4829	55.1689	52.4102	40.1923	31.6695	31.6695	82.23	57.3
ABUW_RS01300	CDS	hypothetical protein	Chromosome	283097	283495	+	399	52.1515	48.5735	63.1383	59.5481	77.5519	82.7459	40.54	33.1957	33.1957	82.7459	57.2
ABUW_RS12180	CDS	cytochrome b	Chromosome	2497975	2498547	-	573	72.2178	68.3289	65.8393	59.0949	66.2393	58.2151	41.2966	26.3573	26.3573	72.2178	57.2
ABUW_RS12185	CDS	catalase family peroxidase	Chromosome	2498560	2499624	-	1065	74.7236	60.8552	63.8335	64.9346	65.3024	62.2675	42.2657	21.9841	21.9841	74.7236	57
ABUW_RS01250	CDS	acetyl-CoA hydrolase/transferase family protein	Chromosome	267476	268990	-	1515	29.455	51.2246	42.7176	83.3841	57.529	147.074	20.8175	22.6654	20.8175	147.074	56.9
ABUW_RS17265	CDS	triose-phosphate isomerase	Chromosome	3604782	3605576	-	795	43.2101	40.3691	81.9653	62.4159	75.226	70.0575	31.9192	49.0189	31.9192	81.9653	56.8
ABUW_RS08660	CDS	type I methionyl aminopeptidase	Chromosome	1777226	1778020	+	795	72.4245	78.439	65.4602	58.2181	55.2271	50.6914	35.0759	37.7524	35.0759	78.439	56.7
ABUW_RS01710	CDS	amino acid permease	Chromosome	369049	370482	+	1434	52.2892	53.2434	65.2198	46.5526	64.0439	58.3298	39.3608	74.3652	39.3608	74.3652	56.7
ABUW_RS15930	CDS	phenylalanine--tRNA ligase subunit beta	Chromosome	3312652	3315033	-	2382	66.7746	68.5651	62.3173	55.5507	67.7622	61.9783	38.3069	32.0711	32.0711	68.5651	56.7
ABUW_RS16100	CDS	Re/Si-specific NAD(P)(+) transhydrogenase subunit alpha	Chromosome	3347870	3348997	-	1128	86.5406	58.2218	108.299	56.6061	70.4646	39.5919	7.16998	26.212	7.16998	108.299	56.6
ABUW_RS18715	CDS	TetR family transcriptional regulator	Chromosome	3913358	3913996	+	639	57.6828	54.298	75.0578	67.815	62.2956	68.9747	28.6662	37.9914	28.6662	75.0578	56.6
ABUW_RS06675	CDS	aminoacyl-histidine dipeptidase	Chromosome	1383405	1384865	+	1461	71.2939	66.7414	59.6621	60.8551	65.5809	58.3853	43.4962	26.7968	26.7968	71.2939	56.6
ABUW_RS15070	CDS	HAD family hydrolase	Chromosome	3128065	3128739	-	675	59.782	60.7955	61.7045	57.0151	59.6284	60.6639	46.3175	46.8281	46.3175	61.7045	56.6
ABUW_RS15770	CDS	histidinol dehydrogenase	Chromosome	3278235	3279524	-	1290	71.8447	62.9587	59.0697	52.25	67.9334	66.9731	33.197	37.1051	33.197	71.8447	56.4
ABUW_RS00865	CDS	acetate--CoA ligase	Chromosome	193311	195260	+	1950	71.3811	73.7126	57.029	64.3768	62.064	68.1757	28.1307	24.7731	24.7731	73.7126	56.2
ABUW_RS16825	CDS	3-isopropylmalate dehydrogenase	Chromosome	3505722	3506801	-	1080	65.3962	72.0376	60.4236	52.817	63.3579	58.9955	42.4979	34.2686	34.2686	72.0376	56.2
ABUW_RS10960	CDS	YchF/TatD family DNA exonuclease	Chromosome	2240285	2241058	-	774	61.2794	65.3071	66.6916	57.0901	56.9236	56.0166	41.8573	43.2544	41.8573	66.6916	56.1
ABUW_RS16725	CDS	type I DNA topoisomerase	Chromosome	3483828	3486464	-	2637	72.2539	71.794	61.9628	52.4394	62.7526	56.9686	37.1634	31.7923	31.7923	72.2539	55.9
ABUW_RS13905	CDS	hypothetical protein	Chromosome	2871032	2871349	-	318	68.9737	55.8127	80.3223	66.1119	60.2342	55.2434	26.8651	32.554	26.8651	80.3223	55.8
ABUW_RS01725	CDS	arginine N-succinyltransferase	Chromosome	374167	375198	+	1032	60.2542	66.3495	66.6054	44.429	59.3789	55.6351	33.6643	59.6162	33.6643	66.6054	55.7
ABUW_RS16520	CDS	DUF2846 domain-containing protein	Chromosome	3444099	3444815	-	717	76.8452	74.0063	58.09	51.4891	63.7437	52.362	33.2481	34.7258	33.2481	76.8452	55.6
ABUW_RS00545	CDS	pyridoxal phosphate-dependent aminotransferase	Chromosome	122445	123599	-	1155	60.6326	50.5526	52.6599	57.6469	76.8438	76.3903	48.4073	21.7059	21.7059	76.8438	55.6
ABUW_RS03145	CDS	AraC family transcriptional regulator	Chromosome	642400	643410	-	1011	68.1145	67.578	58.6453	54.2433	64.4505	59.5741	41.2015	30.2127	30.2127	68.1145	55.5
ABUW_RS03590	CDS	undecaprenyl-diphosphate phosphatase	Chromosome	735553	736371	+	819	42.4103	40.5867	93.4317	63.8453	71.1854	71.0163	21.6457	39.4739	21.6457	93.4317	55.4
ABUW_RS19415	CDS	IS30-like element ISAba125 family transposase	Plasmid	52381	53406	+	1026	54.1418	53.9846	48.7661	45.6143	53.8978	50.3057	62.6891	73.62	45.6143	73.62	55.4
ABUW_RS09675	CDS	hypothetical protein	Chromosome	1992257	1992481	+	225	69.485	73.1394	76.8425	49.6406	43.4829	36.2594	38.6132	55.1753	36.2594	76.8425	55.3
ABUW_RS09205	CDS	MerR family transcriptional regulator	Chromosome	1891602	1892018	-	417	61.7926	52.7946	55.2159	57.301	68.7313	60.0679	43.1084	43.204	43.1084	68.7313	55.3
ABUW_RS05050	CDS	elongation factor 4	Chromosome	1040318	1042135	+	1818	47.3916	49.2464	85.0171	60.8152	61.5845	56.338	35.0744	45.867	35.0744	85.0171	55.2
ABUW_RS05135	CDS	hypothetical protein	Chromosome	1053802	1054593	-	792	74.0231	78.1313	51.4346	47.351	52.1302	48.7048	52.2742	35.2347	35.2347	78.1313	54.9
ABUW_RS06715	CDS	sulfurtransferase TusA family protein	Chromosome	1390336	1390581	-	246	66.772	72.6093	55.3187	47.3671	52.3567	48.4633	42.4477	53.9415	42.4477	72.6093	54.9
ABUW_RS13280	CDS	CinA family protein	Chromosome	2724274	2724762	+	489	64.6819	59.5986	40.7965	47.1981	57.0195	59.8674	69.6176	40.1897	40.1897	69.6176	54.9
ABUW_RS15780	CDS	UDP-N-acetylglucosamine 1-carboxyvinyltransferase	Chromosome	3280313	3281569	-	1257	58.9283	53.9566	74.0162	55.0252	64.209	61.398	31.0346	37.988	31.0346	74.0162	54.6
ABUW_RS13495	CDS	aldehyde dehydrogenase	Chromosome	2772544	2773995	+	1452	70.5448	74.9033	52.0949	53.1376	58.3111	59.0503	42.155	25.8385	25.8385	74.9033	54.5
ABUW_RS05495	CDS	high frequency lysogenization protein HflD	Chromosome	1145974	1146708	-	735	46.7091	47.3346	58.8727	51.8716	65.8815	61.7777	45.1343	58.3815	45.1343	65.8815	54.5
ABUW_RS07640	CDS	hypothetical protein	Chromosome	1552442	1552864	-	423	61.2937	68.7487	60.4262	51.0825	48.0569	49.3876	37.665	58.2231	37.665	68.7487	54.4
ABUW_RS15360	CDS	cold shock domain-containing protein	Chromosome	3188651	3188944	-	294	60.1464	64.2276	56.6674	53.5456	49.1844	48.0546	51.6746	51.7595	48.0546	64.2276	54.4
ABUW_RS16320	CDS	leucine--tRNA ligase	Chromosome	3397003	3399627	+	2625	58.6643	57.776	64.0578	55.4487	67.9079	64.9846	33.2843	32.1995	32.1995	67.9079	54.3
ABUW_RS10785	CDS	3'(2')%2C5'-bisphosphate nucleotidase CysQ	Chromosome	2203445	2204302	-	858	62.2335	65.7744	62.6121	57.6496	54.1825	49.8644	43.3379	38.8528	38.8528	65.7744	54.3
ABUW_RS05895	CDS	type I glutamate--ammonia ligase	Chromosome	1247253	1248662	+	1410	59.1887	58.0833	54.7879	49.5524	64.1302	64.8788	43.2126	40.8916	40.8916	64.8788	54.3
ABUW_RS08745	CDS	hypothetical protein	Chromosome	1790129	1790323	-	195	41.7081	62.9301	36.6289	44.7445	72.1287	64.7609	59.918	50.696	36.6289	72.1287	54.2
ABUW_RS17770	CDS	hypothetical protein	Chromosome	3710277	3710495	+	219	61.367	56.8395	55.1984	51.4624	64.305	62.5551	40.4981	41.1046	40.4981	64.305	54.2
ABUW_RS02940	CDS	aspartate--tRNA ligase	Chromosome	595379	597157	-	1779	40.3646	38.3335	76.0375	56.7828	66.9291	74.6149	29.837	48.8276	29.837	76.0375	54
ABUW_RS16890	CDS	glutathione S-transferase family protein	Chromosome	3521217	3521822	-	606	78.3823	79.5327	42.2669	47.6163	55.3238	41.3721	41.396	45.6779	41.3721	79.5327	53.9
ABUW_RS14685	CDS	VOC family protein	Chromosome	3051874	3052251	+	378	54.0199	45.6863	65.7507	47.8297	73.7165	54.7004	48.6786	39.6187	39.6187	73.7165	53.8
ABUW_RS11320	CDS	Lrp/AsnC family transcriptional regulator	Chromosome	2311223	2311693	-	471	53.9118	65.7302	48.5073	49.3597	64.0316	61.0735	48.7347	38.7372	38.7372	65.7302	53.8
ABUW_RS12605	CDS	glutathione-dependent formaldehyde dehydrogenase	Chromosome	2588077	2589240	-	1164	55.4619	43.4042	50.7786	59.991	69.6887	69.3827	57.773	23.1375	23.1375	69.6887	53.7
ABUW_RS07035	CDS	quinone-dependent dihydroorotate dehydrogenase	Chromosome	1435154	1436158	+	1005	53.8011	53.1372	60.8623	54.7349	66.0147	63.2714	37.9103	39.8388	37.9103	66.0147	53.7
ABUW_RS15365	CDS	uracil phosphoribosyltransferase	Chromosome	3189061	3189696	-	636	57.8129	62.2839	65.759	53.2058	55.6443	54.2602	36.7178	43.7871	36.7178	65.759	53.7
ABUW_RS08210	CDS	low molecular weight phosphotyrosine protein phosphatase	Chromosome	1682008	1682511	+	504	65.3751	64.4277	59.7505	53.1395	56.2468	58.4418	36.1701	35.5107	35.5107	65.3751	53.6
ABUW_RS05065	CDS	ribonuclease III	Chromosome	1043403	1044095	+	693	55.8239	62.2358	55.698	48.2053	55.4841	47.3909	48.9822	54.9762	47.3909	62.2358	53.6
ABUW_RS16770	CDS	glutamate/aspartate:proton symporter GltP	Chromosome	3494075	3495361	-	1287	31.1653	31.1805	86.0247	62.3686	63.3217	77.1619	26.3389	50.1949	26.3389	86.0247	53.5
ABUW_RS01030	CDS	FAD-binding protein	Chromosome	233916	235214	+	1299	74.4052	73.978	57.4858	48.6096	55.6454	51.3672	38.0021	28.5448	28.5448	74.4052	53.5
ABUW_RS05950	CDS	PDZ domain-containing protein	Chromosome	1254849	1256024	+	1176	64.4459	58.5037	57.1521	56.5315	68.5563	55.2086	35.1919	32.7516	32.7516	68.5563	53.5
ABUW_RS17720	CDS	response regulator	Chromosome	3698770	3699405	+	636	66.0033	74.6911	45.9118	46.0858	57.6843	57.7015	43.015	34.9859	34.9859	74.6911	53.3
ABUW_RS02315	CDS	23S rRNA (adenine(2030)-N(6))-methyltransferase RlmJ	Chromosome	482883	483740	+	858	60.7926	66.1344	49.8516	47.1857	63.8807	54.892	41.8121	41.4042	41.4042	66.1344	53.2
ABUW_RS04130	CDS	multidrug efflux RND transporter permease subunit AdeJ	Chromosome	820891	824067	-	3177	62.3295	59.1447	58.6858	48.4495	61.8077	62.8937	37.9235	34.4291	34.4291	62.8937	53.2
ABUW_RS03980	CDS	hypothetical protein	Chromosome	790240	790644	-	405	68.2366	66.2018	56.896	53.7829	53.338	51.311	34.7138	40.5843	34.7138	68.2366	53.1
ABUW_RS17965	CDS	DNA topoisomerase IV subunit A	Chromosome	3747826	3750045	-	2220	58.6825	56.3752	65.0354	59.9587	60.1314	54.0495	35.4033	34.4925	34.4925	65.0354	53
ABUW_RS14815	CDS	DNA translocase FtsK	Chromosome	3077540	3080572	-	3033	68.6893	68.6607	60.0391	51.5648	56.7235	52.8695	34.1213	30.2478	30.2478	68.6893	52.9
ABUW_RS18630	CDS	polysaccharide biosynthesis protein	Chromosome	3893093	3894316	-	1224	40.044	37.842	77.4669	53.7041	63.1745	58.1241	40.9944	51.1873	37.842	77.4669	52.8
ABUW_RS16020	CDS	polynucleotide adenylyltransferase PcnB	Chromosome	3329720	3331183	-	1464	62.9215	55.5534	62.3787	51.5431	73.9138	61.9478	24.798	29.5619	24.798	73.9138	52.8
ABUW_RS05345	CDS	type I-F CRISPR-associated protein Csy1	Chromosome	1105988	1107238	+	1251	65.2958	65.8434	60.1804	51.5346	50.4171	49.2235	40.6183	39.387	39.387	65.8434	52.8
ABUW_RS18230	CDS	Dyp-type peroxidase	Chromosome	3800074	3800994	+	921	55.3673	63.5267	49.2459	51.5344	55.2081	53.6393	48.6436	44.6407	44.6407	63.5267	52.7
ABUW_RS03560	CDS	bifunctional phosphoserine phosphatase/homoserine phosphotransferase ThrH	Chromosome	728645	729262	+	618	30.67	30.82	56.0878	55.9555	65.7102	66.2685	41.7141	73.5195	30.67	73.5195	52.6
ABUW_RS06185	CDS	helix-turn-helix domain-containing protein	Chromosome	1297424	1298170	-	747	71.7693	71.6332	68.3153	60.1915	47.9996	34.5085	26.3297	40.2275	26.3297	71.7693	52.6
ABUW_RS13080	CDS	LexA family transcriptional regulator	Chromosome	2681657	2682328	+	672	68.0279	67.6697	51.6603	49.4442	58.5256	47.4416	33.1106	44.0292	33.1106	68.0279	52.5
ABUW_RS04135	CDS	multidrug efflux RND transporter periplasmic adaptor subunit AdeI	Chromosome	824080	825330	-	1251	63.7468	60.8859	59.8908	51.7681	59.7039	56.4068	35.8451	32.1389	32.1389	63.7468	52.5
ABUW_RS16255	CDS	aconitate hydratase AcnA	Chromosome	3379744	3382500	-	2757	55.4878	55.7894	53.2294	54.2795	65.1143	55.1968	52.1372	28.2936	28.2936	65.1143	52.4
ABUW_RS01785	CDS	DUF262 domain-containing protein	Chromosome	385595	386662	-	1068	53.2547	51.5902	54.8816	48.5024	57.8633	56.5302	43.5278	52.7524	43.5278	57.8633	52.4
ABUW_RS17005	CDS	DNA gyrase inhibitor YacG	Chromosome	3544279	3544473	+	195	56.988	57.8233	53.0403	48.0003	55.1021	54.9919	50.312	42.7852	42.7852	57.8233	52.4
ABUW_RS08755	CDS	Rieske (2Fe-2S) protein	Chromosome	1791342	1791665	-	324	44.545	45.7335	61.3893	50.0096	63.1413	59.9391	47.3051	46.1714	44.545	63.1413	52.3
ABUW_RS09525	CDS	DEAD/DEAH box helicase	Chromosome	1959771	1962767	+	2997	76.8376	76.2403	53.9829	51.4568	47.21	46.2287	34.8817	30.7477	30.7477	76.8376	52.2
ABUW_RS04475	CDS	glycerol-3-phosphate dehydrogenase	Chromosome	907091	908608	+	1518	75.0864	80.864	54.8833	51.8451	52.0735	43.9146	29.6903	28.106	28.106	80.864	52.1
ABUW_RS11725	CDS	glutathione transferase	Chromosome	2396784	2397410	+	627	55.4969	46.1193	50.0366	54.9193	61.8419	66.6656	53.0984	27.6831	27.6831	66.6656	52
ABUW_RS12675	CDS	hypothetical protein	Chromosome	2603566	2603883	-	318	62.9237	59.7172	65.703	54.31	53.4468	49.1255	32.4626	38.5759	32.4626	65.703	52
ABUW_RS03240	CDS	peptidyl-prolyl cis-trans isomerase	Chromosome	664176	664466	-	291	49.6442	54.0387	55.7825	49.213	53.1569	54.8973	51.9583	47.3296	47.3296	55.7825	52
ABUW_RS04830	CDS	CSLREA domain-containing protein	Chromosome	997995	1000436	+	2442	64.7983	64.5111	53.2538	47.5046	61.5234	51.4548	31.9306	40.3765	31.9306	64.7983	51.9
ABUW_RS01235	tRNA	tRNA-Phe	Chromosome	266465	266540	+	76	32.8993	31.7623	62.0297	45.7594	97.6161	80.1483	31.3193	33.4879	31.3193	97.6161	51.9
ABUW_RS18805	CDS	isoleucine--tRNA ligase	Chromosome	3929661	3932498	+	2838	51.9927	50.9436	66.2502	53.1103	65.444	61.4702	32.4491	33.1033	32.4491	66.2502	51.8
ABUW_RS05280	CDS	hypothetical protein	Chromosome	1089442	1089825	-	384	74.1387	68.2465	59.0024	48.3406	59.4953	54.1623	29.7668	20.6826	20.6826	74.1387	51.7
ABUW_RS11185	CDS	FxsA family protein	Chromosome	2285699	2286259	-	561	66.8171	72.9811	60.0932	48.3813	50.3217	52.5142	30.1892	32.53	30.1892	72.9811	51.7
ABUW_RS17615	CDS	oxidative damage protection protein	Chromosome	3676627	3676896	+	270	46.2513	49.8147	71.776	53.1239	55.3474	60.561	36.4323	40.6601	36.4323	71.776	51.7
ABUW_RS12685	CDS	hypothetical protein	Chromosome	2604930	2605448	-	519	67.5271	68.5769	63.5834	55.3925	49.8829	43.1419	30.5983	34.9732	30.5983	68.5769	51.7
ABUW_RS00675	CDS	protein-disulfide reductase DsbD	Chromosome	149517	151331	+	1815	61.9501	58.2801	62.8607	54.3936	67.7818	60.1062	23.9481	23.987	23.9481	67.7818	51.7
ABUW_RS17710	CDS	threonine synthase	Chromosome	3696263	3697402	+	1140	46.4795	45.479	52.0508	45.9713	65.8844	61.5638	40.7151	55.0882	40.7151	65.8844	51.7
ABUW_RS15115	CDS	threonylcarbamoyl-AMP synthase	Chromosome	3134174	3134791	+	618	64.8801	65.7399	51.4859	52.2827	57.0551	49.3477	45.8588	27.2917	27.2917	65.7399	51.7
ABUW_RS17955	CDS	hypothetical protein	Chromosome	3745427	3745810	+	384	60.3021	52.0958	58.8324	54.032	60.2939	64.3404	33.5938	30.1981	30.1981	64.3404	51.7
ABUW_RS06970	CDS	hypothetical protein	Chromosome	1423557	1423880	+	324	66.8604	65.8088	56.8446	48.0328	56.4978	46.3393	36.2534	35.9293	35.9293	66.8604	51.6
ABUW_RS19265	CDS	quaternary ammonium compound efflux SMR transporter QacE delta 1	Plasmid	28999	29346	-	348	48.4183	58.9702	51.0135	49.3214	47.7547	49.6658	55.1798	52.1113	47.7547	58.9702	51.6
ABUW_RS00285	CDS	hypothetical protein	Chromosome	63229	63432	-	204	40.9575	26.632	68.2504	46.9016	95.6001	55.7163	39.0624	39.1526	26.632	95.6001	51.5
ABUW_RS11275	CDS	cytosine permease	Chromosome	2302706	2304121	+	1416	51.968	45.7258	77.3072	60.5354	73.5332	50.7908	16.4298	35.6383	16.4298	77.3072	51.5
ABUW_RS02930	CDS	hypothetical protein	Chromosome	594190	594963	-	774	43.3236	43.0278	54.909	52.4227	66.9582	63.3329	42.82	44.8879	42.82	66.9582	51.5
ABUW_RS19005	CDS	membrane protein insertase YidC	Chromosome	3969443	3971203	-	1761	37.906	39.6559	75.0918	53.0881	66.7693	65.5563	32.1577	40.9107	32.1577	75.0918	51.4
ABUW_RS12335	CDS	L-serine ammonia-lyase	Chromosome	2528673	2530052	-	1380	69.8216	66.4022	68.0472	53.052	54.2639	49.4473	25.6063	24.2423	24.2423	69.8216	51.4
ABUW_RS18280	CDS	glutamine-hydrolyzing GMP synthase	Chromosome	3810107	3811675	-	1569	49.1048	47.2442	68.2133	54.4533	64.4232	60.4518	26.8025	40.3831	26.8025	68.2133	51.4
ABUW_RS01530	CDS	guanylate kinase	Chromosome	334494	335123	-	630	58.6612	57.3647	57.7902	52.3659	53.2818	56.6151	38.012	37.0338	37.0338	58.6612	51.4
ABUW_RS08205	CDS	lactonase family protein	Chromosome	1680463	1681707	+	1245	60.9077	56.1321	61.7485	56.5483	60.3516	51.9721	33.2248	29.2669	29.2669	61.7485	51.3
ABUW_RS00385	CDS	histidine ammonia-lyase	Chromosome	83915	85453	+	1539	57.8108	51.4291	72.2667	53.0652	72.5765	49.2636	18.0754	34.9941	18.0754	72.5765	51.2
ABUW_RS19465	CDS	hypothetical protein	Plasmid	59217	59570	+	354	59.036	50.9202	61.3359	47.7554	57.3073	57.1331	34.9059	41.5534	34.9059	61.3359	51.2
ABUW_RS18580	CDS	glucose-6-phosphate isomerase	Chromosome	3881050	3882720	-	1671	60.6093	59.2213	48.3018	49.1826	56.7004	50.9577	48.3294	36.4121	36.4121	60.6093	51.2
ABUW_RS16490	CDS	bifunctional 4-hydroxy-2-oxoglutarate aldolase/2-dehydro-3-deoxy-phosphogluconate aldolase	Chromosome	3434980	3435600	-	621	50.0719	50.2491	61.8211	48.0042	56.2002	52.8575	43.0291	46.2285	43.0291	61.8211	51.1
ABUW_RS18810	CDS	lipoprotein signal peptidase	Chromosome	3932491	3933021	+	531	48.801	51.5968	62.9628	49.9297	53.7533	67.0505	39.4762	34.2445	34.2445	67.0505	51
ABUW_RS17460	CDS	hypothetical protein	Chromosome	3645893	3646249	-	357	66.0495	66.2226	64.4627	60.1329	39.0511	34.0437	31.8587	46.4193	31.8587	66.2226	51
ABUW_RS04790	CDS	lipid A biosynthesis acyltransferase	Chromosome	989036	989995	-	960	58.5224	60.8671	52.7249	47.6208	61.1785	51.1587	33.893	42.1069	33.893	61.1785	51
ABUW_RS00005	CDS	chromosomal replication initiator protein DnaA	Chromosome	95	1492	+	1398	54.9423	58.9425	69.9529	50.8659	51.0552	47.0794	33.9266	40.2592	33.9266	69.9529	50.9
ABUW_RS06075	CDS	lytic murein transglycosylase B	Chromosome	1284655	1285656	-	1002	52.9363	46.7357	60.292	56.1099	69.2434	60.1612	34.0009	27.3602	27.3602	69.2434	50.9
ABUW_RS00970	CDS	MFS transporter	Chromosome	220729	222093	+	1365	56.296	60.4368	58.6167	51.8569	54.1948	50.453	38.223	37.0867	37.0867	60.4368	50.9
ABUW_RS12795	CDS	hypothetical protein	Chromosome	2635996	2636667	+	672	41.9929	35.8654	64.9044	59.6524	76.4457	67.9398	34.1193	25.7867	25.7867	76.4457	50.8
ABUW_RS18975	CDS	hypoxanthine phosphoribosyltransferase	Chromosome	3964832	3965359	+	528	47.3025	45.3246	60.4305	47.1276	48.0386	56.5639	43.5716	57.6645	43.5716	60.4305	50.8
ABUW_RS02180	CDS	ribonuclease R	Chromosome	457364	459781	-	2418	56.1751	56.6749	57.6252	51.3661	51.0223	48.5987	47.664	36.3064	36.3064	57.6252	50.7
ABUW_RS00275	CDS	replication-associated recombination protein A	Chromosome	60823	62088	+	1266	59.8315	54.967	50.8802	49.5704	64.1904	62.3336	35.9681	26.1505	26.1505	64.1904	50.5
ABUW_RS17740	CDS	2%2C3-bisphosphoglycerate-independent phosphoglycerate mutase	Chromosome	3703634	3705181	-	1548	53.4456	52.8646	66.4615	56.2191	56.0893	47.567	36.0945	34.1933	34.1933	66.4615	50.4
ABUW_RS13885	CDS	Xaa-Pro aminopeptidase	Chromosome	2867690	2869012	-	1323	62.598	63.6035	62.0572	52.0551	48.0834	47.048	37.2306	30.297	30.297	63.6035	50.4
ABUW_RS17985	CDS	TerC family protein	Chromosome	3752830	3754422	-	1593	63.4985	70.0182	52.3217	46.1947	49.0925	47.7208	36.4943	36.6667	36.4943	70.0182	50.3
ABUW_RS03675	CDS	hypothetical protein	Chromosome	747109	747324	-	216	48.3285	54.3317	60.2806	43.4116	50.6186	44.2842	46.9538	54.0644	43.4116	60.2806	50.3
ABUW_RS03365	CDS	radical SAM protein	Chromosome	692272	693663	+	1392	69.4791	68.3563	57.8508	47.2791	53.4063	46.9495	26.7832	31.5202	26.7832	69.4791	50.2
ABUW_RS17550	CDS	FHA domain-containing protein	Chromosome	3663543	3664172	-	630	56.5666	63.2272	53.0309	52.5621	50.0149	44.4557	43.7615	37.1117	37.1117	63.2272	50.1
ABUW_RS06630	CDS	NAD(+) kinase	Chromosome	1372535	1373443	+	909	54.104	58.7976	44.7228	45.2614	58.9797	54.8188	44.9993	38.8426	38.8426	58.9797	50.1
ABUW_RS18925	CDS	membrane protein	Chromosome	3954849	3955214	-	366	56.4363	59.6174	47.8881	45.9901	50.385	47.2865	43.9832	48.7323	43.9832	59.6174	50
ABUW_RS06690	CDS	peroxide stress protein YaaA	Chromosome	1386872	1387651	+	780	69.5343	69.5884	47.6815	41.2943	48.2143	50.3523	37.807	34.885	34.885	69.5884	49.9
ABUW_RS11025	CDS	LPS-assembly protein LptD	Chromosome	2251289	2253727	+	2439	49.0251	44.6978	54.6387	52.2069	64.5876	62.1062	38.3643	33.11	33.11	64.5876	49.8
ABUW_RS10390	CDS	tryptophan synthase subunit beta	Chromosome	2125257	2126462	-	1206	41.5976	41.6366	60.6437	52.6376	62.5624	53.5856	41.0999	44.979	41.0999	62.5624	49.8
ABUW_RS17415	CDS	DsbA family oxidoreductase	Chromosome	3636064	3636768	+	705	55.9377	54.4536	54.5984	48.1259	56.6393	54.6905	44.3686	28.7585	28.7585	56.6393	49.7
ABUW_RS18815	CDS	peptidylprolyl isomerase	Chromosome	3933023	3933505	+	483	44.9655	40.5696	49.3673	51.2275	63.2344	59.652	42.2316	45.3653	40.5696	63.2344	49.6
ABUW_RS01890	CDS	outer membrane lipid asymmetry maintenance protein MlaD	Chromosome	411196	411876	+	681	49.4746	48.6354	58.8155	48.634	56.7996	55.079	41.4188	38.2019	38.2019	58.8155	49.6
ABUW_RS19380	CDS	conjugative relaxase	Plasmid	46117	49392	+	3276	64.8557	64.5662	53.3347	58.3745	38.4172	32.4133	40.8495	43.0261	32.4133	64.8557	49.5
ABUW_RS16885	CDS	DUF1345 domain-containing protein	Chromosome	3520481	3521158	+	678	61.5561	60.1267	50.9404	52.8599	57.3988	50.1474	32.9626	30.4046	30.4046	61.5561	49.5
ABUW_RS05915	CDS	hypothetical protein	Chromosome	1251851	1252051	+	201	57.8439	41.046	65.1927	52.8006	51.4915	50.7865	30.1459	46.1088	30.1459	65.1927	49.4
ABUW_RS07980	CDS	glutathione S-transferase family protein	Chromosome	1633575	1634261	+	687	61.5281	46.5777	64.68	59.6094	60.278	43.8604	35.5511	22.9782	22.9782	64.68	49.4
ABUW_RS07755	CDS	2-nonaprenyl-3-methyl-6-methoxy-1%2C4-benzoquinol hydroxylase	Chromosome	1578343	1578978	-	636	56.8629	62.5911	61.1566	55.7323	52.6679	51.2832	30.9656	24.2418	24.2418	62.5911	49.4
ABUW_RS15420	CDS	NADH-quinone oxidoreductase subunit C/D	Chromosome	3201736	3203523	-	1788	35.1233	39.0394	56.0196	47.3343	67.9148	68.7924	42.8546	36.9861	35.1233	68.7924	49.3
ABUW_RS15990	CDS	ribosome-associated protein	Chromosome	3325855	3326391	-	537	50.8037	51.6071	56.2003	47.2689	56.3046	54.7857	36.578	40.9634	36.578	56.3046	49.3
ABUW_RS16500	CDS	acetate kinase	Chromosome	3438237	3439439	+	1203	55.038	55.4198	60.7999	59.4052	57.6741	56.0584	27.464	21.6799	21.6799	60.7999	49.2
ABUW_RS09275	CDS	hydrolase	Chromosome	1904783	1905424	-	642	57.4133	58.2657	43.707	45.4888	49.6863	47.2775	52.954	38.6041	38.6041	58.2657	49.2
ABUW_RS10095	CDS	molybdate ABC transporter substrate-binding protein	Chromosome	2060094	2060879	-	786	60.1406	65.3766	49.6139	50.3644	53.481	53.6734	32.7126	27.7522	27.7522	65.3766	49.1
ABUW_RS19220	CDS	hypothetical protein	Plasmid	23096	23662	+	567	60.7693	80.4457	37.3205	41.7952	47.1993	45.045	37.1523	41.3218	37.1523	80.4457	48.9
ABUW_RS12745	CDS	DUF2147 domain-containing protein	Chromosome	2623944	2624381	+	438	56.8636	76.7693	47.8377	44.5871	63.9011	53.2617	24.5611	23.7846	23.7846	76.7693	48.9
ABUW_RS18050	CDS	cysteine synthase A	Chromosome	3767023	3768021	-	999	47.443	50.4595	32.5039	34.1989	51.4466	41.418	78.1561	53.8729	32.5039	78.1561	48.7
ABUW_RS17340	CDS	transcriptional regulator	Chromosome	3620599	3621372	+	774	70.1092	69.2484	39.8048	41.1717	51.1787	52.4408	41.0082	24.9365	24.9365	70.1092	48.7
ABUW_RS08830	CDS	YnfA family protein	Chromosome	1810866	1811228	+	363	56.52	57.853	55.906	44.4045	43.2307	45.5877	43.7765	42.1689	42.1689	57.853	48.7
ABUW_RS07910	CDS	aldehyde dehydrogenase family protein	Chromosome	1615014	1616525	-	1512	81.2595	27.1533	83.6373	36.1695	79.6177	24.3862	28.3742	28.3853	24.3862	83.6373	48.6
ABUW_RS11170	CDS	methionine adenosyltransferase	Chromosome	2283653	2284819	+	1167	49.0405	44.7995	53.6448	49.0721	58.2758	58.775	31.2465	44.3188	31.2465	58.775	48.6
ABUW_RS08460	CDS	di-trans%2Cpoly-cis-decaprenylcistransferase	Chromosome	1734454	1735206	+	753	38.887	39.7832	75.9319	51.4748	56.373	53.5342	32.4832	39.1734	32.4832	75.9319	48.5
ABUW_RS08770	CDS	peptidase M16	Chromosome	1795260	1798199	+	2940	68.9533	69.0297	49.3224	44.3232	49.4432	49.057	28.9807	29.1587	28.9807	69.0297	48.5
ABUW_RS11935	CDS	methylcrotonoyl-CoA carboxylase	Chromosome	2440241	2441842	+	1602	53.1658	56.4293	54.4702	50.0805	68.4229	49.5888	23.2174	32.655	23.2174	68.4229	48.5
ABUW_RS19225	CDS	hypothetical protein	Plasmid	23711	23893	+	183	60.0038	66.1268	46.4281	48.0163	39.0899	40.3414	43.2622	44.607	39.0899	66.1268	48.5
ABUW_RS05890	CDS	MFS transporter	Chromosome	1244971	1246512	-	1542	57.7253	52.3754	52.8085	50.0362	65.708	54.1506	25.9698	29.5711	25.9698	65.708	48.5
ABUW_RS01940	CDS	glycerol-3-phosphate 1-O-acyltransferase PlsB	Chromosome	419703	422276	-	2574	50.5931	48.2963	49.6832	47.5698	63.2736	61.5055	33.9116	33.2413	33.2413	63.2736	48.5
sRNA61	sRNA		Chromosome	2431119	2431285	+	167	37.2224	44.8738	69.2928	35.4254	76.7711	58.1445	33.3089	33.1752	33.1752	76.7711	48.5
ABUW_RS04225	CDS	DUF493 domain-containing protein	Chromosome	840917	841204	-	288	36.7528	40.4424	33.0471	36.2067	52.0315	49.4377	69.9994	69.1907	33.0471	69.9994	48.4
ABUW_RS04915	CDS	phosphoribosylformylglycinamidine synthase	Chromosome	1014220	1018053	+	3834	32.334	30.9102	69.8142	55.8721	63.2723	64.6812	30.854	39.4001	30.854	69.8142	48.4
ABUW_RS15250	CDS	hypothetical protein	Chromosome	3167036	3168385	-	1350	61.7422	62.6022	57.368	44.4676	56.0201	43.9325	26.3401	34.574	26.3401	62.6022	48.4
ABUW_RS01255	CDS	HAMP domain-containing protein	Chromosome	269182	270639	-	1458	63.6187	58.8858	49.1847	44.8653	63.3254	52.6597	32.2253	21.5506	21.5506	63.6187	48.3
ABUW_RS08260	CDS	acetyl-CoA carboxylase biotin carboxylase subunit	Chromosome	1693467	1694837	-	1371	49.7223	48.6426	37.9064	35.9963	58.0096	55.2749	57.0893	44.138	35.9963	58.0096	48.3
ABUW_RS02430	CDS	4-hydroxythreonine-4-phosphate dehydrogenase PdxA	Chromosome	506169	507143	+	975	56.0264	59.7044	47.8946	46.5885	52.2895	48.6732	38.7477	34.9123	34.9123	59.7044	48.1
ABUW_RS02955	CDS	phospholipase D	Chromosome	600379	601842	+	1464	60.3075	66.7209	47.369	42.7741	50.4777	47.9311	38.3174	30.3753	30.3753	66.7209	48
ABUW_RS17745	CDS	LPS export ABC transporter permease LptG	Chromosome	3705307	3706377	-	1071	52.1457	49.8685	60.4712	51.2465	57.068	48.7705	34.458	30.1362	30.1362	60.4712	48
ABUW_RS15125	CDS	SMC-Scp complex subunit ScpB	Chromosome	3135808	3136404	+	597	58.1693	55.1725	46.8325	40.5043	54.36	50.4337	37.3309	41.3975	37.3309	58.1693	48
ABUW_RS11255	CDS	hypothetical protein	Chromosome	2299784	2299963	+	180	63.975	41.3178	63.2658	48.6293	49.5047	45.6781	27.5686	42.6681	27.5686	63.975	47.8
ABUW_RS06625	CDS	penicillin-binding protein 1B	Chromosome	1369953	1372349	-	2397	54.6651	53.6112	47.9199	49.9738	58.7222	52.5513	35.725	28.5007	28.5007	58.7222	47.7
ABUW_RS02320	CDS	CDP-diacylglycerol--serine O-phosphatidyltransferase	Chromosome	483782	484615	+	834	55.8881	64.992	43.9606	40.7628	51.4778	44.322	41.2222	38.445	38.445	64.992	47.6
ABUW_RS11020	CDS	phosphotransferase	Chromosome	2250155	2251168	-	1014	48.1727	45.5051	60.2518	47.7775	55.6581	52.6655	36.1653	34.5743	34.5743	60.2518	47.6
ABUW_RS04195	CDS	transcriptional regulator	Chromosome	835532	835912	-	381	49.0554	54.061	43.6964	56.404	58.4314	61.5036	31.2914	25.0661	25.0661	61.5036	47.4
ABUW_RS03035	CDS	tryptophan synthase subunit beta	Chromosome	618482	619711	+	1230	50.2611	45.2155	58.5143	41.4976	47.284	80.1681	25.7042	27.7642	25.7042	80.1681	47.1
ABUW_RS08450	CDS	UMP kinase	Chromosome	1733080	1733808	+	729	39.6527	39.3465	72.8771	54.3408	49.12	40.3883	34.738	46.6765	34.738	72.8771	47.1
ABUW_RS19105	CDS	hypothetical protein	Plasmid	8465	8869	+	405	54.2943	54.0944	54.4477	46.1254	45.0817	44.9347	39.7989	37.8767	37.8767	54.4477	47.1
ABUW_RS06410	CDS	DUF4468 domain-containing protein	Chromosome	1325596	1326117	+	522	62.4289	73.1935	56.9849	45.6781	39.4171	35.695	24.5442	37.7666	24.5442	73.1935	47
ABUW_RS15685	CDS	ribulose-phosphate 3-epimerase	Chromosome	3260081	3260767	-	687	31.6335	35.1466	68.2234	51.9302	47.5477	47.6952	41.4788	52.0495	31.6335	68.2234	47
ABUW_RS09520	CDS	HD domain-containing protein	Chromosome	1958926	1959366	-	441	54.8231	53.0943	45.7082	42.7677	62.2093	46.9648	35.7991	34.5527	34.5527	62.2093	47
ABUW_RS10480	CDS	GFA family protein	Chromosome	2139265	2139690	-	426	53.4764	56.1178	48.0006	45.9749	50.1272	49.502	39.4889	33.493	33.493	56.1178	47
ABUW_RS16465	CDS	alpha/beta hydrolase	Chromosome	3428111	3429424	-	1314	55.8805	65.0752	56.8974	46.1092	51.3928	46.6035	22.5882	30.5388	22.5882	65.0752	46.9
ABUW_RS07920	CDS	alpha/beta hydrolase	Chromosome	1617856	1618824	-	969	55.8429	45.1857	45.7648	42.5632	64.5966	52.1236	39.3401	29.4363	29.4363	64.5966	46.9
ABUW_RS11430	CDS	formate-dependent phosphoribosylglycinamide formyltransferase	Chromosome	2331034	2332242	+	1209	58.7689	59.6855	45.1219	44.5048	55.4611	50.5934	32.6862	28.0806	28.0806	59.6855	46.9
ABUW_RS16045	CDS	23S rRNA (uracil(1939)-C(5))-methyltransferase RlmD	Chromosome	3335760	3337151	-	1392	49.0819	51.1869	57.0276	49.6604	48.0343	48.5385	34.4074	36.194	34.4074	57.0276	46.8
ABUW_RS05395	CDS	HTH-type transcriptional repressor FabR	Chromosome	1120872	1121567	-	696	46.5123	41.5109	56.0721	55.0042	54.9569	51.7955	34.3851	33.8453	33.8453	56.0721	46.8
ABUW_RS15825	CDS	VacJ family lipoprotein	Chromosome	3290079	3290978	+	900	50.5781	50.0225	47.9804	41.8999	50.0355	48.6568	43.3623	41.9634	41.8999	50.5781	46.8
ABUW_RS13930	CDS	dioxygenase	Chromosome	2876620	2877396	+	777	51.9878	43.9081	50.4866	46.3201	66.305	56.0239	35.7287	21.412	21.412	66.305	46.5
ABUW_RS01705	CDS	hypothetical protein	Chromosome	367358	368635	+	1278	55.7753	54.6087	51.7451	42.3833	50.7594	44.1966	35.355	37.1749	35.355	55.7753	46.5
ABUW_RS01600	CDS	lipase secretion chaperone	Chromosome	347427	348458	-	1032	63.6461	63.1004	57.4692	49.0565	41.4469	39.3194	21.776	35.1607	21.776	63.6461	46.4
ABUW_RS08740	CDS	cytochrome bd oxidase subunit I	Chromosome	1788543	1790129	-	1587	42.2721	61.5855	46.2455	40.5387	52.4367	56.851	41.1416	30.0759	30.0759	61.5855	46.4
ABUW_RS16745	CDS	SlyX family protein	Chromosome	3488632	3488877	-	246	44.3547	37.97	36.7585	40.7668	55.8567	59.0316	53.7853	42.8971	36.7585	59.0316	46.4
ABUW_RS00190	CDS	4-hydroxy-tetrahydrodipicolinate reductase	Chromosome	47032	47853	+	822	59.0107	65.5574	56.3398	47.3589	38.5765	32.9237	35.1639	35.7358	32.9237	65.5574	46.3
ABUW_RS19350	CDS	hypothetical protein	Plasmid	41563	41847	+	285	63.1424	80.0112	38.1657	42.5412	36.4392	34.9239	31.5917	42.3965	31.5917	80.0112	46.2
ABUW_RS15795	CDS	RNA polymerase factor sigma-54	Chromosome	3282473	3283921	-	1449	54.9738	59.8301	42.1474	41.6699	50.0885	47.6721	39.5497	33.8835	33.8835	59.8301	46.2
ABUW_RS08330	CDS	molybdenum cofactor biosynthesis protein MoaE	Chromosome	1711540	1712025	+	486	56.0492	57.4895	49.9666	44.0792	51.6925	44.9513	32.2182	33.2057	32.2182	57.4895	46.2
ABUW_RS10730	CDS	ISC system 2Fe-2S type ferredoxin	Chromosome	2192467	2192805	+	339	47.9623	48.3022	40.1953	38.7976	44.2908	45.6553	53.7903	50.3324	38.7976	53.7903	46.2
ABUW_RS02290	CDS	hypothetical protein	Chromosome	479247	479909	+	663	50.1683	45.1552	49.3794	46.1834	57.7012	50.9501	40.9589	27.1242	27.1242	57.7012	46
ABUW_RS15000	CDS	tetratricopeptide repeat protein	Chromosome	3118448	3120157	+	1710	52.7039	46.9828	45.2628	46.1684	54.6002	52.65	37.4107	31.9374	31.9374	54.6002	46
ABUW_RS15015	tRNA	tRNA-Gln	Chromosome	3121591	3121665	+	75	41.1169	40.1693	77.1856	44.1971	51.346	55.1225	23.3197	35.8985	23.3197	77.1856	46
ABUW_RS07465	CDS	methionine ABC transporter ATP-binding protein	Chromosome	1514471	1515496	-	1026	50.3983	48.6832	55.5831	46.3645	50.8054	56.3668	28.263	30.6125	28.263	56.3668	45.9
ABUW_RS00105	CDS	TIGR04219 family outer membrane beta-barrel protein	Chromosome	24363	25055	-	693	48.3974	44.701	42.9837	43.3896	49.9187	54.9608	49.4377	32.9881	32.9881	54.9608	45.8
ABUW_RS10705	CDS	IscS subfamily cysteine desulfurase	Chromosome	2187926	2189143	+	1218	53.6816	50.5459	49.3463	40.9562	50.224	49.0359	36.5189	35.8752	35.8752	53.6816	45.8
ABUW_RS07780	CDS	bifunctional aconitate hydratase 2/2-methylisocitrate dehydratase	Chromosome	1588486	1591125	+	2640	38.7681	43.1545	47.5775	45.3527	55.1042	60.7048	39.9455	35.1737	35.1737	60.7048	45.7
ABUW_RS19045	CDS	DUF1173 domain-containing protein	Plasmid	2572	3837	+	1266	59.6669	56.4307	44.1737	44.1474	42.6042	38.8345	40.3987	39.7413	38.8345	59.6669	45.7
ABUW_RS04870	CDS	Tol-Pal system beta propeller repeat protein TolB	Chromosome	1004810	1006090	-	1281	41.5857	35.3267	52.9958	49.0602	58.8581	55.2395	40.0791	32.2646	32.2646	58.8581	45.7
ABUW_RS17750	CDS	LPS export ABC transporter permease LptF	Chromosome	3706377	3707477	-	1101	52.5732	49.1165	53.2043	47.7936	55.7754	46.2689	34.9008	26.1338	26.1338	55.7754	45.7
ABUW_RS09670	CDS	hypothetical protein	Chromosome	1992064	1992246	+	183	55.1458	52.4881	84.7127	56.5205	38.7676	26.8943	27.1732	23.2761	23.2761	84.7127	45.6
ABUW_RS02360	CDS	DUF4256 domain-containing protein	Chromosome	492078	492641	+	564	69.1832	63.8205	46.7619	42.1271	48.3496	38.94	27.4597	28.1491	27.4597	69.1832	45.6
ABUW_RS16360	CDS	oligoribonuclease	Chromosome	3407929	3408495	-	567	51.815	46.9424	49.0381	45.2336	56.5706	59.9748	25.4709	30.0208	25.4709	59.9748	45.6
ABUW_RS15525	CDS	DUF1852 domain-containing protein	Chromosome	3226652	3227638	-	987	28.0561	24.8213	65.9846	56.7122	78.0334	77.924	24.1477	8.29962	8.29962	78.0334	45.5
ABUW_RS13665	CDS	hypothetical protein	Chromosome	2813636	2813848	-	213	62.2479	53.0256	54.0773	45.9222	44.6867	32.6751	33.452	38.1515	32.6751	62.2479	45.5
ABUW_RS04105	CDS	SDR family NAD(P)-dependent oxidoreductase	Chromosome	817243	818049	+	807	57.844	59.6375	58.7923	47.8215	45.5562	40.9044	23.282	30.5235	23.282	59.6375	45.5
ABUW_RS12390	CDS	GntR family transcriptional regulator	Chromosome	2541001	2541684	-	684	57.3301	60.8064	52.3858	43.4924	41.5485	47.896	29.3902	30.0243	29.3902	60.8064	45.4
ABUW_RS17090	CDS	Hsp33 family molecular chaperone HslO	Chromosome	3561592	3562467	+	876	42.0214	43.3851	33.34	39.3921	53.9241	52.4818	51.4319	47.0927	33.34	53.9241	45.4
ABUW_RS16305	CDS	acetolactate synthase small subunit	Chromosome	3393761	3394252	-	492	47.7991	48.3336	44.6991	40.7439	52.4526	53.8063	39.0296	35.986	35.986	53.8063	45.4
ABUW_RS08985	CDS	hypothetical protein	Chromosome	1843079	1843492	+	414	50.3627	48.3208	42.6227	48.6239	50.5403	45.6641	47.4329	29.4133	29.4133	50.5403	45.4
ABUW_RS05715	CDS	acinetobactin non-ribosomal peptide synthetase subunit BasA	Chromosome	1195359	1197206	+	1848	173.917	170.753	4.03534	2.7909	2.61358	2.10239	1.84243	4.64974	1.84243	173.917	45.3
ABUW_RS05755	CDS	acinetobactin non-ribosomal peptide synthetase subunit BasD	Chromosome	1207379	1210321	-	2943	177.215	174.666	1.71887	1.38596	1.37664	1.44804	1.26066	2.19118	1.26066	177.215	45.2
ABUW_RS09605	CDS	multidrug efflux RND transporter permease subunit AdeB	Chromosome	1976929	1980039	+	3111	110.022	102.59	43.6303	15.2674	31.4884	15.8834	10.206	30.6245	10.206	110.022	45
ABUW_RS12830	CDS	RND transporter	Chromosome	2643212	2644678	-	1467	40.7398	36.6391	66.1325	49.8215	59.2707	51.8314	25.7349	30.0203	25.7349	66.1325	45
ABUW_RS09145	CDS	LysR family transcriptional regulator	Chromosome	1877606	1878520	+	915	56.2389	61.4979	48.5565	43.6568	41.539	41.1957	32.7888	34.4782	32.7888	61.4979	45
ABUW_RS00815	CDS	pyridoxamine 5'-phosphate oxidase	Chromosome	182957	183613	+	657	48.2796	52.6665	48.041	44.8008	58.8744	47.7403	31.5668	28.3497	28.3497	58.8744	45
ABUW_RS15405	CDS	NADH-quinone oxidoreductase subunit NuoG	Chromosome	3197189	3199873	-	2685	34.3701	38.2012	51.9435	44.1699	58.8524	58.152	40.4227	34.1834	34.1834	58.8524	45
ABUW_RS13920	CDS	Lon protease	Chromosome	2873297	2875726	+	2430	59.6277	65.5196	37.872	35.5454	39.91	49.1808	38.764	32.5069	32.5069	65.5196	44.9
ABUW_RS18890	CDS	molecular chaperone DnaK	Chromosome	3946285	3948225	+	1941	47.6804	56.7601	32.3021	37.5854	32.0418	47.2969	54.1016	51.7869	32.0418	56.7601	44.9
ABUW_RS17180	CDS	bifunctional phosphoribosyl-AMP cyclohydrolase/phosphoribosyl-ATP diphosphatase HisIE	Chromosome	3588334	3589107	+	774	48.1513	47.0179	41.8223	39.9014	56.0702	52.4932	37.5519	36.1334	36.1334	56.0702	44.9
ABUW_RS09690	CDS	zonular occludens toxin	Chromosome	1994157	1995317	+	1161	58.8596	48.0819	39.4954	40.2764	46.7722	45.6332	36.685	41.5944	36.685	58.8596	44.7
ABUW_RS14680	CDS	hypothetical protein	Chromosome	3051042	3051494	-	453	47.7747	48.3208	48.1279	46.1244	50.1597	54.7958	29.5049	30.9638	29.5049	54.7958	44.5
ABUW_RS03450	CDS	Bcr/CflA family efflux MFS transporter	Chromosome	705897	707111	+	1215	52.8995	51.9053	45.6223	46.5369	49.5909	47.2841	38.0187	24.224	24.224	52.8995	44.5
ABUW_RS00370	CDS	histidine utilization repressor	Chromosome	80575	81327	+	753	48.2305	40.5198	59.9097	48.6992	57.4538	47.5364	20.6224	31.8919	20.6224	59.9097	44.4
sRNA72	sRNA		Chromosome	2676846	2677092	+	247	34.8396	30.9267	36.0087	36.7121	39.9203	40.7891	68.0436	67.9201	30.9267	68.0436	44.4
ABUW_RS03225	CDS	translational GTPase TypA	Chromosome	661147	662982	+	1836	25.5006	24.617	69.5893	54.0346	63.4058	60.7811	20.0949	36.1172	20.0949	69.5893	44.3
ABUW_RS11335	CDS	amino acid ABC transporter permease	Chromosome	2314163	2314840	-	678	54.6209	52.755	44.8629	40.6206	52.3626	46.4495	27.3378	35.7396	27.3378	54.6209	44.3
ABUW_RS17355	CDS	CDP-diacylglycerol--glycerol-3-phosphate 3-phosphatidyltransferase	Chromosome	3623152	3623739	-	588	50.2007	50.9469	46.8829	41.4109	52.1933	51.1466	29.4101	31.8365	29.4101	52.1933	44.3
ABUW_RS06830	CDS	helix-turn-helix domain-containing protein	Chromosome	1403464	1404147	-	684	53.8168	53.0478	49.6168	43.0817	46.4371	40.5567	32.5524	34.463	32.5524	53.8168	44.2
ABUW_RS08185	CDS	DNA polymerase III subunit gamma/tau	Chromosome	1673895	1676045	+	2151	49.0183	49.4108	50.4965	44.288	50.8661	51.7455	29.2692	28.8802	28.8802	51.7455	44.2
ABUW_RS19650	CDS	LysM peptidoglycan-binding domain-containing protein	Chromosome	131872	133620	+	1749	40.1119	40.2163	55.9381	45.5598	51.218	39.3163	28.6949	51.6443	28.6949	55.9381	44.1
ABUW_RS16510	CDS	fumarate hydratase	Chromosome	3441852	3443378	+	1527	23.1195	26.9857	55.9013	48.9456	59.4212	58.262	33.7071	45.9661	23.1195	59.4212	44
ABUW_RS08785	CDS	TrkA family potassium uptake protein	Chromosome	1800769	1801419	-	651	55.6807	50.838	50.5268	48.4242	47.4231	45.1029	28.5591	25.1226	25.1226	55.6807	44
ABUW_RS05695	CDS	pirin family protein	Chromosome	1191330	1192016	-	687	43.1283	43.1648	57.2475	59.7238	47.9425	42.79	33.9242	23.1152	23.1152	59.7238	43.9
ABUW_RS01730	CDS	succinylglutamate-semialdehyde dehydrogenase	Chromosome	375198	376667	+	1470	48.7644	50.8762	54.3248	36.4729	47.6479	40.1019	24.5278	48.308	24.5278	54.3248	43.9
ABUW_RS16865	CDS	phosphoenolpyruvate--protein phosphotransferase	Chromosome	3512499	3514793	+	2295	53.2815	54.2445	47.0745	42.1652	53.9418	46.4753	29.498	24.7004	24.7004	54.2445	43.9
ABUW_RS14820	CDS	thioredoxin-disulfide reductase	Chromosome	3080842	3081789	+	948	51.336	51.9974	50.3422	40.9222	49.7228	50.7862	30.4466	25.8196	25.8196	51.9974	43.9
ABUW_RS15720	CDS	CoA pyrophosphatase	Chromosome	3265780	3266397	-	618	56.8333	69.7581	42.3877	47.7463	35.3457	33.851	33.0063	31.5225	31.5225	69.7581	43.8
ABUW_RS00735	CDS	D-alanine--D-alanine ligase	Chromosome	163167	164093	+	927	46.3178	45.6284	61.3783	45.2493	50.2894	41.3745	27.9267	32.0015	27.9267	61.3783	43.8
ABUW_RS08760	CDS	adenosine kinase	Chromosome	1791667	1792671	-	1005	49.5923	42.965	58.1979	48.5855	48.3345	51.2647	25.3113	25.9756	25.3113	58.1979	43.8
ABUW_RS11625	CDS	cytochrome d ubiquinol oxidase subunit II	Chromosome	2378950	2379954	+	1005	50.1729	41.8801	46.0396	44.8344	57.5355	52.9585	38.801	17.8817	17.8817	57.5355	43.8
ABUW_RS07995	CDS	chorismate mutase	Chromosome	1635801	1636358	+	558	42.1455	37.5904	57.139	52.1352	48.4468	52.6823	29.5725	30.637	29.5725	57.139	43.8
ABUW_RS04665	CDS	amino acid permease	Chromosome	959594	961000	+	1407	49.151	49.6736	45.1863	39.1243	50.385	53.0334	31.5729	32.2718	31.5729	53.0334	43.8
ABUW_RS19080	CDS	thermonuclease family protein	Plasmid	6689	7165	+	477	59.684	66.0001	45.8682	43.4975	33.6159	37.6665	30.5046	32.3825	30.5046	66.0001	43.7
ABUW_RS04180	CDS	serine--tRNA ligase	Chromosome	832220	833491	+	1272	50.9167	46.6311	54.5144	45.0036	54.0912	45.3883	26.2793	26.8571	26.2793	54.5144	43.7
ABUW_RS07060	CDS	D-glycerate dehydrogenase	Chromosome	1441050	1442015	+	966	48.0499	53.2729	47.9967	40.148	43.2226	42.9888	38.7337	35.2629	35.2629	53.2729	43.7
ABUW_RS10580	CDS	HAD family hydrolase	Chromosome	2157690	2159837	-	2148	51.0107	50.5508	48.1014	46.0919	50.2233	48.6019	34.9881	20.3598	20.3598	51.0107	43.7
ABUW_RS06825	CDS	hypothetical protein	Chromosome	1402955	1403446	-	492	48.9991	51.1391	45.9903	45.757	52.4526	48.428	27.8708	28.4594	27.8708	52.4526	43.6
ABUW_RS08470	CDS	1-deoxy-D-xylulose-5-phosphate reductoisomerase	Chromosome	1736031	1737227	+	1197	48.4496	49.3317	44.7409	39.6143	49.2724	44.5897	34.5745	38.3027	34.5745	49.3317	43.6
ABUW_RS05365	CDS	thiamine phosphate synthase	Chromosome	1113160	1113771	+	612	50.5472	46.5288	48.3914	46.6078	56.487	47.7122	26.6673	25.1992	25.1992	56.487	43.5
ABUW_RS16055	CDS	cysteine synthase CysM	Chromosome	3338002	3338916	-	915	44.5266	42.886	58.5948	46.5488	56.466	48.9223	20.9581	28.3249	20.9581	58.5948	43.4
ABUW_RS08795	CDS	ribose-5-phosphate isomerase RpiA	Chromosome	1803213	1803884	+	672	50.7263	53.7981	48.7799	44.5198	44.8003	37.4466	32.2482	34.9018	32.2482	53.7981	43.4
ABUW_RS13090	tRNA	tRNA-Met	Chromosome	2682890	2682966	-	77	28.2327	22.1823	53.0506	42.8302	65.713	75.2724	26.3429	33.425	22.1823	75.2724	43.4
ABUW_RS14900	CDS	hypothetical protein	Chromosome	3098094	3099122	+	1029	38.1762	44.0822	38.8034	39.8903	49.3965	45.3817	52.4138	38.2416	38.1762	52.4138	43.3
ABUW_RS14735	CDS	hypothetical protein	Chromosome	3062430	3063497	-	1068	51.1477	49.6014	41.467	39.3911	51.3586	50.2412	32.142	31.0025	31.0025	51.3586	43.3
ABUW_RS14105	CDS	hydrogen peroxide-inducible genes activator	Chromosome	2912776	2913684	+	909	39.5178	39.8478	42.7241	37.962	50.2537	51.2644	44.3447	40.5216	37.962	51.2644	43.3
ABUW_RS01775	CDS	EamA family transporter	Chromosome	384299	385201	+	903	50.5716	50.5543	49.1097	37.4801	48.2039	37.8638	29.282	42.336	29.282	50.5716	43.2
ABUW_RS05385	CDS	RNA polymerase-associated protein RapA	Chromosome	1116803	1119631	+	2829	46.5581	50.1499	50.1915	44.6642	45.5671	45.9182	32.7755	30.0425	30.0425	50.1915	43.2
ABUW_RS16550	CDS	2-isopropylmalate synthase	Chromosome	3452403	3454100	+	1698	44.5317	52.5152	41.0475	39.0401	44.1917	47.9958	42.8404	32.9294	32.9294	52.5152	43.1
ABUW_RS00135	CDS	hypothetical protein	Chromosome	32118	33407	+	1290	47.5788	49.8696	41.1288	39.5631	43.7041	44.8851	42.106	35.8109	35.8109	49.8696	43.1
ABUW_RS06485	tRNA	tRNA-Arg	Chromosome	1340640	1340716	-	77	41.4921	39.4533	55.5952	44.0706	53.5354	45.6447	25.6709	39.5361	25.6709	55.5952	43.1
ABUW_RS11730	CDS	glutathione-dependent disulfide-bond oxidoreductase	Chromosome	2397444	2398304	+	861	40.3092	37.5234	38.479	37.8924	52.3567	44.9428	58.9087	33.9555	33.9555	58.9087	43
ABUW_RS15415	CDS	NADH-quinone oxidoreductase subunit NuoE	Chromosome	3201213	3201722	-	510	25.8206	34.5042	54.7517	43.9548	51.8154	54.7683	41.0307	37.2431	25.8206	54.7683	43
ABUW_RS15645	CDS	bifunctional glutamate N-acetyltransferase/amino-acid acetyltransferase ArgJ	Chromosome	3252347	3253567	-	1221	47.3722	48.7544	52.1865	41.4354	51.0328	47.0423	27.343	28.6793	27.343	52.1865	43
ABUW_RS02525	CDS	hypothetical protein	Chromosome	525402	526595	-	1194	59.0884	57.0253	39.7962	40.1702	42.8222	35.9001	35.3244	33.2688	33.2688	59.0884	42.9
ABUW_RS15850	CDS	MarR family transcriptional regulator	Chromosome	3294089	3294526	+	438	47.9519	50.8678	38.8639	37.0832	48.7269	41.9458	41.0297	36.9848	36.9848	50.8678	42.9
ABUW_RS01245	CDS	GNAT family acetyltransferase	Chromosome	266914	267345	-	432	55.1936	53.6752	42.0562	44.6601	48.3935	41.3757	33.2509	23.4235	23.4235	55.1936	42.8
ABUW_RS15890	CDS	pyrroline-5-carboxylate reductase	Chromosome	3304809	3305639	-	831	51.3927	53.4782	45.3554	40.3759	48.4417	45.7153	30.3745	27.2046	27.2046	53.4782	42.8
ABUW_RS10205	CDS	LysR family transcriptional regulator	Chromosome	2083957	2084853	-	897	49.671	50.7238	51.3644	44.1758	42.8591	40.7378	29.6048	33.6511	29.6048	51.3644	42.8
ABUW_RS06085	CDS	hypothetical protein	Chromosome	1286947	1287597	-	651	36.082	35.2022	56.7742	44.6528	52.0069	56.8434	27.1284	32.0616	27.1284	56.8434	42.6
ABUW_RS00560	CDS	DUF924 domain-containing protein	Chromosome	125574	126113	-	540	49.3896	47.3404	31.5889	38.943	53.8512	53.6878	42.4021	23.8005	23.8005	53.8512	42.6
ABUW_RS10965	CDS	type 4 fimbrial biogenesis protein	Chromosome	2241076	2241417	-	342	52.05	49.0395	50.9189	41.3814	34.2458	35.1305	35.7978	41.6954	34.2458	52.05	42.5
ABUW_RS16485	CDS	permease	Chromosome	3433426	3434784	-	1359	41.509	42.1479	49.4605	40.4566	44.0064	40.1478	35.8103	46.539	35.8103	49.4605	42.5
ABUW_RS18155	CDS	hypothetical protein	Chromosome	3788252	3788851	+	600	44.3002	32.5955	52.0904	49.9652	50.7661	59.2335	26.2433	24.1892	24.1892	59.2335	42.4
ABUW_RS05070	CDS	GTPase Era	Chromosome	1044101	1045129	+	1029	47.2882	48.9639	57.0367	40.3872	42.0664	39.8673	27.1196	36.5078	27.1196	57.0367	42.4
ABUW_RS16025	CDS	ComEA family DNA-binding protein	Chromosome	3331308	3331718	-	411	49.9698	55.5129	49.0445	42.677	39.1002	39.1506	31.9535	31.3006	31.3006	55.5129	42.3
ABUW_RS05335	CDS	type I-F CRISPR-associated endonuclease Cas1	Chromosome	1101636	1102601	+	966	47.3669	51.1002	56.4417	50.8786	44.0406	36.5812	20.864	30.3537	20.864	56.4417	42.2
ABUW_RS12630	CDS	hypothetical protein	Chromosome	2592795	2593145	-	351	52.338	51.1579	54.6372	42.5132	46.2713	42.0819	21.4351	27.1736	21.4351	54.6372	42.2
ABUW_RS13950	CDS	endonuclease III	Chromosome	2881200	2881892	+	693	45.4709	45.5923	46.2993	39.8711	44.7277	41.0409	36.1991	37.2806	36.1991	46.2993	42.1
ABUW_RS09600	CDS	multidrug efflux RND transporter periplasmic adaptor subunit AdeA	Chromosome	1975742	1976932	+	1191	104.759	99.8114	35.1256	14.1094	28.0754	13.7146	7.07746	32.772	7.07746	104.759	41.9
ABUW_RS00170	CDS	efflux RND transporter permease subunit	Chromosome	41523	44648	+	3126	53.4659	56.93	38.6498	36.1054	44.0997	39.3328	35.5428	30.8807	30.8807	56.93	41.9
ABUW_RS15235	CDS	hypothetical protein	Chromosome	3161529	3163940	-	2412	55.857	50.6386	46.8219	39.4328	51.3301	40.224	17.3963	33.3703	17.3963	55.857	41.9
ABUW_RS19310	CDS	CmlA family chloramphenicol efflux MFS transporter	Plasmid	35458	36717	-	1260	43.5963	48.4908	39.6342	37.1966	49.3456	51.2017	36.3816	28.4476	28.4476	51.2017	41.8
ABUW_RS11095	CDS	MaoC family dehydratase	Chromosome	2266938	2267378	+	441	50.9961	49.6785	40.8344	39.6974	47.0716	44.0894	31.0939	31.194	31.0939	50.9961	41.8
ABUW_RS04385	CDS	glutamine-hydrolyzing carbamoyl-phosphate synthase small subunit	Chromosome	891229	892368	-	1140	26.4109	26.1728	56.6548	47.4005	55.2123	49.0235	30.9653	41.6248	26.1728	56.6548	41.7
ABUW_RS01215	CDS	DUF805 domain-containing protein	Chromosome	263961	264509	-	549	45.822	46.9087	55.9128	44.2503	50.9597	42.1871	23.469	24.2078	23.469	55.9128	41.7
ABUW_RS12425	CDS	GNAT family N-acetyltransferase	Chromosome	2547787	2548245	+	459	48.86	39.3954	49.659	45.8275	60.4122	50.9385	19.9314	17.4457	17.4457	60.4122	41.6
ABUW_RS14785	CDS	hypothetical protein	Chromosome	3073309	3074355	+	1047	37.4402	34.993	46.0244	37.5625	54.7656	45.3481	39.3894	37.4708	34.993	54.7656	41.6
ABUW_RS02490	CDS	YfiR family protein	Chromosome	517350	517853	-	504	39.3849	35.3277	38.0862	35.2703	54.3162	51.9393	40.5438	38.2305	35.2703	54.3162	41.6
ABUW_RS07065	CDS	hypothetical protein	Chromosome	1442153	1443589	+	1437	54.0698	52.7814	48.1021	46.776	44.1457	42.3525	25.0011	19.4623	19.4623	54.0698	41.6
ABUW_RS02485	CDS	diguanylate cyclase	Chromosome	516121	517344	-	1224	35.8279	32.2241	39.7521	38.7404	48.7781	52.7786	42.3979	42.4755	32.2241	52.7786	41.6
ABUW_RS15730	CDS	hypothetical protein	Chromosome	3267119	3269044	-	1926	52.1627	51.4492	39.8783	38.9925	44.7688	42.4102	32.6402	30.6331	30.6331	52.1627	41.6
ABUW_RS10745	CDS	transcription-repair coupling factor	Chromosome	2195012	2198473	-	3462	46.3048	44.0334	46.878	46.1861	48.6009	43.9866	34.6685	21.6136	21.6136	48.6009	41.5
ABUW_RS01390	CDS	penicillin-binding protein PBP3	Chromosome	300005	301837	+	1833	38.1827	35.8701	54.4792	45.0443	49.8875	45.3264	29.5085	32.8815	29.5085	54.4792	41.4
ABUW_RS05260	CDS	M61 family metallopeptidase	Chromosome	1082637	1084340	+	1704	48.5242	51.1725	42.2235	39.1268	45.3339	44.4729	32.0643	28.1525	28.1525	51.1725	41.4
ABUW_RS02470	CDS	phospholipase D family protein	Chromosome	512837	514462	-	1626	37.8965	36.4247	47.5061	42.7625	47.7262	47.2936	34.8594	37.1078	34.8594	47.7262	41.4
ABUW_RS01290	CDS	hypothetical protein	Chromosome	281563	282156	+	594	45.9988	41.9226	37.3733	35.6486	60.244	49.0996	29.3396	29.8066	29.3396	60.244	41.2
ABUW_RS16900	CDS	HAD family hydrolase	Chromosome	3522641	3523315	-	675	47.9388	50.8792	35.5449	34.4421	40.6784	37.3145	44.5773	38.5415	34.4421	50.8792	41.2
ABUW_RS12910	CDS	right-handed parallel beta-helix repeat-containing protein	Chromosome	2655655	2656641	+	987	48.6883	42.414	36.7069	38.383	47.3279	41.9099	43.7342	30.6821	30.6821	48.6883	41.2
ABUW_RS10630	CDS	DHA2 family efflux MFS transporter permease subunit	Chromosome	2170722	2172161	-	1440	151.651	162.207	2.65532	1.94299	2.00263	1.8617	2.42195	3.88434	1.8617	162.207	41.1
ABUW_RS03040	CDS	DUF1543 domain-containing protein	Chromosome	619721	620233	+	513	51.0143	54.2918	49.6747	38.2437	46.2589	43.1385	20.587	25.3243	20.587	54.2918	41.1
ABUW_RS16955	CDS	multidrug efflux MATE transporter AbeM	Chromosome	3534387	3535733	+	1347	47.3134	39.7581	46.8949	43.9494	51.7362	47.6196	32.2148	18.9218	18.9218	51.7362	41.1
ABUW_RS10000	CDS	catalase	Chromosome	2040335	2041498	+	1164	49.3996	46.209	39.8833	46.3701	45.8663	49.0673	33.2119	18.4235	18.4235	49.3996	41.1
ABUW_RS08525	CDS	haloacid dehalogenase	Chromosome	1747567	1748253	-	687	46.1612	45.1465	38.0958	39.0499	48.5005	46.372	37.6074	27.9872	27.9872	48.5005	41.1
ABUW_RS02260	CDS	hypothetical protein	Chromosome	472018	472689	-	672	47.7084	48.4333	39.1052	38.0655	45.6165	46.0026	34.3118	29.1721	29.1721	48.4333	41.1
ABUW_RS17390	CDS	acetyl-CoA C-acyltransferase FadA	Chromosome	3632075	3633247	+	1173	29.0784	29.4986	34.1562	37.1391	54.8104	57.4674	55.2873	30.2959	29.0784	57.4674	41
ABUW_RS01205	CDS	1-(5-phosphoribosyl)-5-((5-phosphoribosylamino)methylideneamino)imidazole-4-carboxamide isomerase	Chromosome	262407	263138	-	732	34.1673	38.1693	54.7015	45.4988	48.2742	45.6649	24.9818	36.8092	24.9818	54.7015	41
ABUW_RS15055	CDS	hypothetical protein	Chromosome	3124581	3125141	-	561	46.4885	53.2304	44.3449	52.0968	47.1785	33.3168	30.3644	21.3049	21.3049	53.2304	41
ABUW_RS08790	CDS	threonine ammonia-lyase%2C biosynthetic	Chromosome	1801564	1803105	-	1542	50.8475	50.0906	41.9542	43.2119	45.5034	41.9582	27.4564	27.3262	27.3262	50.8475	41
ABUW_RS02435	CDS	16S rRNA (adenine(1518)-N(6)/adenine(1519)-N(6))-dimethyltransferase RsmA	Chromosome	507167	507979	+	813	43.8082	44.8942	45.6731	40.3369	42.6449	48.3726	31.9699	29.9359	29.9359	48.3726	41
ABUW_RS00015	CDS	DNA replication/repair protein RecF	Chromosome	2753	3835	+	1083	35.6826	37.2285	38.7161	38.2956	57.6717	52.55	33.0537	34.1963	33.0537	57.6717	40.9
ABUW_RS10510	CDS	DUF2797 domain-containing protein	Chromosome	2143315	2144184	+	870	34.0725	35.2807	48.0994	42.6989	50.9406	51.6923	32.8075	30.5801	30.5801	51.6923	40.8
ABUW_RS08465	CDS	phosphatidate cytidylyltransferase	Chromosome	1735206	1736030	+	825	35.9899	37.7704	68.0241	45.1846	44.3335	37.9555	21.2437	35.3033	21.2437	68.0241	40.7
ABUW_RS05535	CDS	LysM peptidoglycan-binding domain-containing protein	Chromosome	1152314	1153144	+	831	43.6282	37.0502	41.7544	39.1319	50.883	47.8056	32.4169	32.8671	32.4169	50.883	40.7
ABUW_RS04450	CDS	bifunctional methylenetetrahydrofolate dehydrogenase/methenyltetrahydrofolate cyclohydrolase FolD	Chromosome	901404	902252	+	849	41.2062	41.0456	49.2611	41.3728	44.921	41.6566	31.3212	34.874	31.3212	49.2611	40.7
ABUW_RS00860	CDS	DUF805 domain-containing protein	Chromosome	192441	193016	-	576	45.3743	43.2545	40.675	44.9852	48.1409	41.9285	34.1553	26.6747	26.6747	48.1409	40.6
ABUW_RS01275	CDS	SDR family NAD(P)-dependent oxidoreductase	Chromosome	276984	277874	-	891	26.3084	19.2194	56.1616	43.332	70.9267	60.4492	22.0511	25.8686	19.2194	70.9267	40.5
ABUW_RS07770	CDS	DUF490 domain-containing protein	Chromosome	1583217	1587722	+	4506	48.641	46.8325	43.9095	36.5762	48.0004	39.2591	31.256	29.8928	29.8928	48.641	40.5
ABUW_RS04940	CDS	nicotinate-nicotinamide nucleotide adenylyltransferase	Chromosome	1020918	1021550	+	633	44.0644	42.2471	46.5515	41.4048	42.9954	48.0777	28.1532	30.5041	28.1532	48.0777	40.5
ABUW_RS18860	CDS	alpha/beta hydrolase	Chromosome	3941143	3942213	-	1071	44.5648	44.6957	43.4186	40.7233	46.1268	44.6509	31.7475	27.8439	27.8439	46.1268	40.5
ABUW_RS19260	CDS	sulfonamide-resistant dihydropteroate synthase Sul1	Plasmid	28166	29005	-	840	40.2503	42.7084	35.1929	36.6191	55.7086	54.8895	32.9505	24.9647	24.9647	55.7086	40.4
ABUW_RS01970	CDS	flavohemoprotein	Chromosome	427321	428085	-	765	22.0256	25.3591	38.294	43.213	49.7379	53.8298	55.7019	35.1785	22.0256	55.7019	40.4
ABUW_RS16410	CDS	flavodoxin-dependent (E)-4-hydroxy-3-methylbut-2-enyl-diphosphate synthase	Chromosome	3416547	3417662	-	1116	45.1763	43.9213	53.5426	37.6767	49.0968	42.6896	22.4877	28.2684	22.4877	53.5426	40.4
ABUW_RS10915	CDS	tRNA adenosine(34) deaminase TadA	Chromosome	2233824	2234327	-	504	46.0961	49.2462	46.3915	33.0743	37.7592	36.9239	35.9032	37.7271	33.0743	49.2462	40.4
ABUW_RS08430	CDS	multidrug efflux transcriptional repressor AdeN	Chromosome	1727825	1728478	-	654	37.8812	43.0203	41.3254	40.6939	48.7566	46.1001	34.0298	31.4328	31.4328	48.7566	40.4
ABUW_RS16915	CDS	Rne/Rng family ribonuclease	Chromosome	3524967	3528299	+	3333	37.236	36.7195	50.4898	41.0271	52.4707	45.9306	27.6144	30.6496	27.6144	52.4707	40.3
ABUW_RS10760	CDS	glutathione S-transferase	Chromosome	2200126	2200905	-	780	48.3152	51.965	49.4399	37.945	45.3035	42.7657	23.1924	23.3021	23.1924	51.965	40.3
ABUW_RS14065	CDS	sulfate adenylyltransferase subunit CysD	Chromosome	2904183	2905091	-	909	34.9792	37.8371	45.3237	36.4972	44.7132	44.0347	45.5686	33.2563	33.2563	45.5686	40.3
ABUW_RS12965	pseudogene		Chromosome	2664972	2665618	-	647	38.4199	32.9066	60.8051	48.602	46.3855	49.3642	22.2975	23.3806	22.2975	60.8051	40.3
ABUW_RS17315	CDS	YqgE/AlgH family protein	Chromosome	3615713	3616267	+	555	51.3335	55.691	37.2609	36.3923	49.1549	36.9946	28.2406	26.2684	26.2684	55.691	40.2
ABUW_RS06575	CDS	ferredoxin--NADP reductase	Chromosome	1360585	1361364	-	780	26.4905	23.522	44.6824	40.4732	49.0385	58.3249	30.9806	46.6357	23.522	58.3249	40
ABUW_RS05580	CDS	EF-P beta-lysylation protein EpmB	Chromosome	1165063	1166079	-	1017	54.4297	57.1954	32.3197	34.1461	40.1099	39.5634	34.7917	27.4716	27.4716	57.1954	40
ABUW_RS07510	CDS	WYL domain-containing protein	Chromosome	1525057	1526064	-	1008	42.582	36.7533	40.8075	41.3623	56.1883	51.1696	27.6589	23.2273	23.2273	56.1883	40
ABUW_RS16125	CDS	ImmA/IrrE family metallo-endopeptidase	Chromosome	3352898	3354043	+	1146	43.2422	44.8614	42.4526	34.3813	43.5455	40.9759	37.1065	33.6375	33.6375	44.8614	40
ABUW_RS04745	CDS	HlyD family secretion protein	Chromosome	977483	978604	-	1122	51.5892	51.8036	40.9053	35.958	41.8279	37.3317	30.3736	29.4921	29.4921	51.8036	39.9
ABUW_RS14835	CDS	ribosomal-protein-alanine N-acetyltransferase	Chromosome	3083519	3083974	-	456	42.3731	35.6739	50.3763	42.3342	42.277	43.5533	29.9463	32.5009	29.9463	50.3763	39.9
ABUW_RS00730	CDS	UDP-N-acetylmuramate--L-alanine ligase	Chromosome	161681	163129	+	1449	39.1177	36.5244	47.0727	38.7812	48.6803	43.1926	29.5328	35.9449	29.5328	48.6803	39.9
ABUW_RS13295	CDS	GNAT family N-acetyltransferase	Chromosome	2728502	2728927	-	426	51.9276	50.9691	43.4012	40.0797	39.3016	32.9469	31.8608	27.6627	27.6627	51.9276	39.8
ABUW_RS15505	CDS	hypothetical protein	Chromosome	3222614	3223078	-	465	55.399	57.0361	51.1251	42.7835	32.5304	30.881	21.5993	26.2137	21.5993	57.0361	39.7
ABUW_RS07310	CDS	DMT family transporter	Chromosome	1485710	1486600	+	891	39.3496	32.4119	53.2363	48.2188	52.6125	46.6529	23.7063	21.437	21.437	53.2363	39.7
ABUW_RS05030	CDS	PaaI family thioesterase	Chromosome	1035849	1036265	+	417	47.3687	44.5271	51.3716	40.7291	40.1216	37.2127	25.6491	30.3596	25.6491	51.3716	39.7
ABUW_RS04505	CDS	chaperonin GroEL	Chromosome	923535	925169	+	1635	34.846	51.0616	27.0177	34.8265	26.5469	45.3334	47.061	50.6454	26.5469	51.0616	39.7
ABUW_RS14265	CDS	MFS transporter	Chromosome	2952819	2954117	+	1299	49.714	42.4353	49.2265	42.5977	47.746	40.7452	18.6346	26.3209	18.6346	49.714	39.7
ABUW_RS16095	CDS	hypothetical protein	Chromosome	3347544	3347858	-	315	63.7214	50.3016	64.8585	38.7394	45.0068	25.8812	4.55027	23.5504	4.55027	64.8585	39.6
ABUW_RS14260	CDS	peptide deformylase	Chromosome	2952102	2952584	-	483	49.9552	55.5239	46.9211	39.3628	36.788	34.0218	27.2866	26.5838	26.5838	55.5239	39.6
ABUW_RS14415	CDS	BCCT family transporter	Chromosome	2982649	2984271	-	1623	39.7083	35.9561	35.2766	36.2124	52.2111	54.5982	35.7082	26.865	26.865	54.5982	39.6
ABUW_RS16470	CDS	glutamate-5-semialdehyde dehydrogenase	Chromosome	3429724	3430989	+	1266	52.3649	50.3968	41.6224	36.7584	44.2252	38.0752	26.0401	26.645	26.0401	52.3649	39.5
ABUW_RS04005	CDS	2-methylaconitate cis-trans isomerase PrpF	Chromosome	794270	795457	+	1188	47.285	49.9336	44.2153	39.3894	43.3512	39.537	24.3741	28.0775	24.3741	49.9336	39.5
ABUW_RS15245	CDS	hypothetical protein	Chromosome	3164714	3166807	-	2094	48.7406	47.5081	46.1123	37.1547	51.1185	38.25	18.0366	27.8901	18.0366	51.1185	39.4
ABUW_RS18835	rRNA	23S ribosomal RNA	Chromosome	3934997	3937914	-	2918	99.3971	50.3072	21.3667	20.4052	42.5181	37.3405	17.6018	26.5068	17.6018	99.3971	39.4
ABUW_RS18065	rRNA	23S ribosomal RNA	Chromosome	3769228	3772145	-	2918	98.7425	50.5772	20.9333	20.4553	42.6131	37.662	17.538	26.9583	17.538	98.7425	39.4
ABUW_RS15215	CDS	signal recognition particle protein	Chromosome	3156947	3158356	-	1410	44.16	44.043	51.0233	38.7502	37.7345	37.1968	27.8579	33.4713	27.8579	51.0233	39.3
ABUW_RS18920	CDS	5-(carboxyamino)imidazole ribonucleotide mutase	Chromosome	3954153	3954665	-	513	42.8098	43.0501	46.0637	47.5747	39.8787	37.1565	26.1751	31.5936	26.1751	47.5747	39.3
ABUW_RS06105	CDS	site-specific integrase	Chromosome	1290433	1291419	+	987	46.0846	46.0028	40.3162	34.387	45.8939	45.594	27.267	28.8911	27.267	46.0846	39.3
ABUW_RS15805	rRNA	23S ribosomal RNA	Chromosome	3284454	3287371	-	2918	98.6949	49.5231	21.1592	20.4823	42.7	37.3901	17.6373	26.8055	17.6373	98.6949	39.3
ABUW_RS15695	CDS	S-formylglutathione hydrolase	Chromosome	3261225	3262073	-	849	40.3963	36.8141	42.9182	38.1566	49.9014	42.3522	34.7222	28.5508	28.5508	49.9014	39.2
ABUW_RS13820	CDS	NAD(+) diphosphatase	Chromosome	2857601	2858344	+	744	43.1475	47.0755	48.3288	39.2524	42.3592	39.0604	28.7449	25.2821	25.2821	48.3288	39.2
ABUW_RS16155	CDS	heavy metal translocating P-type ATPase	Chromosome	3360159	3362504	-	2346	47.1909	43.7482	34.7358	40.0224	42.0052	41.2618	39.4263	25.0372	25.0372	47.1909	39.2
ABUW_RS00090	rRNA	23S ribosomal RNA	Chromosome	20369	23286	+	2918	99.1852	49.7867	21.1816	20.1626	42.1745	37.2076	17.6887	26.6021	17.6887	99.1852	39.2
ABUW_RS15010	CDS	4-(cytidine 5'-diphospho)-2-C-methyl-D-erythritol kinase	Chromosome	3120759	3121592	+	834	29.314	27.2815	68.5002	40.6618	47.9917	48.9319	20.1768	29.7218	20.1768	68.5002	39.1
ABUW_RS05835	CDS	GTP cyclohydrolase I FolE	Chromosome	1228070	1228624	-	555	31.1355	23.0986	51.6603	44.683	52.3533	56.1178	20.6793	32.7342	20.6793	56.1178	39.1
ABUW_RS03370	CDS	alpha/beta fold hydrolase	Chromosome	693671	694552	+	882	52.4844	49.3641	46.1794	37.417	47.1317	42.2972	18.4921	19.8326	18.4921	52.4844	39.1
ABUW_RS10975	CDS	3-deoxy-manno-octulosonate cytidylyltransferase	Chromosome	2242421	2243182	-	762	43.9876	46.9064	44.4366	38.1851	36.9163	33.3505	34.0892	34.7962	33.3505	46.9064	39.1
ABUW_RS02345	rRNA	23S ribosomal RNA	Chromosome	488300	491217	+	2918	98.1665	50.3418	21.092	20.1819	41.7683	36.4456	17.6763	26.7592	17.6763	98.1665	39.1
ABUW_RS05575	CDS	hypothetical protein	Chromosome	1163302	1165047	-	1746	60.1658	58.042	33.611	35.4183	41.9061	36.1372	24.7878	21.64	21.64	60.1658	39
ABUW_RS11330	CDS	amino acid ABC transporter ATP-binding protein	Chromosome	2313406	2314149	-	744	37.9011	42.5772	34.6984	31.7992	41.8519	37.9397	33.822	51.3946	31.7992	51.3946	39
ABUW_RS03130	CDS	hypothetical protein	Chromosome	638450	638704	-	255	35.0539	31.4888	32.9465	36.4637	50.6707	46.2987	35.8156	42.9556	31.4888	50.6707	39
ABUW_RS03585	CDS	PaaX family transcriptional regulator	Chromosome	734397	735197	-	801	46.3548	50.1463	39.2488	37.2307	49.4535	35.1242	24.2833	29.8275	24.2833	50.1463	39
ABUW_RS14590	CDS	hypothetical protein	Chromosome	3032324	3033766	-	1443	45.9707	46.1631	37.1547	37.0347	40.6232	38.1678	36.0673	30.8655	30.8655	46.1631	39
ABUW_RS02510	rRNA	23S ribosomal RNA	Chromosome	520532	523449	+	2918	98.0522	50.3353	21.1307	20.2397	41.7299	36.9992	17.2897	26.5418	17.2897	98.0522	39
ABUW_RS04600	CDS	hypothetical protein	Chromosome	945425	945700	-	276	52.6694	55.7424	39.4533	39.2669	33.8668	25.0908	27.5598	37.582	25.0908	55.7424	38.9
ABUW_RS16630	CDS	dihydrofolate reductase	Chromosome	3468384	3468893	+	510	41.1959	37.2972	38.9537	37.9619	53.5731	47.2411	28.5713	26.5644	26.5644	53.5731	38.9
ABUW_RS13585	CDS	hypothetical protein	Chromosome	2794564	2794974	-	411	49.4967	47.3853	46.8632	36.7854	36.0152	30.8105	25.3185	38.3193	25.3185	49.4967	38.9
ABUW_RS16875	CDS	Zn-dependent hydrolase	Chromosome	3517531	3518583	-	1053	40.6501	35.9129	43.721	43.3029	47.9906	46.0795	31.3615	22.4989	22.4989	47.9906	38.9
ABUW_RS17650	pseudogene		Chromosome	3684347	3684972	+	626	44.069	44.8237	25.6558	29.7069	43.9755	45.7295	44.6776	32.4858	25.6558	45.7295	38.9
ABUW_RS10190	CDS	short-chain fatty acid transporter	Chromosome	2080115	2081524	+	1410	32.8356	34.647	45.6797	43.6512	61.8465	54.0047	20.3971	17.4872	17.4872	61.8465	38.8
ABUW_RS07680	CDS	3-hydroxyacyl-CoA dehydrogenase	Chromosome	1560275	1561045	+	771	37.6368	38.3558	56.9401	52.2405	46.3295	36.2356	19.302	22.9638	19.302	56.9401	38.8
ABUW_RS00565	CDS	glutamate--cysteine ligase	Chromosome	126282	127859	+	1578	39.5862	39.5177	40.824	39.1001	41.711	42.8393	34.113	32.5838	32.5838	42.8393	38.8
ABUW_RS18785	CDS	TetR family transcriptional regulator	Chromosome	3925963	3926574	+	612	43.0003	43.4805	34.8286	33.728	54.7525	46.5769	27.9778	25.3864	25.3864	54.7525	38.7
ABUW_RS17385	CDS	fatty acid oxidation complex subunit alpha FadB	Chromosome	3629909	3632062	+	2154	33.8436	33.8749	49.0865	40.6999	44.0273	45.8053	36.9566	25.5802	25.5802	49.0865	38.7
ABUW_RS01515	CDS	RidA family protein	Chromosome	331325	331708	-	384	37.7838	38.7026	38.902	35.7434	49.0522	47.6182	30.2115	31.3809	30.2115	49.0522	38.7
ABUW_RS10795	CDS	DUF159 family protein	Chromosome	2205034	2205693	-	660	41.1989	44.7206	33.69	33.8033	45.8204	41.5489	33.2579	35.9084	33.2579	45.8204	38.7
ABUW_RS13530	CDS	FadR family transcriptional regulator	Chromosome	2781381	2782094	-	714	38.1414	44.6045	44.2973	39.4224	40.5709	41.8369	31.3876	29.1524	29.1524	44.6045	38.7
ABUW_RS03520	CDS	rod shape-determining protein	Chromosome	721319	722359	+	1041	29.2361	28.4924	59.1853	43.6509	46.3458	45.8042	22.1494	34.2082	22.1494	59.1853	38.6
ABUW_RS09610	CDS	multidrug efflux RND transporter outer membrane channel subunit AdeC	Chromosome	1980116	1981513	+	1398	91.3536	80.4159	35.0295	12.1247	27.9764	14.7654	18.392	27.82	12.1247	91.3536	38.5
ABUW_RS15465	CDS	hypothetical protein	Chromosome	3212981	3213115	+	135	69.7629	87.4443	30.6543	20.642	24.6377	28.3504	25.1825	21.4591	20.642	87.4443	38.5
ABUW_RS16705	CDS	RNA-binding protein	Chromosome	3479863	3480102	-	240	44.0166	46.3774	47.004	40.7793	31.1575	32.1596	26.7349	39.963	26.7349	47.004	38.5
ABUW_RS08265	CDS	acetyl-CoA carboxylase biotin carboxyl carrier protein	Chromosome	1694854	1695273	-	420	45.5752	43.3987	41.1939	31.3286	40.7055	38.3117	33.1291	34.4293	31.3286	45.5752	38.5
ABUW_RS01735	CDS	N-succinylarginine dihydrolase	Chromosome	376685	378028	+	1344	42.1221	43.8892	44.1591	32.3344	43.9973	38.5323	21.6952	40.9847	21.6952	44.1591	38.5
ABUW_RS07690	CDS	AMP-binding protein	Chromosome	1562421	1564064	+	1644	33.4892	36.0642	53.27	47.2188	57.3123	40.0734	16.9052	22.7238	16.9052	57.3123	38.4
ABUW_RS15060	CDS	DUF2157 domain-containing protein	Chromosome	3125141	3126922	-	1782	51.9971	49.7355	39.0726	38.1015	45.7125	36.4015	25.2075	20.6288	20.6288	51.9971	38.4
ABUW_RS01145	CDS	DNA/RNA non-specific endonuclease	Chromosome	252970	254049	+	1080	47.2738	45.2394	42.6775	51.3344	36.1593	33.701	27.3003	23.6376	23.6376	51.3344	38.4
ABUW_RS00525	CDS	phosphate regulon transcriptional regulatory protein PhoB	Chromosome	118247	118957	-	711	47.094	45.3689	32.7348	33.038	48.3812	42.2089	34.8241	23.5665	23.5665	48.3812	38.4
sRNA31	sRNA		Chromosome	1524820	1525027	+	208	52.3244	51.6943	27.2033	31.2247	20.5839	19.6532	61.5964	42.6489	19.6532	61.5964	38.4
ABUW_RS02250	CDS	xanthine phosphoribosyltransferase	Chromosome	470499	471074	-	576	23.4287	21.4686	53.1888	39.1621	52.1851	53.8808	25.8365	37.0249	21.4686	53.8808	38.3
ABUW_RS15285	CDS	methionine--tRNA ligase	Chromosome	3174093	3176156	+	2064	36.4769	34.1091	51.9979	41.9819	50.0929	47.87	19.2289	24.8599	19.2289	51.9979	38.3
ABUW_RS16050	CDS	3'-5' exonuclease	Chromosome	3337161	3337979	-	819	36.1603	36.8235	51.5295	41.3791	48.3378	46.074	20.7675	25.375	20.7675	51.5295	38.3
ABUW_RS14050	CDS	hypothetical protein	Chromosome	2901203	2901715	-	513	44.976	36.0716	48.8761	41.9564	43.2585	42.6419	22.4026	26.6005	22.4026	48.8761	38.3
ABUW_RS10735	CDS	guanylate cyclase	Chromosome	2192855	2194324	-	1470	41.3937	45.3152	48.4318	39.863	42.3203	36.0646	25.524	27.6626	25.524	48.4318	38.3
ABUW_RS01230	CDS	GNAT family N-acetyltransferase	Chromosome	265976	266359	+	384	42.197	42.6418	42.3655	38.2014	40.5287	34.8768	33.0683	32.7981	32.7981	42.6418	38.3
ABUW_RS06080	CDS	rod shape-determining protein RodA	Chromosome	1285676	1286818	-	1143	32.9224	28.194	43.6704	45.1625	49.6551	42.8717	32.0429	30.819	28.194	49.6551	38.2
ABUW_RS07930	CDS	helicase	Chromosome	1620422	1622134	+	1713	39.2722	38.8391	48.8506	40.981	43.1506	39.622	24.9935	29.9801	24.9935	48.8506	38.2
ABUW_RS13705	CDS	hypothetical protein	Chromosome	2824869	2825750	-	882	39.3416	39.9029	37.5359	34.3467	45.2395	43.4395	30.3019	35.5038	30.3019	45.2395	38.2
ABUW_RS07935	CDS	5-carboxymethyl-2-hydroxymuconate Delta-isomerase	Chromosome	1622178	1622537	+	360	40.5728	41.4753	41.7264	34.9738	44.9998	37.8613	30.1127	33.8935	30.1127	44.9998	38.2
ABUW_RS04800	CDS	alpha/beta hydrolase	Chromosome	991191	992000	+	810	41.0637	42.0647	41.1436	35.735	41.7981	39.1302	36.132	28.6475	28.6475	42.0647	38.2
ABUW_RS17635	CDS	TetR/AcrR family transcriptional regulator	Chromosome	3680364	3680945	-	582	40.1808	35.802	49.784	49.0296	43.2673	42.8294	17.5862	26.1536	17.5862	49.784	38.1
ABUW_RS19575	CDS	hypothetical protein	Plasmid	81318	82325	+	1008	64.7481	66.3598	30.641	29.574	34.4478	31.7828	20.467	25.6304	20.467	66.3598	38
ABUW_RS08845	CDS	PadR family transcriptional regulator	Chromosome	1813677	1814237	-	561	50.8588	52.545	32.9994	34.8413	39.3049	36.4338	30.3091	26.3449	26.3449	52.545	38
ABUW_RS08520	CDS	RNA-binding protein	Chromosome	1747143	1747583	-	441	45.8775	37.6876	43.379	43.29	40.2248	39.087	24.8517	29.6074	24.8517	45.8775	38
ABUW_RS08895	CDS	DUF421 domain-containing protein	Chromosome	1824553	1825230	-	678	45.4525	38.3368	38.4439	39.6926	39.8634	45.0404	34.1837	22.7461	22.7461	45.4525	38
ABUW_RS14580	CDS	hypothetical protein	Chromosome	3029726	3030415	-	690	49.5742	56.3499	43.9536	39.3605	33.3412	28.5397	22.1228	30.0953	22.1228	56.3499	37.9
ABUW_RS13625	CDS	cache protein	Chromosome	2803318	2804025	+	708	52.0023	49.1131	37.9471	37.0187	38.9323	32.7374	24.5862	30.9252	24.5862	52.0023	37.9
ABUW_RS15385	CDS	NADH-quinone oxidoreductase subunit NuoK	Chromosome	3194782	3195090	-	309	26.1184	33.798	40.8697	34.3279	43.915	49.3571	36.322	38.4547	26.1184	49.3571	37.9
ABUW_RS09195	CDS	membrane protein	Chromosome	1889590	1890657	+	1068	44.2478	43.3105	49.0665	42.8841	35.8256	38.4331	32.2437	17.4743	17.4743	49.0665	37.9
ABUW_RS04875	CDS	cell envelope integrity protein TolA	Chromosome	1006184	1007530	-	1347	34.8508	28.7482	62.8072	38.5521	48.6671	31.4699	22.4382	35.0793	22.4382	62.8072	37.8
ABUW_RS08425	CDS	ornithine carbamoyltransferase	Chromosome	1726792	1727712	-	921	16.7414	16.0545	60.5146	42.9271	52.6853	52.9729	21.1025	39.4116	16.0545	60.5146	37.8
ABUW_RS18985	CDS	DsbC family protein	Chromosome	3965837	3966535	-	699	35.9194	31.9464	40.1175	38.3232	50.5026	47.0007	33.8156	24.7497	24.7497	50.5026	37.8
ABUW_RS12430	CDS	winged helix-turn-helix domain-containing protein	Chromosome	2548324	2549481	-	1158	51.9347	55.3365	46.0529	38.4837	34.126	29.4709	22.5971	23.8793	22.5971	55.3365	37.7
ABUW_RS06750	CDS	site-specific integrase	Chromosome	1395468	1396451	+	984	44.8699	43.1966	50.6907	37.9062	39.3754	32.0637	22.507	30.734	22.507	50.6907	37.7
ABUW_RS02725	CDS	hypothetical protein	Chromosome	556668	556946	-	279	48.7424	43.3509	27.8779	30.5079	43.86	42.6066	41.0992	23.8613	23.8613	48.7424	37.7
ABUW_RS01840	CDS	hypothetical protein	Chromosome	398789	401092	+	2304	49.0791	49.3603	41.0435	37.7795	39.4767	39.7648	21.2572	23.1476	21.2572	49.3603	37.6
ABUW_RS18320	CDS	BolA family transcriptional regulator	Chromosome	3817146	3817454	-	309	43.2684	39.7948	37.2381	36.1824	44.4494	40.9622	29.2384	29.6488	29.2384	44.4494	37.6
ABUW_RS00570	CDS	disulfide bond formation protein B	Chromosome	127874	128389	+	516	39.7073	35.5932	47.3147	37.9234	42.0698	38.3992	27.8079	31.5685	27.8079	47.3147	37.5
ABUW_RS00470	CDS	bifunctional 3%2C4-dihydroxy-2-butanone-4-phosphate synthase/GTP cyclohydrolase II	Chromosome	106252	107373	-	1122	42.2172	41.9113	41.8948	35.3521	46.3271	45.7693	22.0908	24.3537	22.0908	46.3271	37.5
ABUW_RS05095	CDS	SDR family oxidoreductase	Chromosome	1047755	1048513	+	759	45.6531	43.2304	36.8679	37.3738	41.895	34.1842	29.3631	31.2948	29.3631	45.6531	37.5
ABUW_RS10470	CDS	hypothetical protein	Chromosome	2138211	2138435	-	225	42.0121	31.4575	43.435	38.8285	42.6442	41.4834	27.7353	32.1522	27.7353	43.435	37.5
ABUW_RS04420	CDS	hypothetical protein	Chromosome	898201	898515	+	315	38.0344	36.0555	64.0292	41.3256	36.2264	37.0572	20.1066	25.9925	20.1066	64.0292	37.4
ABUW_RS06555	CDS	YfhL family 4Fe-4S dicluster ferredoxin	Chromosome	1356272	1356535	-	264	27.4923	36.2406	49.9052	42.5627	54.8406	49.3043	27.9305	11.2679	11.2679	54.8406	37.4
ABUW_RS13325	CDS	adenylosuccinate synthase	Chromosome	2733192	2734511	-	1320	33.1065	34.1874	53.2068	34.7141	46.5888	39.7066	22.6933	35.1179	22.6933	53.2068	37.4
ABUW_RS19565	CDS	hypothetical protein	Plasmid	78560	79552	-	993	37.2451	38.6731	35.3132	36.9007	40.2538	40.9044	39.0562	31.1725	31.1725	40.9044	37.4
ABUW_RS05600	tRNA	tRNA-Val	Chromosome	1169458	1169534	+	77	41.5823	39.7807	53.0506	35.8986	38.2177	36.3954	26.8133	27.5265	26.8133	53.0506	37.4
ABUW_RS11340	CDS	amino acid ABC transporter permease	Chromosome	2314843	2315685	-	843	47.9176	52.7319	42.2306	33.4897	36.2234	36.2178	21.1031	28.2201	21.1031	52.7319	37.3
ABUW_RS05170	CDS	GTPase ObgE	Chromosome	1061940	1063160	+	1221	40.2334	37.0987	59.4076	43.9661	40.3877	34.025	16.3499	25.8073	16.3499	59.4076	37.2
ABUW_RS16405	CDS	histidine--tRNA ligase	Chromosome	3415258	3416550	-	1293	34.1953	35.4131	54.9331	37.3683	37.2448	36.183	25.3082	36.693	25.3082	54.9331	37.2
ABUW_RS19335	pseudogene		Plasmid	39232	39516	+	285	46.8877	48.0996	30.2701	33.276	36.3978	33.9894	37.2564	31.5856	30.2701	48.0996	37.2
sRNA53	sRNA		Chromosome	2261110	2261222	+	113	50.7692	53.6009	30.6851	25.9535	42.5337	45.5528	35.3972	13.5065	13.5065	53.6009	37.2
ABUW_RS01780	CDS	hypothetical protein	Chromosome	385237	385521	+	285	43.8902	46.7727	48.9154	31.2258	35.2597	33.9487	24.4018	32.5906	24.4018	48.9154	37.1
ABUW_RS17675	CDS	UDP-N-acetylmuramoyl-L-alanine--D-glutamate ligase	Chromosome	3688743	3690089	-	1347	36.4647	32.4634	44.1929	42.2643	47.4106	44.0948	27.2823	22.2602	22.2602	47.4106	37.1
ABUW_RS01035	CDS	class I SAM-dependent methyltransferase	Chromosome	235219	236046	+	828	45.7324	39.2625	35.3373	41.2957	42.3994	41.9229	31.7469	18.7836	18.7836	45.7324	37.1
ABUW_RS02895	CDS	glycosyl transferase	Chromosome	587570	588598	+	1029	42.9279	44.707	41.3768	35.8227	37.791	39.7885	26.9637	27.1234	26.9637	44.707	37.1
ABUW_RS11405	CDS	hypothetical protein	Chromosome	2328341	2328676	+	336	37.0009	29.3751	35.5358	35.9503	32.4001	27.0725	55.133	43.5847	27.0725	55.133	37
ABUW_RS13100	CDS	exodeoxyribonuclease VII	Chromosome	2684478	2684672	+	195	37.6833	38.2688	29.4736	29.8489	36.5936	39.4623	49.5956	35.3781	29.4736	49.5956	37
ABUW_RS04415	CDS	dihydropteroate synthase	Chromosome	897215	898066	+	852	41.8844	45.6577	46.2514	37.4156	34.1588	31.2547	27.7127	31.8313	27.7127	46.2514	37
ABUW_RS03445	CDS	TIGR01666 family membrane protein	Chromosome	703595	705769	-	2175	44.1154	43.748	33.7678	33.9318	41.2405	41.8996	30.8804	25.5082	25.5082	44.1154	36.9
ABUW_RS13730	CDS	dihydroorotase	Chromosome	2831496	2832530	+	1035	41.1021	37.0794	40.8903	35.653	42.5348	42.9928	26.6874	28.4685	26.6874	42.9928	36.9
sRNA28	sRNA		Chromosome	1262625	1262776	+	152	51.8622	49.5924	40.5068	32.8595	36.703	30.0175	22.5363	31.469	22.5363	51.8622	36.9
ABUW_RS04150	CDS	solanesyl diphosphate synthase	Chromosome	828241	829218	-	978	36.1261	35.1998	43.0488	37.6103	48.276	42.5797	24.682	26.722	24.682	48.276	36.8
ABUW_RS01420	CDS	penicillin-binding protein PBP1a	Chromosome	307106	309661	-	2556	42.879	41.1821	38.832	37.5915	45.9049	39.9491	26.0628	22.3367	22.3367	45.9049	36.8
ABUW_RS10605	CDS	TonB-dependent receptor	Chromosome	2163161	2165479	-	2319	112.72	108.084	12.6914	9.41467	14.1698	11.2183	10.32	14.825	9.41467	112.72	36.7
ABUW_RS03905	CDS	hypothetical protein	Chromosome	774915	775298	+	384	48.4732	50.9469	42.5356	38.4501	31.0223	23.6282	24.498	34.3112	23.6282	50.9469	36.7
ABUW_RS15710	CDS	tRNA (adenosine(37)-N6)-threonylcarbamoyltransferase complex dimerization subunit type 1 TsaB	Chromosome	3264433	3265098	-	666	30.7329	24.1036	48.1229	43.5543	45.4873	50.1642	23.1532	28.3721	23.1532	50.1642	36.7
ABUW_RS15775	CDS	ATP phosphoribosyltransferase	Chromosome	3279630	3280313	-	684	33.3664	37.4385	49.7644	34.0382	38.8154	37.4415	28.4446	33.9964	28.4446	49.7644	36.7
ABUW_RS17785	CDS	bifunctional diaminohydroxyphosphoribosylaminopyrimidine deaminase/5-amino-6-(5-phosphoribosylamino)uracil reductase RibD	Chromosome	3712545	3713630	-	1086	45.3115	43.9507	39.4293	37.4862	41.3681	38.2706	23.3138	23.2997	23.2997	45.3115	36.6
ABUW_RS19890	pseudogene		Chromosome	2813990	2814437	-	448	45.7188	42.5152	42.8072	37.0957	35.1075	31.7167	30.0883	27.4003	27.4003	45.7188	36.6
ABUW_RS05720	CDS	acinetobactin non-ribosomal peptide synthetase subunit BasB	Chromosome	1197277	1199373	-	2097	145.102	140.914	1.42134	1.02077	0.714315	0.637831	0.503384	1.90637	0.503384	145.102	36.5
ABUW_RS15355	CDS	excalibur calcium-binding domain-containing protein	Chromosome	3188038	3188385	-	348	49.057	45.6584	45.0249	33.2415	33.9435	34.0423	24.1923	26.5495	24.1923	49.057	36.5
ABUW_RS11945	CDS	acetyl/propionyl/methylcrotonyl-CoA carboxylase subunit alpha	Chromosome	2442667	2444658	+	1992	41.3517	44.3753	38.9743	36.0168	47.9571	35.5346	18.7212	29.0799	18.7212	47.9571	36.5
ABUW_RS08990	CDS	MBL fold metallo-hydrolase	Chromosome	1843497	1844363	+	867	40.0223	37.0093	33.6792	38.5957	44.0564	44.3112	35.1173	18.8731	18.8731	44.3112	36.5
ABUW_RS07420	CDS	drug/metabolite DMT transporter permease	Chromosome	1505283	1506194	-	912	45.8458	40.1521	33.3781	32.6254	44.5597	39.2043	29.0101	26.5831	26.5831	45.8458	36.4
ABUW_RS15520	CDS	methionine synthase	Chromosome	3225587	3226630	-	1044	23.6171	23.7861	55.5916	43.66	61.0011	50.1538	23.4785	9.21041	9.21041	61.0011	36.3
ABUW_RS03345	CDS	purine-binding chemotaxis protein CheW	Chromosome	684227	684763	+	537	43.6772	51.5132	42.6118	38.8676	29.245	35.6468	18.9924	29.5034	18.9924	51.5132	36.3
ABUW_RS04190	CDS	tRNA (cytidine(34)-2'-O)-methyltransferase	Chromosome	835009	835482	+	474	36.8957	32.1385	42.9268	37.0403	49.4553	44.8678	21.9643	25.4484	21.9643	49.4553	36.3
ABUW_RS09285	CDS	quinoprotein glucose dehydrogenase	Chromosome	1906691	1908133	+	1443	46.3413	45.521	33.6121	33.8888	41.1259	40.5955	27.9165	21.1564	21.1564	46.3413	36.3
ABUW_RS17845	CDS	Cd(II)/Pb(II)-responsive transcriptional regulator	Chromosome	3724367	3724774	+	408	44.0387	57.0951	33.7469	30.033	47.0629	31.2641	23.1457	23.4374	23.1457	57.0951	36.2
ABUW_RS05215	CDS	hypothetical protein	Chromosome	1071798	1072703	-	906	50.3351	45.8651	36.6202	30.2928	40.0445	33.987	27.386	24.6771	24.6771	50.3351	36.2
ABUW_RS05885	CDS	aminopeptidase P family protein	Chromosome	1243172	1244974	-	1803	42.7164	38.7916	36.5396	34.8751	49.1476	40.557	23.6253	23.3796	23.3796	49.1476	36.2
ABUW_RS04680	CDS	diaminopimelate epimerase	Chromosome	962644	963489	+	846	39.6693	40.4834	48.5656	36.9372	43.8535	38.9776	19.5787	21.2182	19.5787	48.5656	36.2
ABUW_RS08170	CDS	esterase	Chromosome	1670232	1671491	+	1260	44.594	41.6829	47.7014	39.0559	44.0614	37.1077	17.1415	17.9746	17.1415	47.7014	36.2
ABUW_RS02980	CDS	acyl-CoA dehydrogenase	Chromosome	605619	607421	-	1803	42.9822	41.7035	40.9852	36.7665	45.3174	42.8274	22.8103	16.0494	16.0494	45.3174	36.2
ABUW_RS17035	CDS	electron transfer flavoprotein-ubiquinone oxidoreductase	Chromosome	3549066	3550778	+	1713	30.263	30.8954	44.823	37.5077	50.573	46.46	25.51	22.7711	22.7711	50.573	36.1
ABUW_RS00130	CDS	dihydroxy-acid dehydratase	Chromosome	29975	31804	+	1830	35.8012	38.8254	45.8571	36.3622	40.0856	35.5258	28.0469	27.9537	27.9537	45.8571	36.1
ABUW_RS10365	CDS	transcriptional regulator	Chromosome	2119327	2120466	+	1140	42.4523	41.7085	36.6918	35.6366	43.5677	37.7428	25.1599	25.9181	25.1599	43.5677	36.1
sRNA49	sRNA		Chromosome	2166835	2166923	+	89	35.1953	32.8591	35.3573	33.4572	45.9196	43.1336	33.7796	29.1481	29.1481	45.9196	36.1
ABUW_RS11090	CDS	ABC transporter ATP-binding protein	Chromosome	2265091	2266938	+	1848	47.8587	49.0984	36	34.5822	35.6711	36.7902	25.4245	22.4605	22.4605	49.0984	36
ABUW_RS15725	CDS	NUDIX hydrolase	Chromosome	3266521	3267069	+	549	43.3171	39.2169	30.4654	29.9232	48.1453	40.1516	29.1808	27.2561	27.2561	48.1453	36
ABUW_RS16670	CDS	coniferyl aldehyde dehydrogenase	Chromosome	3474605	3476053	+	1449	50.7174	66.7591	27.0356	29.7393	32.6815	32.4314	27.9866	20.0974	20.0974	66.7591	35.9
ABUW_RS08375	CDS	sulfurtransferase complex subunit TusD	Chromosome	1718317	1718685	-	369	37.4375	38.0212	36.7504	27.6498	47.0986	42.6653	30.0233	27.6444	27.6444	47.0986	35.9
ABUW_RS14115	CDS	polyphosphate kinase 1	Chromosome	2914545	2916623	-	2079	41.0745	40.0142	38.3972	36.6715	42.7846	37.6069	26.7187	24.1216	24.1216	42.7846	35.9
ABUW_RS10910	CDS	SRPBCC family protein	Chromosome	2233311	2233754	-	444	25.8889	20.3277	44.2761	39.8088	48.2942	48.6167	31.1169	28.0342	20.3277	48.6167	35.8
ABUW_RS02880	CDS	bifunctional [glutamate--ammonia ligase]-adenylyl-L-tyrosine phosphorylase/[glutamate--ammonia-ligase] adenylyltransferase	Chromosome	582888	585638	+	2751	46.7067	47.2256	31.1004	29.3351	39.5255	34.4106	32.0777	26.2537	26.2537	47.2256	35.8
ABUW_RS10395	CDS	VWA domain-containing protein	Chromosome	2126499	2127686	-	1188	34.1951	35.7896	46.9641	36.8782	38.9332	37.2414	27.2794	29.0764	27.2794	46.9641	35.8
ABUW_RS11830	CDS	translesion error-prone DNA polymerase V autoproteolytic subunit	Chromosome	2419678	2420289	-	612	42.7847	44.8399	37.7779	36.9595	40.4911	33.4449	23.3191	26.9977	23.3191	44.8399	35.8
ABUW_RS08195	CDS	acyl-CoA thioesterase	Chromosome	1678646	1679080	-	435	43.1414	44.5536	35.0781	31.7982	37.7835	34.9274	35.2461	23.7323	23.7323	44.5536	35.8
ABUW_RS11085	CDS	DUF2058 domain-containing protein	Chromosome	2264179	2264715	+	537	28.881	28.4502	52.7064	37.8214	40.7211	33.5442	23.1648	40.2929	23.1648	52.7064	35.7
ABUW_RS18395	CDS	enoyl-CoA hydratase/isomerase family protein	Chromosome	3838235	3839260	-	1026	35.7425	32.048	54.9234	41.1843	61.1114	30.7737	11.5695	17.0969	11.5695	61.1114	35.6
ABUW_RS18310	CDS	ParA family protein	Chromosome	3815823	3816665	-	843	40.2884	43.9021	35.8565	34.656	39.1685	32.9003	28.7943	29.0695	28.7943	43.9021	35.6
ABUW_RS12680	CDS	hypothetical protein	Chromosome	2604316	2604852	-	537	44.8025	49.248	42.1475	33.4063	33.0338	30.5683	25.0438	25.3964	25.0438	49.248	35.5
ABUW_RS03500	CDS	DJ-1/PfpI family protein	Chromosome	717122	717700	-	579	40.8568	43.9013	29.0612	35.9318	37.6349	40.4513	30.8504	25.5683	25.5683	43.9013	35.5
ABUW_RS03315	CDS	proline--tRNA ligase	Chromosome	676410	678125	-	1716	38.1634	38.852	42.6271	36.378	43.6731	40.457	21.2408	22.581	21.2408	43.6731	35.5
ABUW_RS18235	CDS	NAD-dependent malic enzyme	Chromosome	3801040	3802737	-	1698	36.8336	38.2023	34.3094	33.7858	35.0331	40.047	37.864	27.9773	27.9773	40.047	35.5
ABUW_RS11040	CDS	hypothetical protein	Chromosome	2256315	2256557	-	243	28.1532	27.5192	49.8933	29.5017	34.5102	29.6896	26.6391	57.6384	26.6391	57.6384	35.4
ABUW_RS04775	CDS	lipoprotein-releasing ABC transporter permease subunit	Chromosome	984651	985886	+	1236	28.7032	25.1802	52.1104	42.2098	43.9722	45.1784	22.134	23.6601	22.134	52.1104	35.4
ABUW_RS01795	CDS	glycine--tRNA ligase subunit beta	Chromosome	387343	389412	-	2070	29.3687	29.434	49.042	37.9003	45.4321	44.9788	21.6304	25.5963	21.6304	49.042	35.4
ABUW_RS10165	CDS	GntP family permease	Chromosome	2074919	2076340	-	1422	28.7781	31.0171	41.503	40.3038	44.1221	47.3272	24.89	24.6398	24.6398	47.3272	35.3
ABUW_RS13880	CDS	hypothetical protein	Chromosome	2866450	2867658	-	1209	41.4714	40.3863	41.0802	35.8659	38.6813	34.4585	26.5016	24.2291	24.2291	41.4714	35.3
ABUW_RS13340	CDS	alanine--tRNA ligase	Chromosome	2737313	2739949	+	2637	25.1294	23.2175	55.9782	40.6233	52.9238	42.4328	14.4541	26.7354	14.4541	55.9782	35.2
ABUW_RS15970	CDS	thiol:disulfide oxidoreductase	Chromosome	3320447	3321067	-	621	30.1527	30.8843	45.0799	34.5149	42.3163	41.1187	27.514	29.7428	27.514	45.0799	35.2
ABUW_RS04850	CDS	RNA methyltransferase	Chromosome	1001989	1002765	-	777	28.8275	29.5505	44.8702	39.5232	44.0743	39.637	25.4329	29.7746	25.4329	44.8702	35.2
ABUW_RS04360	CDS	MGMT family protein	Chromosome	885754	886095	+	342	42.7488	44.2664	36.3185	33.5618	39.074	33.3528	28.4597	23.9524	23.9524	44.2664	35.2
ABUW_RS01905	CDS	magnesium transporter	Chromosome	412913	413926	-	1014	32.1311	28.5922	38.5752	35.4273	43.8809	43.6947	28.0668	31.2008	28.0668	43.8809	35.2
ABUW_RS05990	CDS	4-carboxymuconolactone decarboxylase	Chromosome	1266723	1267106	-	384	42.2875	36.536	48.1018	43.8635	44.2913	37.2743	15.4292	12.872	12.872	48.1018	35.1
ABUW_RS15650	CDS	methylated-DNA--[protein]-cysteine S-methyltransferase	Chromosome	3253704	3254183	-	480	44.2915	47.8612	42.551	35.5941	33.971	32.6542	20.7195	22.7605	20.7195	47.8612	35.1
ABUW_RS02445	CDS	DUF2147 domain-containing protein	Chromosome	508862	509305	-	444	44.6916	38.1144	41.4679	34.4183	37.2965	34.6759	21.5138	28.9926	21.5138	44.6916	35.1
ABUW_RS10750	CDS	hypothetical protein	Chromosome	2198608	2198964	-	357	39.3574	43.7835	38.967	35.1733	38.7373	32.7299	24.9448	27.0378	24.9448	43.7835	35.1
ABUW_RS04215	CDS	hypothetical protein	Chromosome	839466	839999	-	534	38.0177	39.1382	39.927	36.9291	35.5164	37.0723	29.1865	24.6502	24.6502	39.927	35.1
ABUW_RS15840	CDS	carbon-nitrogen hydrolase family protein	Chromosome	3292713	3293537	+	825	29.1034	32.6824	40.0717	29.2287	34.0972	39.1065	33.882	41.7361	29.1034	41.7361	35
ABUW_RS14635	CDS	hypothetical protein	Chromosome	3039175	3039942	-	768	44.5574	49.6913	35.7323	30.9005	30.4925	27.5561	29.8612	30.8055	27.5561	49.6913	34.9
ABUW_RS18305	CDS	hypothetical protein	Chromosome	3815426	3815815	-	390	34.8517	30.7378	46.6919	34.3435	48.5697	38.1558	24.068	22.0746	22.0746	48.5697	34.9
ABUW_RS10770	CDS	nucleoside-diphosphate sugar epimerase	Chromosome	2201452	2202117	-	666	41.5786	40.5323	31.9779	36.8225	36.4996	37.5579	31.1713	22.7751	22.7751	41.5786	34.9
ABUW_RS03920	CDS	Arc family DNA-binding protein	Chromosome	776544	776714	+	171	48.2118	72.7576	39.3046	36.5352	29.797	16.7272	13.254	21.7989	13.254	72.7576	34.8
ABUW_RS17320	CDS	Holliday junction resolvase RuvX	Chromosome	3616267	3616707	+	441	46.413	49.264	39.2592	33.6587	43.1801	35.1087	15.7464	15.4392	15.4392	49.264	34.8
ABUW_RS19560	CDS	transglycosylase SLT domain-containing protein	Plasmid	77986	78528	+	543	46.4818	44.8966	35.0118	38.3554	23.4155	21.9131	30.7039	37.6021	21.9131	46.4818	34.8
ABUW_RS04095	CDS	valine--tRNA ligase	Chromosome	813464	816343	-	2880	38.7665	39.0462	39.8339	35.2449	43.6094	39.914	21.3843	20.6066	20.6066	43.6094	34.8
ABUW_RS17735	CDS	peptidase S41	Chromosome	3702434	3703618	-	1185	38.5661	36.4653	39.9281	34.8997	40.5347	38.6305	25.593	23.9878	23.9878	40.5347	34.8
ABUW_RS00965	CDS	DUF475 domain-containing protein	Chromosome	219500	220582	+	1083	24.5494	24.6521	40.4047	38.8196	43.0346	45.3056	25.5046	35.1371	24.5494	45.3056	34.7
ABUW_RS01930	CDS	NAD-dependent epimerase/dehydratase family protein	Chromosome	417778	418593	+	816	37.638	34.2015	37.7124	34.4395	40.1032	41.6098	28.8656	23.0062	23.0062	41.6098	34.7
ABUW_RS04570	CDS	SgcJ/EcaC family oxidoreductase	Chromosome	938388	938816	-	429	39.9078	59.5452	24.649	27.3449	36.1262	33.2159	30.5886	25.1229	24.649	59.5452	34.6
ABUW_RS15395	CDS	NADH-quinone oxidoreductase subunit NuoI	Chromosome	3195608	3196150	-	543	26.477	28.0778	36.3567	29.8917	49.7851	42.312	36.9171	27.1654	26.477	49.7851	34.6
ABUW_RS18615	CDS	glycosyltransferase family 4 protein	Chromosome	3889533	3890744	-	1212	31.4779	28.1594	47.3959	33.9693	43.3102	31.4829	26.2012	34.6788	26.2012	47.3959	34.6
ABUW_RS01675	CDS	AI-2E family transporter	Chromosome	362623	363741	-	1119	42.287	42.2434	33.4487	32.2135	38.8042	36.4693	25.7523	25.2308	25.2308	42.287	34.6
ABUW_RS16850	CDS	LysR family transcriptional regulator	Chromosome	3510230	3511090	+	861	84.1759	90.7048	18.3224	18.2317	20.1029	18.4465	12.7169	13.2353	12.7169	90.7048	34.5
ABUW_RS05440	CDS	Lrp/AsnC family transcriptional regulator	Chromosome	1131048	1131533	-	486	38.8858	40.1636	38.9837	35.8946	38.551	34.0858	21.7733	27.9015	21.7733	40.1636	34.5
ABUW_RS09155	CDS	FadR family transcriptional regulator	Chromosome	1879464	1880180	-	717	43.7745	39.1172	34.8954	35.0026	40.1708	36.445	23.2888	21.6059	21.6059	43.7745	34.3
ABUW_RS14995	CDS	glutamyl-tRNA reductase	Chromosome	3117076	3118359	-	1284	37.7616	36.5989	43.5313	32.3182	36.9868	37.5415	23.116	26.571	23.116	43.5313	34.3
ABUW_RS11190	CDS	OXA-51 family carbapenem-hydrolyzing class D beta-lactamase OXA-69	Chromosome	2286658	2287482	+	825	37.1685	33.9659	42.8137	37.9727	38.9151	34.4744	27.0893	21.6145	21.6145	42.8137	34.3
ABUW_RS02975	CDS	acyl-CoA dehydrogenase	Chromosome	603670	605451	-	1782	32.79	32.9071	33.0019	32.3603	41.3011	40.4078	35.3939	26.1281	26.1281	41.3011	34.3
ABUW_RS00030	CDS	membrane protein	Chromosome	6870	7427	-	558	26.4623	25.177	50.9569	37.6163	43.4689	35.7372	20.5496	33.6288	20.5496	50.9569	34.2
ABUW_RS10290	CDS	helix-turn-helix domain-containing protein	Chromosome	2102049	2102903	-	855	44.7756	41.9296	27.8465	29.5633	40.219	36.468	30.0605	22.9091	22.9091	44.7756	34.2
ABUW_RS10100	CDS	LysR family transcriptional regulator	Chromosome	2061070	2061420	-	351	40.3467	40.3481	38.1953	37.5352	40.5252	33.6358	21.1108	22.1608	21.1108	40.5252	34.2
ABUW_RS18420	CDS	CoA-acylating methylmalonate-semialdehyde dehydrogenase	Chromosome	3843840	3845357	-	1518	35.9304	29.1054	55.7165	44.0617	61.6693	31.2243	6.29939	8.53665	6.29939	61.6693	34.1
ABUW_RS13310	CDS	NADP(H)-dependent aldo-keto reductase	Chromosome	2730748	2731797	+	1050	37.955	33.3203	28.9517	33.5277	45.6902	40.8621	30.6133	21.5071	21.5071	45.6902	34.1
ABUW_RS01880	CDS	ABC transporter ATP-binding protein	Chromosome	409602	410420	+	819	32.9632	29.8744	36.5013	31.1303	45.5584	42.4755	26.081	28.0129	26.081	45.5584	34.1
ABUW_RS12470	CDS	type VI secretion system baseplate subunit TssK	Chromosome	2555365	2556729	-	1365	42.4561	39.8618	31.9747	29.248	41.912	36.7136	25.084	24.5057	24.5057	42.4561	34
ABUW_RS05790	CDS	thioesterase	Chromosome	1217787	1218521	+	735	123.014	120.763	4.94375	4.09714	4.92647	4.23038	4.25224	4.9992	4.09714	123.014	33.9
ABUW_RS12475	CDS	type VI secretion system protein TssA	Chromosome	2556746	2557840	-	1095	45.0469	44.919	39.2407	31.3649	37.5597	32.5149	19.2283	20.4065	19.2283	45.0469	33.8
ABUW_RS01700	CDS	class I SAM-dependent methyltransferase	Chromosome	366436	367230	-	795	35.7318	36.199	27.5359	30.7133	36.007	34.712	40.4782	28.1226	27.5359	40.4782	33.7
ABUW_RS03250	CDS	DNA-3-methyladenine glycosylase	Chromosome	665386	665952	+	567	45.6168	46.8312	32.1895	31.1235	32.326	33.1787	25.982	21.563	21.563	46.8312	33.6
ABUW_RS02905	CDS	glycosyltransferase family 2 protein	Chromosome	589347	590111	+	765	37.3963	39.9913	38.0379	32.2335	32.7397	34.3626	26.5015	27.5887	26.5015	39.9913	33.6
ABUW_RS03025	CDS	TonB-dependent receptor	Chromosome	615607	617469	-	1863	35.1707	35.2789	35.0122	31.6318	38.2075	36.6525	29.1138	27.8429	27.8429	38.2075	33.6
ABUW_RS12750	CDS	MFS transporter	Chromosome	2624476	2625780	-	1305	67.5435	68.871	29.3319	21.2418	32.6996	24.2167	14.5956	9.58823	9.58823	68.871	33.5
ABUW_RS07685	CDS	butyryl-CoA dehydrogenase	Chromosome	1561064	1562200	+	1137	35.5945	33.9692	42.6424	36.2841	53.4389	36.2179	11.8554	18.1161	11.8554	53.4389	33.5
ABUW_RS02605	CDS	protein translocase subunit SecF	Chromosome	538095	539057	-	963	29.7795	31.5986	29.6559	28.033	41.0424	43.5677	30.6332	33.295	28.033	43.5677	33.5
ABUW_RS04205	CDS	APC family permease	Chromosome	836629	838029	-	1401	33.4927	33.9429	40.8792	35.5343	36.0953	40.8371	21.6583	25.9496	21.6583	40.8792	33.5
ABUW_RS09330	CDS	DUF2247 family protein	Chromosome	1916033	1916539	+	507	43.3986	42.0927	35.2377	29.8977	35.3839	30.3899	27.383	23.0818	23.0818	43.3986	33.4
ABUW_RS11265	CDS	DMT family transporter	Chromosome	2300949	2301878	+	930	35.0407	37.6401	22.7471	37.0565	31.8582	39.8651	38.3747	24.4758	22.7471	39.8651	33.4
ABUW_RS15035	CDS	ribose-phosphate pyrophosphokinase	Chromosome	3122066	3123016	+	951	19.7115	22.3412	39.8321	31.2934	40.7975	42.1204	25.4753	44.0199	19.7115	44.0199	33.2
ABUW_RS07455	CDS	hydroxyacylglutathione hydrolase	Chromosome	1512889	1513620	-	732	38.2852	42.4141	29.7922	31.7371	35.6981	33.8472	30.9904	23.0973	23.0973	42.4141	33.2
ABUW_RS14040	CDS	HlyC/CorC family transporter	Chromosome	2897941	2899266	+	1326	38.0741	40.0265	35.7271	30.748	38.1102	36.1864	26.5476	20.4928	20.4928	40.0265	33.2
ABUW_RS07810	CDS	LysR family transcriptional regulator	Chromosome	1595973	1596893	+	921	47.5772	45.0223	33.6966	29.7811	38.7328	37.0484	18.136	14.8255	14.8255	47.5772	33.1
ABUW_RS14165	CDS	Fe-S biogenesis protein NfuA	Chromosome	2927564	2928202	-	639	43.9442	43.3693	24.1954	23.537	30.8986	29.5399	28.561	39.8291	23.537	43.9442	33
ABUW_RS18915	CDS	5-(carboxyamino)imidazole ribonucleotide synthase	Chromosome	3953022	3954143	-	1122	30.2206	29.7385	39.2437	32.548	45.4125	40.7583	21.4636	23.803	21.4636	45.4125	32.9
ABUW_RS17685	CDS	ferrous iron transporter B	Chromosome	3690522	3692375	-	1854	87.5669	90.0261	15.0227	12.7669	17.0812	14.338	11.0719	14.202	11.0719	90.0261	32.8
ABUW_RS18680	CDS	1%2C6-anhydro-N-acetylmuramyl-L-alanine amidase AmpD	Chromosome	3905458	3906027	-	570	37.3347	37.6836	34.8533	31.1568	38.2291	35.2896	22.7678	25.4838	22.7678	38.2291	32.8
ABUW_RS01835	CDS	acyl-CoA dehydrogenase	Chromosome	396708	398531	-	1824	42.7044	45.7534	35.2075	29.6007	32.5419	33.011	25.115	17.9643	17.9643	45.7534	32.7
ABUW_RS18610	CDS	sugar transferase	Chromosome	3888917	3889531	-	615	30.7518	26.8096	44.5543	31.1335	40.3415	27.501	23.5755	37.2385	23.5755	44.5543	32.7
ABUW_RS01740	CDS	succinylglutamate desuccinylase	Chromosome	378041	379015	+	975	34.8482	35.1336	35.4901	25.2045	39.8538	32.2825	21.3985	37.0819	21.3985	39.8538	32.7
ABUW_RS04510	CDS	diacylglycerol kinase	Chromosome	925345	925719	-	375	37.2645	31.5976	34.1516	35.7023	39.5671	34.6639	24.8376	23.0776	23.0776	39.5671	32.6
ABUW_RS01975	CDS	DUF853 domain-containing protein	Chromosome	428231	429778	-	1548	38.6933	35.4426	31.7694	30.632	34.3553	32.5679	30.7227	26.9692	26.9692	38.6933	32.6
ABUW_RS14085	CDS	SRPBCC domain-containing protein	Chromosome	2909451	2909888	-	438	37.9144	37.4277	47.5801	37.5835	33.1892	26.3863	16.3032	23.2895	16.3032	47.5801	32.5
ABUW_RS15005	CDS	outer membrane lipoprotein LolB	Chromosome	3120162	3120740	+	579	32.9637	28.618	33.4091	34.5733	43.8683	35.4411	30.4929	20.4165	20.4165	43.8683	32.5
ABUW_RS05830	CDS	class C extended-spectrum beta-lactamase ADC-11	Chromosome	1226758	1227909	-	1152	37.7235	34.0193	36.2993	37.0358	38.2455	38.1287	20.2847	18.0436	18.0436	38.2455	32.5
ABUW_RS08135	CDS	leucine efflux protein LeuE	Chromosome	1662707	1663357	-	651	36.6581	38.0099	33.7453	29.4118	38.165	36.351	24.2271	23.7461	23.7461	38.165	32.5
ABUW_RS01870	CDS	DEAD/DEAH box helicase	Chromosome	407351	409198	+	1848	24.9967	23.5192	52.4434	34.7616	42.0663	38.3944	10.4246	32.991	10.4246	52.4434	32.4
ABUW_RS18730	CDS	bifunctional 3-demethylubiquinone 3-O-methyltransferase/2-octaprenyl-6-hydroxy phenol methylase	Chromosome	3915656	3916369	+	714	36.0014	32.3433	36.2312	33.1353	45.5844	37.2307	19.8646	18.4302	18.4302	45.5844	32.4
ABUW_RS07430	CDS	GNAT family N-acetyltransferase	Chromosome	1507940	1508392	+	453	43.8956	38.7067	39.412	33.0399	32.1163	28.478	25.5869	17.993	17.993	43.8956	32.4
ABUW_RS04495	CDS	BapA prefix-like domain-containing protein	Chromosome	912857	922945	+	10089	42.5578	37.4264	42.5413	30.766	36.7038	26.8774	17.6745	24.5332	17.6745	42.5578	32.4
ABUW_RS16735	CDS	winged helix-turn-helix transcriptional regulator	Chromosome	3487097	3487474	-	378	41.3785	38.5833	34.8073	35.4487	34.1202	31.8307	20.1504	22.9919	20.1504	41.3785	32.4
ABUW_RS04200	CDS	flavodoxin family protein	Chromosome	836029	836589	+	561	39.4193	46.7367	30.7134	33.0787	31.9885	32.2434	21.9432	22.1364	21.9432	46.7367	32.3
ABUW_RS05970	CDS	16S rRNA (uracil(1498)-N(3))-methyltransferase	Chromosome	1262895	1263617	-	723	24.0352	23.0053	43.7295	37.6728	43.1002	40.9157	20.9843	24.7317	20.9843	43.7295	32.3
ABUW_RS01535	CDS	4-hydroxy-3-methylbut-2-enyl diphosphate reductase	Chromosome	335246	336196	+	951	37.8748	39.5261	41.0121	32.5222	32.2027	27.6114	21.6502	25.6607	21.6502	41.0121	32.3
ABUW_RS07850	CDS	DNA mismatch repair endonuclease MutL	Chromosome	1601122	1603074	+	1953	37.3409	36.6093	37.3479	33.1861	40.0915	37.7414	18.2737	18.0076	18.0076	40.0915	32.3
ABUW_RS14555	CDS	site-specific DNA-methyltransferase	Chromosome	3019451	3021403	-	1953	37.8957	37.0353	36.1227	32.0095	29.6708	27.9429	28.0663	29.889	27.9429	37.8957	32.3
ABUW_RS08165	CDS	hypothetical protein	Chromosome	1669306	1670160	+	855	37.2291	36.0987	34.2491	31.9946	35.4598	37.4567	25.9935	20.1382	20.1382	37.4567	32.3
ABUW_RS02920	CDS	glycosyltransferase family 25 protein	Chromosome	592066	592881	-	816	36.4209	37.013	32.4153	32.1881	35.3767	35.0036	25.0988	24.5105	24.5105	37.013	32.3
ABUW_RS12635	CDS	sel1 repeat family protein	Chromosome	2593279	2594187	-	909	44.0029	51.0804	44.1219	35.0076	24.7895	17.6253	13.9125	27.0354	13.9125	51.0804	32.2
ABUW_RS13650	CDS	ATPase AAA	Chromosome	2809373	2812609	-	3237	45.024	43.1532	35.8626	29.0703	31.5325	24.0909	22.1798	26.9776	22.1798	45.024	32.2
ABUW_RS12260	CDS	DUF2813 domain-containing protein	Chromosome	2512883	2514676	-	1794	36.4847	41.7546	32.5231	28.0131	34.1906	31.8266	22.5267	30.0428	22.5267	41.7546	32.2
ABUW_RS17755	CDS	leucyl aminopeptidase	Chromosome	3707621	3709069	+	1449	40.177	37.0638	30.3219	32.6628	35.2292	32.5673	27.7473	22.156	22.156	40.177	32.2
ABUW_RS14055	CDS	DUF2239 family protein	Chromosome	2901938	2902486	+	549	36.0807	35.658	27.8374	27.0169	37.9405	32.9798	33.0451	27.3083	27.0169	37.9405	32.2
ABUW_RS18295	CDS	DedA family protein	Chromosome	3813971	3814612	+	642	28.0197	24.3175	39.3696	38.8641	39.6921	36.8966	21.6249	27.9095	21.6249	39.6921	32.1
ABUW_RS08320	CDS	GTP 3'%2C8-cyclase MoaA	Chromosome	1710250	1711281	+	1032	39.6602	39.6607	32.0571	31.1727	33.0695	38.5395	23.7465	19.2813	19.2813	39.6607	32.1
ABUW_RS13015	CDS	hypothetical protein	Chromosome	2671900	2672229	-	330	17.6371	16.4443	50.9173	41.4901	42.7824	39.7768	16.919	30.3535	16.4443	50.9173	32
ABUW_RS14375	CDS	FKBP-type peptidyl-prolyl cis-trans isomerase	Chromosome	2974807	2975148	-	342	32.7369	29.2836	45.1378	36.4531	33.7458	27.6811	22.9524	28.3194	22.9524	45.1378	32
ABUW_RS14705	CDS	YggS family pyridoxal phosphate-dependent enzyme	Chromosome	3058033	3058725	-	693	42.0233	43.8643	32.3513	28.3184	34.9925	29.8115	21.4521	23.0863	21.4521	43.8643	32
ABUW_RS17540	CDS	anthranilate synthase component I	Chromosome	3661207	3662700	-	1494	40.7753	38.1284	38.9107	32.9463	35.7194	28.6447	19.0286	21.6749	19.0286	40.7753	32
ABUW_RS10755	CDS	Dyp-type peroxidase	Chromosome	2199040	2199981	-	942	39.7776	37.2409	35.8132	28.8608	35.2274	31.7661	22.3349	24.846	22.3349	39.7776	32
ABUW_RS05020	CDS	endolytic transglycosylase MltG	Chromosome	1034032	1035102	+	1071	30.1487	29.5892	38.4736	33.3215	35.1747	34.3572	25.4377	29.6548	25.4377	38.4736	32
ABUW_RS15265	CDS	DUF2062 domain-containing protein	Chromosome	3170316	3170882	+	567	36.6747	35.9377	34.7131	33.4223	38.317	33.9139	21.1087	21.6785	21.1087	38.317	32
ABUW_RS01635	CDS	FAD-binding oxidoreductase	Chromosome	354529	355938	+	1410	30.6337	34.3297	36.2979	31.0001	35.9778	36.8847	25.8505	25.1833	25.1833	36.8847	32
sRNA19	sRNA		Chromosome	687258	687551	-	294	44.2947	41.9537	28.6568	25.0147	32.7562	30.3886	30.167	22.4073	22.4073	44.2947	32
ABUW_RS04675	CDS	diaminopimelate decarboxylase	Chromosome	961388	962638	+	1251	30.441	32.0526	45.6526	34.5944	34.7805	34.6948	20.0072	22.6372	20.0072	45.6526	31.9
ABUW_RS06985	CDS	hypothetical protein	Chromosome	1426700	1426969	+	270	35.5502	29.9729	22.364	26.4059	44.1644	45.0776	26.2749	25.4599	22.364	45.0776	31.9
ABUW_RS07315	CDS	paraquat-inducible protein A	Chromosome	1486833	1487450	+	618	43.2684	41.7835	35.5665	29.8732	32.4639	27.9765	22.2889	22.1075	22.1075	43.2684	31.9
ABUW_RS18530	CDS	2-methylcitrate synthase	Chromosome	3868042	3869199	-	1158	15.4862	16.5569	50.8469	39.3716	53.193	41.1563	17.2304	20.6779	15.4862	53.193	31.8
ABUW_RS04630	CDS	FdhF/YdeP family oxidoreductase	Chromosome	950665	953073	+	2409	45.4061	42.4367	31.7374	31.662	38.2212	31.6886	20.2448	13.1297	13.1297	45.4061	31.8
ABUW_RS16545	CDS	PKHD-type hydroxylase	Chromosome	3451261	3451944	+	684	29.6399	25.0634	40.5285	38.3834	42.2813	38.779	17.967	21.757	17.967	42.2813	31.8
ABUW_RS02280	CDS	tRNA (N6-isopentenyl adenosine(37)-C2)-methylthiotransferase MiaB	Chromosome	475506	476957	-	1452	32.8472	31.5439	42.1748	30.9237	37.1222	37.1257	18.5526	24.2322	18.5526	42.1748	31.8
ABUW_RS17775	CDS	riboflavin synthase	Chromosome	3710554	3711213	-	660	32.9907	34.1015	40.9677	30.2025	30.9341	30.1967	26.1077	28.6052	26.1077	40.9677	31.8
ABUW_RS01745	CDS	hypothetical protein	Chromosome	379077	379838	-	762	21.9482	17.2042	39.5979	34.3806	48.8502	37.5754	25.2613	28.6907	17.2042	48.8502	31.7
ABUW_RS10330	CDS	2%2C3-butanediol dehydrogenase	Chromosome	2110972	2112030	-	1059	42.0594	38.0305	20.6658	25.5608	47.9693	29.5633	25.7064	24.0831	20.6658	47.9693	31.7
ABUW_RS11560	CDS	GntR family transcriptional regulator	Chromosome	2362692	2363429	-	738	42.6418	45.605	34.6104	33.0017	29.6624	25.946	20.4666	21.3016	20.4666	45.605	31.7
ABUW_RS15410	CDS	NADH-quinone oxidoreductase subunit NuoF	Chromosome	3199885	3201216	-	1332	31.3482	30.3827	40.6923	30.7192	43.6587	38.762	17.9437	19.7155	17.9437	43.6587	31.7
ABUW_RS03480	CDS	peptide antibiotic transporter SbmA	Chromosome	713265	714461	+	1197	38.3594	36.0365	37.1171	32.4752	41.6162	33.2754	12.9427	21.5322	12.9427	41.6162	31.7
ABUW_RS04905	CDS	Holliday junction branch migration protein RuvA	Chromosome	1011879	1012478	-	600	32.0647	32.1753	41.2151	32.3613	36.7501	37.3853	20.6894	19.8928	19.8928	41.2151	31.6
ABUW_RS18800	CDS	bifunctional riboflavin kinase/FAD synthetase	Chromosome	3928598	3929599	+	1002	32.4674	29.4378	34.5931	32.3976	39.6627	40.3117	20.0008	23.6482	20.0008	40.3117	31.6
ABUW_RS02520	CDS	dihydrolipoyl dehydrogenase	Chromosome	523942	525315	-	1374	37.2798	37.0135	31.8085	31.8778	34.5598	30.2109	28.0229	21.7037	21.7037	37.2798	31.6
ABUW_RS03115	CDS	SAM-dependent methyltransferase	Chromosome	635874	637112	+	1239	35.1531	34.876	33.3527	33.2018	33.9893	36.6525	22.2599	23.1636	22.2599	36.6525	31.6
ABUW_RS08445	CDS	30S ribosomal protein S12 methylthiotransferase RimO	Chromosome	1731685	1733028	+	1344	22.1799	20.6339	45.7406	36.5104	38.3018	37.4337	22.5884	28.9316	20.6339	45.7406	31.5
ABUW_RS12715	CDS	serine hydrolase	Chromosome	2616733	2617980	+	1248	44.2993	38.7809	32.2177	32.071	37.43	33.275	20.1175	14.2064	14.2064	44.2993	31.5
ABUW_RS17940	CDS	outer membrane porin%2C OprD family	Chromosome	3742844	3744160	+	1317	37.7753	39.8023	36.5213	28.3772	36.8123	37.0448	16.8515	18.4673	16.8515	39.8023	31.5
ABUW_RS16295	CDS	bifunctional diguanylate cyclase/phosphodiesterase	Chromosome	3390327	3392381	-	2055	45.3193	39.9018	29.4787	26.9869	30.58	28.6494	21.2645	28.6245	21.2645	45.3193	31.4
ABUW_RS17150	CDS	polyphosphate--AMP phosphotransferase	Chromosome	3580992	3582410	-	1419	42.8374	39.5618	36.9087	33.7849	30.9661	23.3647	20.8913	22.7426	20.8913	42.8374	31.4
ABUW_RS07460	CDS	ABC transporter permease	Chromosome	1513779	1514474	-	696	32.3521	35.7516	32.0327	27.0743	35.1297	38.5097	23.6941	26.2908	23.6941	38.5097	31.4
ABUW_RS15120	CDS	serine protease	Chromosome	3135020	3135811	+	792	30.9124	30.4233	35.2418	30.1628	34.4829	36.4299	24.9709	28.8026	24.9709	36.4299	31.4
ABUW_RS09410	CDS	TetR/AcrR family transcriptional regulator	Chromosome	1930795	1931415	+	621	38.8541	44.5655	32.2587	28.8604	29.5056	29.1187	24.2726	23.2724	23.2724	44.5655	31.3
ABUW_RS08220	CDS	YdcF family protein	Chromosome	1683570	1684694	+	1125	37.425	36.5053	39.8832	34.0992	29.9479	26.0841	21.3051	25.4781	21.3051	39.8832	31.3
ABUW_RS01885	CDS	lipid asymmetry maintenance ABC transporter permease subunit MlaE	Chromosome	410417	411196	+	780	30.9338	31.1903	39.3464	33.9258	38.0377	30.9775	21.242	24.75	21.242	39.3464	31.3
ABUW_RS04640	CDS	DUF1232 domain-containing protein	Chromosome	954063	954455	+	393	39.2867	37.8964	26.3631	28.4202	33.9884	28.5531	29.0193	27.039	26.3631	39.2867	31.3
ABUW_RS16795	CDS	asparaginase	Chromosome	3501374	3502345	+	972	35.4916	31.5978	33.7733	37.4263	39.0606	34.6875	22.6411	15.5083	15.5083	39.0606	31.3
ABUW_RS05560	CDS	bile acid:sodium symporter	Chromosome	1159751	1160716	+	966	33.4041	31.7941	38.5559	31.2088	36.147	38.4693	17.8483	22.653	17.8483	38.5559	31.3
ABUW_RS01800	CDS	glycine--tRNA ligase subunit alpha	Chromosome	389412	390389	-	978	27.2632	23.9799	39.7948	33.0835	47.7393	41.5022	15.8833	20.4547	15.8833	47.7393	31.2
ABUW_RS02625	CDS	LemA family protein	Chromosome	542759	543328	-	570	46.3393	44.0969	32.3638	31.4821	32.6318	28.6563	16.2316	17.6592	16.2316	46.3393	31.2
ABUW_RS05060	CDS	DUF4845 domain-containing protein	Chromosome	1043057	1043431	+	375	27.5779	31.3287	37.9991	32.2115	33.3238	32.5022	25.9415	28.5333	25.9415	37.9991	31.2
ABUW_RS18315	CDS	hypothetical protein	Chromosome	3816742	3817134	-	393	36.9715	37.271	28.886	29.1064	32.6378	32.7226	27.7553	24.3424	24.3424	37.271	31.2
ABUW_RS16375	CDS	glutaredoxin 3	Chromosome	3410204	3410461	+	258	33.1657	34.9581	29.7788	31.9458	30.4923	36.2896	24.7293	28.2618	24.7293	36.2896	31.2
ABUW_RS07620	CDS	hypothetical protein	Chromosome	1549854	1550417	-	564	44.5541	46.0187	23.1072	28.6094	31.4314	30.5011	23.6247	21.0247	21.0247	46.0187	31.1
ABUW_RS05175	CDS	glutamate 5-kinase	Chromosome	1063176	1064309	+	1134	33.9554	35.9599	45.6611	31.3068	35.4723	31.1005	14.5652	20.5815	14.5652	45.6611	31.1
ABUW_RS15785	CDS	BolA/IbaG family iron-sulfur metabolism protein	Chromosome	3281576	3281827	-	252	34.5066	33.8145	41.1609	36.9201	33.7458	25.849	19.2401	23.6251	19.2401	41.1609	31.1
ABUW_RS11480	CDS	DNA polymerase III subunit alpha	Chromosome	2344041	2347604	+	3564	32.7335	32.5304	34.3064	31.1433	36.6779	35.5404	23.776	21.7975	21.7975	36.6779	31.1
ABUW_RS02585	CDS	PHP domain-containing protein	Chromosome	534124	534975	+	852	41.3138	36.3072	34.9412	34.5274	28.9121	29.3451	21.5422	21.1648	21.1648	41.3138	31
ABUW_RS04010	CDS	polyprenyl synthetase family protein	Chromosome	795616	796527	+	912	35.085	34.6234	33.6124	31.0484	34.7567	30.3032	22.4512	26.3049	22.4512	35.085	31
ABUW_RS09035	CDS	MarR family transcriptional regulator	Chromosome	1853329	1853796	-	468	29.6813	34.0723	35.954	30.3003	37.3245	32.477	21.6599	25.7397	21.6599	37.3245	30.9
ABUW_RS18300	CDS	threonine transporter RhtB	Chromosome	3814620	3815210	-	591	22.0702	19.2174	39.0298	36.7137	43.1572	40.4039	21.9325	24.1629	19.2174	43.1572	30.8
ABUW_RS07045	CDS	amidophosphoribosyltransferase	Chromosome	1436778	1438319	+	1542	27.4078	29.3268	42.4702	32.1211	29.6357	30.7233	22.5872	32.4104	22.5872	42.4702	30.8
ABUW_RS08420	CDS	hypothetical protein	Chromosome	1726074	1726598	-	525	26.4587	22.4497	35.1944	31.7085	37.653	38.5902	26.8285	27.1616	22.4497	38.5902	30.8
ABUW_RS14370	CDS	poly-beta-1%2C6-N-acetyl-D-glucosamine N-deacetylase PgaB	Chromosome	2972576	2974570	-	1995	34.0447	33.368	34.5259	33.0563	35.9101	32.4656	23.2839	19.4559	19.4559	35.9101	30.8
ABUW_RS11435	CDS	[protein-PII] uridylyltransferase	Chromosome	2332270	2334933	+	2664	39.9414	40.7334	30.9616	28.9181	33.759	30.531	21.9061	19.0427	19.0427	40.7334	30.7
ABUW_RS12855	CDS	KpsF/GutQ family sugar-phosphate isomerase	Chromosome	2647360	2648337	-	978	30.9703	29.896	37.0204	32.3999	34.7447	31.2776	24.7244	24.4419	24.4419	37.0204	30.7
ABUW_RS00920	CDS	BCCT family transporter	Chromosome	207347	209314	+	1968	34.1942	31.1324	31.9314	26.938	36.6575	34.4204	26.8269	23.3925	23.3925	36.6575	30.7
ABUW_RS19805	CDS	transcriptional regulator	Chromosome	2101657	2102052	+	396	32.7101	30.7655	35.6841	33.6529	34.0883	30.4277	25.6503	22.9387	22.9387	35.6841	30.7
ABUW_RS01810	CDS	putative DNA modification/repair radical SAM protein	Chromosome	392116	393378	+	1263	32.1865	35.0516	32.592	32.4285	33.8197	31.1881	24.2992	24.0809	24.0809	35.0516	30.7
ABUW_RS07815	CDS	DUF441 domain-containing protein	Chromosome	1596944	1597396	-	453	32.8566	31.8057	34.7329	33.1144	32.7282	27.6088	23.9649	28.8231	23.9649	34.7329	30.7
ABUW_RS04430	tRNA	tRNA-Leu	Chromosome	898936	899021	-	86	38.4421	36.0574	37.143	27.1115	37.9897	36.6263	15.9447	16.1292	15.9447	38.4421	30.7
ABUW_RS07330	CDS	membrane integrity-associated transporter subunit PqiC	Chromosome	1489909	1490616	+	708	34.0894	33.9616	31.2717	27.1947	40.8564	31.936	22.3205	22.996	22.3205	40.8564	30.6
ABUW_RS01945	CDS	acyl-CoA thioesterase II	Chromosome	422552	423424	+	873	34.8942	34.2426	30.7545	29.7518	34.58	35.0594	23.306	21.9071	21.9071	35.0594	30.6
ABUW_RS05490	CDS	adenylosuccinate lyase	Chromosome	1144531	1145919	-	1389	22.4913	23.8269	34.1622	27.7354	34.4626	35.0454	28.3498	38.1545	22.4913	38.1545	30.5
ABUW_RS17030	CDS	DUF1285 domain-containing protein	Chromosome	3548268	3548879	-	612	38.109	37.8986	34.1592	28.8992	29.4962	28.5914	25.1707	21.3615	21.3615	38.109	30.5
ABUW_RS19060	CDS	hypothetical protein	Plasmid	4890	5282	+	393	33.4016	34.7852	27.0278	23.8598	34.3485	35.5072	26.8073	28.5695	23.8598	35.5072	30.5
sRNA44	sRNA		Chromosome	1841831	1841918	+	88	35.6742	35.2379	27.5277	20.6216	42.8226	38.031	24.1673	20.0869	20.0869	42.8226	30.5
ABUW_RS11075	CDS	serine/threonine transporter SstT	Chromosome	2262287	2263489	+	1203	25.3684	22.8218	35.0565	31.4586	39.9723	37.268	21.9841	28.8771	21.9841	39.9723	30.4
ABUW_RS01960	CDS	YihA family ribosome biogenesis GTP-binding protein	Chromosome	425913	426689	-	777	34.8343	32.5113	35.6165	32.2708	35.3763	31.492	17.8477	22.9497	17.8477	35.6165	30.4
ABUW_RS03555	CDS	phosphoadenylyl-sulfate reductase	Chromosome	727726	728460	-	735	27.5454	29.97	33.2249	31.3171	34.0761	34.2999	28.7237	23.6989	23.6989	34.2999	30.4
ABUW_RS03540	CDS	ribonuclease G	Chromosome	724373	725827	+	1455	28.4595	28.3037	41.1738	31.3118	34.2125	30.2084	21.3026	27.7144	21.3026	41.1738	30.3
ABUW_RS05350	CDS	type I-F CRISPR-associated protein Csy2	Chromosome	1107238	1108122	+	885	40.2756	39.383	31.4445	28.5421	30.2929	25.6207	23.6624	23.3624	23.3624	40.2756	30.3
ABUW_RS14675	CDS	TIGR01777 family protein	Chromosome	3050048	3050953	-	906	37.2799	34.9849	39.1826	32.4198	34.8176	31.7821	15.8662	16.1729	15.8662	39.1826	30.3
ABUW_RS02900	CDS	polysaccharide deacetylase family protein	Chromosome	588595	589350	+	756	33.9554	36.3573	28.1867	27.207	32.7785	34.0824	25.9067	23.5764	23.5764	36.3573	30.3
ABUW_RS03525	CDS	rod shape-determining protein MreC	Chromosome	722376	723233	+	858	26.8912	26.3788	43.8451	31.8696	38.1813	35.2202	14.7154	24.4934	14.7154	43.8451	30.2
ABUW_RS18260	CDS	pirin family protein	Chromosome	3807032	3807979	-	948	36.5074	39.1725	33.8517	31.0309	31.0729	28.3096	21.7897	19.9539	19.9539	39.1725	30.2
ABUW_RS15155	CDS	alpha/beta fold hydrolase	Chromosome	3141355	3142089	-	735	33.9806	34.4377	32.1909	30.4151	34.3168	28.4704	24.0913	23.6321	23.6321	34.4377	30.2
ABUW_RS11390	CDS	redox-regulated ATPase YchF	Chromosome	2325711	2326802	+	1092	19.1508	16.1839	46.0743	37.7639	42.1021	40.2927	15.0117	24.367	15.0117	46.0743	30.1
ABUW_RS12235	CDS	hypothetical protein	Chromosome	2508142	2508366	-	225	39.4808	30.5051	34.8325	34.6835	31.7407	25.7341	20.974	22.623	20.974	39.4808	30.1
ABUW_RS05485	CDS	DUF2238 domain-containing protein	Chromosome	1143807	1144448	-	642	35.3978	30.09	33.3213	36.5626	38.4428	31.828	15.8942	19.1013	15.8942	38.4428	30.1
ABUW_RS16760	CDS	LpxL/LpxP family Kdo(2)-lipid IV(A) lauroyl/palmitoleoyl acyltransferase	Chromosome	3491718	3492653	+	936	34.0222	32.4024	36.1443	31.6568	33.437	31.5924	20.7256	20.9441	20.7256	36.1443	30.1
ABUW_RS00835	CDS	transcriptional regulator	Chromosome	187814	188116	+	303	34.0394	33.1776	40.0134	27.4424	30.9852	29.8299	16.9751	27.5351	16.9751	40.0134	30
ABUW_RS02925	CDS	UDP-N-acetylglucosamine 2-epimerase (non-hydrolyzing)	Chromosome	593061	594188	+	1128	36.5743	37.3748	32.6818	28.4201	33.7736	31.1684	19.6016	20.1324	19.6016	37.3748	30
ABUW_RS06090	CDS	NADPH-dependent 7-cyano-7-deazaguanine reductase QueF	Chromosome	1287621	1288433	-	813	34.0864	33.3819	31.8338	28.0568	35.9279	35.9305	18.7249	22.2003	18.7249	35.9305	30
ABUW_RS04245	CDS	rhodanese-related sulfurtransferase	Chromosome	844476	845408	-	933	22.5484	17.8003	44.4124	31.1444	46.7993	33.9157	17.0542	25.3927	17.0542	46.7993	29.9
ABUW_RS13480	CDS	MarR family transcriptional regulator	Chromosome	2769661	2770116	-	456	39.4031	39.2123	28.8925	27.3645	29.4737	25.6876	24.0796	24.8378	24.0796	39.4031	29.9
ABUW_RS01500	CDS	hypothetical protein	Chromosome	328541	330169	+	1629	25.6712	25.118	35.8683	33.0302	35.4853	35.3809	25.1959	23.4655	23.4655	35.8683	29.9
ABUW_RS00610	CDS	esterase	Chromosome	137752	138333	+	582	32.2687	32.0442	26.4936	27.9176	32.7899	33.3383	28.0685	25.9356	25.9356	33.3383	29.9
ABUW_RS10600	CDS	hypothetical protein	Chromosome	2162783	2163076	-	294	83.8647	73.6817	18.2967	14.1604	15.3852	11.9743	7.35694	13.4444	7.35694	83.8647	29.8
ABUW_RS12995	CDS	hypothetical protein	Chromosome	2668657	2668848	-	192	35.8847	34.6649	32.2844	28.384	30.1316	36.5204	23.1774	17.1769	17.1769	36.5204	29.8
ABUW_RS05340	CDS	type I-F CRISPR-associated helicase Cas3	Chromosome	1102598	1105972	+	3375	35.8054	34.8843	32.9378	30.6367	30.535	27.5441	21.8157	23.9432	21.8157	35.8054	29.8
ABUW_RS15045	CDS	aminoacyl-tRNA hydrolase	Chromosome	3123433	3124014	+	582	21.8506	24.4961	33.6858	26.5468	38.2718	33.0896	29.091	30.6461	21.8506	38.2718	29.7
ABUW_RS19570	CDS	Y-family DNA polymerase	Plasmid	79719	81011	+	1293	35.3556	37.4507	25.3336	24.65	28.0088	27.8582	29.7423	29.1614	24.65	37.4507	29.7
ABUW_RS04910	CDS	deoxyguanosinetriphosphate triphosphohydrolase	Chromosome	1012570	1013910	-	1341	34.2558	34.061	29.1156	31.728	32.3055	28.4457	23.6576	23.8519	23.6576	34.2558	29.7
ABUW_RS18255	CDS	OsmC family peroxiredoxin	Chromosome	3806628	3807035	-	408	23.8664	21.8896	26.0196	24.9105	40.0237	29.774	44.7061	25.9848	21.8896	44.7061	29.6
ABUW_RS00165	CDS	efflux RND transporter periplasmic adaptor subunit	Chromosome	40420	41520	+	1101	39.8557	39.8141	31.0295	24.8102	35.3089	27.1313	19.476	19.5929	19.476	39.8557	29.6
ABUW_RS05320	CDS	hypothetical protein	Chromosome	1098833	1099465	+	633	38.8087	39.1604	27.5669	27.3725	32.6262	27.6246	22.5373	21.0406	21.0406	39.1604	29.6
ABUW_RS09335	CDS	SMI1/KNR4 family protein	Chromosome	1916606	1917085	+	480	36.42	38.092	27.8808	27.9041	28.3563	28.4805	27.6404	22.07	22.07	38.092	29.6
ABUW_RS00155	CDS	phosphoenolpyruvate carboxylase	Chromosome	36792	39476	-	2685	34.6857	33.7764	28.2715	29.441	36.2954	35.6382	22.6425	15.7788	15.7788	36.2954	29.6
ABUW_RS14200	CDS	inorganic phosphate transporter	Chromosome	2935728	2937359	-	1632	29.85	30.5828	34.1034	25.5852	30.9139	29.6286	24.1191	32.2929	24.1191	34.1034	29.6
ABUW_RS17910	CDS	heteromeric transposase endonuclease subunit TnsA	Chromosome	3736316	3737026	-	711	40.9789	40.6352	29.8037	29.4742	32.8375	33.039	16.1057	13.5184	13.5184	40.9789	29.5
ABUW_RS00760	CDS	DUF721 domain-containing protein	Chromosome	168724	169164	-	441	40.0818	34.2147	27.4653	28.0532	35.317	30.7234	21.1556	18.5939	18.5939	40.0818	29.5
ABUW_RS07175	CDS	BLUF domain-containing protein	Chromosome	1460763	1461233	+	471	35.0515	36.9732	32.0062	25.9204	30.6635	29.0738	25.0705	21.2581	21.2581	36.9732	29.5
ABUW_RS15295	CDS	LysE family translocator	Chromosome	3176635	3177258	-	624	28.1935	24.5442	34.3206	26.5698	34.3443	33.0059	25.8227	28.9375	24.5442	34.3443	29.5
ABUW_RS05255	CDS	D-alanyl-D-alanine carboxypeptidase PBP6B	Chromosome	1081145	1082464	-	1320	20.9152	18.0152	39.5913	35.9144	38.5872	38.5661	18.8948	24.6653	18.0152	39.5913	29.4
ABUW_RS18135	CDS	TetR/AcrR family transcriptional regulator	Chromosome	3784651	3785292	-	642	39.0653	38.9452	28.0128	27.4876	27.2636	28.1392	22.8016	23.3779	22.8016	39.0653	29.4
ABUW_RS00100	CDS	glutathione S-transferase family protein	Chromosome	23706	24305	+	600	37.5284	38.331	29.281	28.1757	28.1597	27.3297	21.9226	24.1142	21.9226	38.331	29.4
ABUW_RS02245	CDS	NAD(P)H:quinone oxidoreductase	Chromosome	469853	470446	+	594	36.9721	38.1027	29.0271	28.0536	30.5588	30.0134	20.6631	22.0501	20.6631	38.1027	29.4
ABUW_RS08840	CDS	alpha/beta hydrolase	Chromosome	1812757	1813674	-	918	36.0814	36.8688	24.6678	25.9004	35.6087	31.7451	25.8048	18.7072	18.7072	36.8688	29.4
ABUW_RS17310	CDS	DNA repair protein RecN	Chromosome	3613919	3615586	+	1668	33.4404	32.1824	29.2311	28.4787	35.299	30.5824	24.0546	22.019	22.019	35.299	29.4
ABUW_RS17610	CDS	argininosuccinate lyase	Chromosome	3675184	3676617	+	1434	30.988	32.2475	30.5728	27.2961	32.0733	32.2054	24.9054	25.1527	24.9054	32.2475	29.4
ABUW_RS19235	CDS	hypothetical protein	Plasmid	24797	25180	+	384	38.5434	51.6691	24.2442	25.092	25.0022	20.5823	20.7519	28.8235	20.5823	51.6691	29.3
ABUW_RS08400	CDS	hypothetical protein	Chromosome	1722653	1723144	+	492	21.8668	17.3709	45.0853	32.8761	38.848	41.4021	14.6295	21.9974	14.6295	45.0853	29.3
ABUW_RS05750	CDS	putative histamine N-monooxygenase	Chromosome	1206021	1207331	-	1311	104.806	104.137	3.70915	3.59124	3.60766	3.74087	3.10233	5.83023	3.10233	104.806	29.1
ABUW_RS17010	CDS	MBL fold metallo-hydrolase	Chromosome	3544470	3545114	-	645	29.8814	30.7123	37.1706	29.3022	34.4513	28.9419	20.7943	21.6515	20.7943	37.1706	29.1
ABUW_RS08865	CDS	alpha/beta hydrolase	Chromosome	1817655	1818749	+	1095	30.5852	33.4878	30.6682	28.82	32.7072	27.6342	25.7496	23.1194	23.1194	33.4878	29.1
ABUW_RS00925	CDS	carbapenem susceptibility porin CarO	Chromosome	209373	210254	-	882	21.7576	29.134	29.1617	26.5244	23.489	37.4983	18.4393	45.8492	18.4393	45.8492	29
ABUW_RS13720	CDS	argininosuccinate synthase	Chromosome	2828680	2830023	+	1344	27.1202	24.3761	42.1976	31.8285	35.9982	35.3916	14.4339	20.4101	14.4339	42.1976	29
ABUW_RS19205	CDS	hypothetical protein	Plasmid	21164	21700	+	537	38.9047	37.9806	29.1892	25.9571	29.0912	26.1582	18.9442	25.5183	18.9442	38.9047	29
ABUW_RS05545	CDS	ATP-binding protein	Chromosome	1154233	1156851	-	2619	38.4239	36.9884	26.3429	29.3549	31.9072	26.6362	22.1996	20.0245	20.0245	38.4239	29
ABUW_RS07295	CDS	glycine betaine/L-proline transporter ProP	Chromosome	1482282	1483769	-	1488	30.2088	27.4176	36.3463	29.1599	36.7314	33.7644	18.6358	19.4029	18.6358	36.7314	29
ABUW_RS10325	CDS	hypothetical protein	Chromosome	2110013	2110924	+	912	33.1659	29.7029	32.9158	31.6767	32.5387	31.573	19.3079	21.262	19.3079	33.1659	29
ABUW_RS05785	CDS	acinetobactin export ABC transporter permease/ATP-binding subunit BarB	Chromosome	1216120	1217715	+	1596	109.395	108.173	2.67106	2.00301	1.96577	2.02801	1.4687	3.25855	1.4687	109.395	28.9
ABUW_RS00235	CDS	hypothetical protein	Chromosome	55154	55399	-	246	34.6141	28.849	41.9235	29.0278	31.0928	30.0336	15.9442	19.2446	15.9442	41.9235	28.8
ABUW_RS02570	CDS	hypothetical protein	Chromosome	532644	533123	-	480	29.7929	26.2876	41.1038	30.9591	33.9341	28.7941	16.5153	22.8287	16.5153	41.1038	28.8
ABUW_RS18435	CDS	amino acid permease	Chromosome	3848263	3849702	-	1440	35.3879	31.8593	30.7547	28.185	38.353	32.9879	14.5066	18.5721	14.5066	38.353	28.8
ABUW_RS04155	CDS	hypothetical protein	Chromosome	829266	829565	-	300	36.3477	25.631	28.0837	29.2338	33.2609	33.2935	20.9395	23.4322	20.9395	36.3477	28.8
ABUW_RS14540	CDS	DUF262 domain-containing protein	Chromosome	3013378	3015180	-	1803	35.8673	33.132	27.0853	25.0657	33.7256	30.2676	23.2551	21.934	21.934	35.8673	28.8
ABUW_RS04090	CDS	hypothetical protein	Chromosome	812711	813397	+	687	34.535	35.0273	35.7451	29.9314	24.2073	21.0621	20.231	29.7979	20.231	35.7451	28.8
ABUW_RS04465	CDS	MFS transporter	Chromosome	903722	905041	-	1320	30.6545	28.3717	25.715	27.5083	35.5492	34.0568	27.9109	19.6436	19.6436	35.5492	28.7
ABUW_RS18265	CDS	DUF3861 domain-containing protein	Chromosome	3808136	3808441	-	306	32.7751	34.8915	29.5703	26.0717	32.4545	28.3643	23.1161	22.2774	22.2774	34.8915	28.7
ABUW_RS07490	CDS	DUF3426 domain-containing protein	Chromosome	1520409	1521251	-	843	34.8589	34.25	30.0953	26.5585	32.8585	30.2216	20.7532	19.891	19.891	34.8589	28.7
ABUW_RS18415	CDS	3-hydroxyisobutyrate dehydrogenase	Chromosome	3842938	3843828	-	891	33.8618	28.4648	41.8547	31.4775	54.8232	28.9379	4.49502	5.28119	4.49502	54.8232	28.6
ABUW_RS02710	CDS	hypothetical protein	Chromosome	554968	555162	-	195	27.0693	26.1805	39.2474	26.2763	27.5813	40.5313	15.3643	26.2923	15.3643	40.5313	28.6
ABUW_RS19540	CDS	conjugal transfer protein TraF	Plasmid	72279	73091	+	813	38.3493	36.7542	26.9481	26.0873	28.9353	28.6019	22.3146	20.6149	20.6149	38.3493	28.6
ABUW_RS05140	CDS	excinuclease ABC subunit UvrB	Chromosome	1054773	1056794	+	2022	35.7816	38.1747	29.3373	27.7441	27.5237	26.703	22.9449	20.8353	20.8353	38.1747	28.6
ABUW_RS11955	CDS	LysR family transcriptional regulator	Chromosome	2445809	2446750	-	942	37.551	34.3772	35.1451	32.4393	28.3722	25.5702	16.7704	18.8691	16.7704	37.551	28.6
ABUW_RS05500	CDS	tRNA 2-thiouridine(34) synthase MnmA	Chromosome	1146722	1147855	-	1134	27.3958	26.3836	36.2472	28.7454	34.5882	28.716	20.4926	26.5027	20.4926	36.2472	28.6
ABUW_RS16495	CDS	phosphogluconate dehydratase	Chromosome	3435621	3437474	-	1854	30.0668	27.2845	32.4761	26.6853	35.0149	30.2251	23.7262	23.478	23.478	35.0149	28.6
ABUW_RS12465	CDS	DotU family type IV/VI secretion system protein	Chromosome	2554541	2555347	-	807	33.9783	32.9975	31.7174	25.0351	31.5912	30.2137	22.006	21.3867	21.3867	33.9783	28.6
ABUW_RS01110	CDS	helix-turn-helix transcriptional regulator	Chromosome	247400	247735	-	336	34.3343	41.8868	28.7149	30.1815	31.0311	24.7289	17.2945	19.6917	17.2945	41.8868	28.5
ABUW_RS11440	CDS	succinyldiaminopimelate transaminase	Chromosome	2334959	2336128	+	1170	33.2371	33.372	28.5602	25.4455	32.8234	30.3019	23.1702	21.1583	21.1583	33.372	28.5
ABUW_RS02475	CDS	phosphohydrolase	Chromosome	514569	515579	+	1011	29.135	32.1494	26.674	25.1683	30.6357	28.0517	28.9178	27.5132	25.1683	32.1494	28.5
ABUW_RS10380	CDS	chorismate synthase	Chromosome	2122912	2124003	-	1092	21.8984	21.592	44.3833	31.1938	34.9303	32.0528	14.3531	26.7052	14.3531	44.3833	28.4
ABUW_RS02450	CDS	LrgB family protein	Chromosome	509390	510064	-	675	35.3959	35.0991	24.7258	26.7846	30.9456	30.4177	24.7226	19.3798	19.3798	35.3959	28.4
ABUW_RS16130	CDS	autotransporter domain-containing protein	Chromosome	3354427	3355329	-	903	33.1811	29.28	32.159	29.7837	29.2645	28.393	27.5973	17.2008	17.2008	33.1811	28.4
ABUW_RS05670	CDS	type II toxin-antitoxin system Phd/YefM family antitoxin	Chromosome	1186203	1186409	-	207	27.0435	24.7237	21.3974	24.9973	33.817	33.3705	30.1221	30.54	21.3974	33.817	28.3
ABUW_RS05780	CDS	acinetobactin export ABC transporter permease/ATP-binding subunit BarA	Chromosome	1214513	1216123	+	1611	107.078	103.555	2.86364	2.1936	2.40505	2.17806	1.70235	3.75905	1.70235	107.078	28.2
ABUW_RS16445	CDS	glycosyltransferase family 1 protein	Chromosome	3422058	3423344	-	1287	29.6921	24.3979	25.3087	32.3651	38.5456	35.4339	23.9265	15.8965	15.8965	38.5456	28.2
ABUW_RS00940	CDS	TetR/AcrR family transcriptional regulator	Chromosome	216118	216720	+	603	34.2894	34.0534	30.9668	29.2001	28.0196	33.752	20.1659	15.3764	15.3764	34.2894	28.2
ABUW_RS00070	CDS	tyrosine--tRNA ligase	Chromosome	16178	17392	+	1215	24.409	24.2149	32.4917	26.7365	33.7725	32.9683	22.2227	28.6727	22.2227	33.7725	28.2
ABUW_RS14100	CDS	alpha/beta hydrolase	Chromosome	2911825	2912769	+	945	31.9195	28.9858	27.8019	26.9321	33.5055	32.3699	23.967	19.8137	19.8137	33.5055	28.2
ABUW_RS17055	CDS	apolipoprotein N-acyltransferase	Chromosome	3552667	3554226	+	1560	25.4265	24.6856	33.5537	27.8861	35.709	34.1843	22.1774	21.3979	21.3979	35.709	28.1
ABUW_RS17015	CDS	ferrochelatase	Chromosome	3545138	3546154	-	1017	34.3378	33.193	25.9212	25.6717	34.6359	34.149	19.253	17.4494	17.4494	34.6359	28.1
ABUW_RS03325	CDS	efflux RND transporter periplasmic adaptor subunit	Chromosome	681298	682416	-	1119	29.0603	28.7649	30.6684	29.6378	34.1665	31.9572	20.6101	20.1151	20.1151	34.1665	28.1
ABUW_RS05725	CDS	iron ABC transporter permease	Chromosome	1199938	1200879	+	942	104.786	110.03	1.89088	1.08548	0.820115	0.590082	0.499872	3.94409	0.499872	110.03	28
ABUW_RS13815	CDS	hypothetical protein	Chromosome	2855958	2857601	+	1644	38.58	40.8679	21.2791	25.2378	27.65	32.0784	22.1993	16.1879	16.1879	40.8679	28
ABUW_RS07425	CDS	sorbosone dehydrogenase family protein	Chromosome	1506545	1507912	+	1368	37.5347	31.7163	31.2015	30.4857	35.3365	29.7763	16.6696	11.0729	11.0729	37.5347	28
ABUW_RS05860	CDS	indole-3-glycerol phosphate synthase TrpC	Chromosome	1234463	1235269	-	807	27.7042	25.9684	35.8816	27.7433	32.5266	33.1985	18.4217	22.8216	18.4217	35.8816	28
ABUW_RS07200	CDS	sodium/glutamate symporter	Chromosome	1465281	1466516	+	1236	33.2099	33.2779	33.5153	27.4687	32.8551	27.5596	14.4141	21.4421	14.4141	33.5153	28
ABUW_RS12850	CDS	HAD-IIIA family hydrolase	Chromosome	2646817	2647356	-	540	28.2961	29.6928	43.0018	31.3167	27.3898	24.6297	16.2134	22.482	16.2134	43.0018	27.9
ABUW_RS18675	CDS	murein biosynthesis integral membrane protein MurJ	Chromosome	3903835	3905376	-	1542	27.3718	26.3962	40.0713	29.7565	31.9113	28.7219	16.2718	22.5127	16.2718	40.0713	27.9
ABUW_RS16145	CDS	response regulator	Chromosome	3358032	3358715	+	684	37.1945	38.2678	25.4681	24.8716	26.5552	24.8876	26.9997	18.9095	18.9095	38.2678	27.9
ABUW_RS05470	CDS	phosphate ABC transporter ATP-binding protein	Chromosome	1139284	1140186	+	903	28.62	29.0776	30.2062	27.6559	32.3144	32.8816	24.2279	18.0799	18.0799	32.8816	27.9
ABUW_RS15940	CDS	hypothetical protein	Chromosome	3316205	3317206	+	1002	30.8108	30.0794	27.2158	26.1009	31.9526	28.165	24.1993	24.6486	24.1993	31.9526	27.9
ABUW_RS04030	CDS	esterase	Chromosome	798472	799389	-	918	21.2599	19.6428	42.2729	35.4233	33.0455	32.2307	15.5179	23.2625	15.5179	42.2729	27.8
ABUW_RS16570	CDS	RdgB/HAM1 family non-canonical purine NTP pyrophosphatase	Chromosome	3456690	3457316	+	627	21.6338	22.0344	35.7946	28.6559	28.6589	26.162	25.2618	34.3526	21.6338	35.7946	27.8
ABUW_RS03395	CDS	L%2CD-transpeptidase	Chromosome	697723	698226	+	504	35.2232	31.2634	34.505	28.4035	28.5622	24.9644	20.7801	18.3318	18.3318	35.2232	27.8
ABUW_RS12460	CDS	hypothetical protein	Chromosome	2553926	2554528	-	603	29.5785	29.1095	33.5958	24.8583	31.0416	28.8165	22.4486	23.2817	22.4486	33.5958	27.8
ABUW_RS00915	CDS	hypothetical protein	Chromosome	206489	207181	+	693	33.4342	31.1861	28.77	29.348	32.1331	28.0736	21.6015	18.2093	18.2093	33.4342	27.8
ABUW_RS07955	CDS	aminopeptidase N	Chromosome	1625405	1628011	+	2607	31.7006	32.0406	26.6122	26.2251	31.3008	32.2313	25.154	17.4093	17.4093	32.2313	27.8
ABUW_RS08905	CDS	2-C-methyl-D-erythritol 4-phosphate cytidylyltransferase	Chromosome	1826190	1826906	+	717	27.8979	26.7931	42.1825	29.7369	32.1926	26.7705	14.1379	22.1367	14.1379	42.1825	27.7
ABUW_RS13345	CDS	aspartate kinase	Chromosome	2740015	2741295	+	1281	21.4327	21.7372	38.419	29.2229	37.5108	33.5388	14.8247	24.6784	14.8247	38.419	27.7
ABUW_RS01395	CDS	UDP-N-acetylmuramoyl-L-alanyl-D-glutamate--2%2C6-diaminopimelate ligase	Chromosome	301841	303340	+	1500	26.2583	24.6016	37.2114	29.5222	33.6462	28.5379	19.7079	21.9728	19.7079	37.2114	27.7
ABUW_RS11115	CDS	sodium/proline symporter PutP	Chromosome	2270136	2271626	+	1491	20.6453	24.2217	36.6236	32.0592	30.8986	33.6149	13.7605	29.4931	13.7605	36.6236	27.7
ABUW_RS16060	CDS	response regulator	Chromosome	3339089	3341896	+	2808	30.6088	31.8974	24.6924	24.9941	30.4506	30.5923	25.6735	22.3634	22.3634	31.8974	27.7
ABUW_RS14545	CDS	hypothetical protein	Chromosome	3015293	3016216	-	924	31.8933	30.1971	31.5438	26.4801	24.8657	24.1884	25.6653	26.8844	24.1884	31.8933	27.7
ABUW_RS17045	CDS	sulfurtransferase TusA	Chromosome	3551389	3551646	-	258	22.8822	25.0887	37.5802	33.3612	29.7152	27.1555	23.546	21.4104	21.4104	37.5802	27.6
ABUW_RS08750	CDS	DUF1449 family protein	Chromosome	1790708	1791316	-	609	26.7667	26.8978	33.255	28.2298	35.413	30.2059	19.262	20.4387	19.262	35.413	27.6
ABUW_RS06095	CDS	ABC transporter permease	Chromosome	1288430	1289203	-	774	33.067	35.0721	33.6373	25.9791	29.8142	26.2653	15.3764	21.5532	15.3764	35.0721	27.6
ABUW_RS00280	CDS	formate/nitrite transporter family protein	Chromosome	62104	62943	-	840	35.0247	32.4439	30.641	32.0576	30.4273	26.042	21.2647	12.9768	12.9768	35.0247	27.6
ABUW_RS19110	CDS	DUF2786 domain-containing protein	Plasmid	8988	9677	+	690	35.3109	37.8893	30.0137	24.2726	23.444	20.2992	20.803	28.3103	20.2992	37.8893	27.5
ABUW_RS07515	CDS	circularly permuted type 2 ATP-grasp protein	Chromosome	1526290	1527840	+	1551	36.6885	36.7109	29.6408	28.4174	28.92	25.2961	17.8622	16.5465	16.5465	36.7109	27.5
ABUW_RS03290	CDS	DUF488 domain-containing protein	Chromosome	673824	674180	+	357	37.2757	29.395	32.7802	29.7281	31.4524	25.0908	16.2337	16.8714	16.2337	37.2757	27.4
ABUW_RS04560	CDS	transcription elongation factor GreB	Chromosome	937633	938127	+	495	34.2641	32.9396	33.741	28.8972	28.9505	26.5413	13.1296	20.9631	13.1296	34.2641	27.4
ABUW_RS06665	CDS	bifunctional prephenate dehydrogenase/3-phosphoshikimate 1-carboxyvinyltransferase	Chromosome	1380477	1382723	+	2247	29.9608	30.7394	32.1864	24.971	31.2083	27.0054	19.4775	23.6237	19.4775	32.1864	27.4
ABUW_RS15750	pseudogene		Chromosome	3273353	3274185	-	833	29.3408	26.0658	40.699	31.2007	30.5839	26.1288	13.3245	21.9325	13.3245	40.699	27.4
ABUW_RS05035	CDS	L-aspartate oxidase	Chromosome	1036320	1037963	-	1644	26.565	23.8805	28.7911	26.1708	33.5724	31.0535	24.8842	23.7417	23.7417	33.5724	27.3
ABUW_RS05735	CDS	ATP-binding cassette domain-containing protein	Chromosome	1201823	1202593	+	771	102.947	110.163	0.847093	0.670404	0.535424	0.600797	0.456376	1.2737	0.456376	110.163	27.2
ABUW_RS10990	CDS	biopolymer transporter ExbD	Chromosome	2245929	2246357	-	429	21.9372	22.4341	24.4276	24.765	34.3392	35.0245	29.889	24.9608	21.9372	35.0245	27.2
ABUW_RS00875	CDS	winged helix-turn-helix transcriptional regulator	Chromosome	195955	196368	+	414	33.0327	32.5792	25.7859	25.5808	26.2958	24.0279	25.5725	24.6099	24.0279	33.0327	27.2
ABUW_RS17110	CDS	magnesium transporter	Chromosome	3564956	3566167	-	1212	34.4692	36.0066	26.3752	23.2936	26.5817	25.6258	24.5959	20.1753	20.1753	36.0066	27.1
ABUW_RS02160	CDS	TRAP transporter large permease subunit	Chromosome	452140	454335	+	2196	32.4531	32.7104	30.6547	25.1287	32.736	30.6331	13.0446	19.4806	13.0446	32.736	27.1
ABUW_RS19875	pseudogene		Chromosome	2671685	2671777	-	93	18.5958	13.4864	47.7542	34.8575	28.472	29.5112	15.8017	28.3344	13.4864	47.7542	27.1
ABUW_RS10450	CDS	O-succinylhomoserine sulfhydrylase	Chromosome	2134231	2135418	-	1188	30.7808	32.7762	28.9971	24.8424	30.0823	26.3726	19.7441	22.4255	19.7441	32.7762	27
ABUW_RS14060	CDS	sulfate adenylyltransferase subunit CysN	Chromosome	2902539	2904152	-	1614	23.7151	26.5425	30.6726	26.0864	28.7193	28.2621	27.9051	23.9523	23.7151	30.6726	27
sRNA39	sRNA		Chromosome	1754759	1754835	+	77	34.0055	43.4641	25.5229	35.8256	27.6485	24.7399	16.9347	7.70528	7.70528	43.4641	27
ABUW_RS16635	CDS	DUF4105 domain-containing protein	Chromosome	3468908	3469963	+	1056	28.492	27.8608	27.5558	25.6228	34.2782	31.3525	21.0214	18.8779	18.8779	34.2782	26.9
ABUW_RS02995	CDS	response regulator	Chromosome	609901	610587	+	687	29.5104	29.853	29.609	23.9288	30.1132	23.7928	24.3887	24.0027	23.7928	30.1132	26.9
ABUW_RS03120	CDS	GNAT family N-acetyltransferase	Chromosome	637125	637544	+	420	30.9236	32.8191	28.4145	23.4496	26.6783	27.0071	22.5953	22.6606	22.5953	32.8191	26.8
ABUW_RS16975	CDS	type B 50S ribosomal protein L31	Chromosome	3539957	3540211	+	255	31.3497	30.0553	16.9506	21.7901	31.9611	31.108	29.2816	21.7426	16.9506	31.9611	26.8
ABUW_RS05315	CDS	DUF3144 domain-containing protein	Chromosome	1098346	1098729	-	384	19.4978	16.9878	35.887	30.6225	35.476	36.3545	15.1327	24.0178	15.1327	36.3545	26.7
ABUW_RS13855	CDS	amino acid transporter	Chromosome	2862934	2863536	+	603	28.8183	27.3222	35.821	31.4363	34.3081	33.4448	8.27233	13.7953	8.27233	35.821	26.7
ABUW_RS16870	CDS	catalase/peroxidase HPI	Chromosome	3515308	3517464	+	2157	30.0549	29.9883	26.4525	27.2996	34.8808	31.5896	19.1339	14.0357	14.0357	34.8808	26.7
ABUW_RS14570	CDS	hypothetical protein	Chromosome	3027601	3028539	-	939	31.9164	29.2314	22.978	25.022	31.1509	29.2099	23.1943	20.6027	20.6027	31.9164	26.7
ABUW_RS17155	CDS	hypothetical protein	Chromosome	3582618	3583325	+	708	33.6382	30.294	22.894	24.33	31.9854	27.4543	22.7517	19.4822	19.4822	33.6382	26.6
ABUW_RS01910	CDS	TIGR00730 family Rossman fold protein	Chromosome	414084	414665	+	582	27.6623	27.3659	30.0438	25.4464	28.4834	24.9614	22.8318	26.1958	22.8318	30.0438	26.6
ABUW_RS19980	pseudogene		Chromosome	3389993	3390203	+	211	26.4321	45.1644	26.6759	24.4968	32.8405	23.5998	23.0523	10.4137	10.4137	45.1644	26.6
ABUW_RS17600	CDS	response regulator transcription factor	Chromosome	3673253	3673993	-	741	36.1612	38.4372	28.3246	24.5809	25.3004	24.2547	17.7371	17.5377	17.5377	38.4372	26.5
ABUW_RS08595	CDS	GGDEF domain-containing protein	Chromosome	1761414	1763507	-	2094	17.4398	15.832	28.7454	29.4651	34.8404	35.3881	28.2052	22.1784	15.832	35.3881	26.5
ABUW_RS14140	CDS	arylesterase	Chromosome	2921493	2922116	+	624	31.5549	25.8472	21.9511	27.047	34.2593	31.3449	23.8077	15.8884	15.8884	34.2593	26.5
ABUW_RS14020	CDS	hypothetical protein	Chromosome	2893565	2893888	+	324	16.9348	12.6832	34.3963	30.7791	32.0712	37.5468	21.6083	25.1821	12.6832	37.5468	26.4
ABUW_RS11465	CDS	pyridoxal phosphate-dependent aminotransferase	Chromosome	2338870	2340300	+	1431	30.4802	27.6156	24.3054	27.2512	34.8399	30.1122	19.8157	16.4614	16.4614	34.8399	26.4
ABUW_RS12820	CDS	HlyD family type I secretion periplasmic adaptor subunit	Chromosome	2639887	2641077	-	1191	26.1313	26.682	34.4875	27.0394	31.2295	25.3922	17.4134	22.5202	17.4134	34.4875	26.4
ABUW_RS13190	CDS	ATP-dependent RNA helicase HrpA	Chromosome	2702466	2706323	-	3858	33.4795	32.5967	29.3636	25.9652	27.2686	26.5676	18.2824	17.8646	17.8646	33.4795	26.4
ABUW_RS12265	CDS	PaaI family thioesterase	Chromosome	2514893	2515276	-	384	17.454	21.4194	32.4699	29.1009	35.1535	27.051	38.5796	9.30239	9.30239	38.5796	26.3
ABUW_RS00390	CDS	amino acid permease	Chromosome	85518	86930	+	1413	28.8876	26.7631	37.8427	25.2007	36.06	24.7589	7.89907	22.6857	7.89907	37.8427	26.3
ABUW_RS03165	CDS	nitrite/sulfite reductase	Chromosome	648874	650517	+	1644	15.6145	14.3498	35.021	29.9368	36.7183	35.3328	16.8612	26.6139	14.3498	36.7183	26.3
ABUW_RS18490	CDS	SDR family NAD(P)-dependent oxidoreductase	Chromosome	3859808	3860509	+	702	35.6274	35.9488	27.9191	25.0261	23.7321	25.0825	20.0346	16.915	16.915	35.9488	26.3
ABUW_RS18485	CDS	DUF1003 domain-containing protein	Chromosome	3858304	3859005	-	702	33.4904	31.0377	25.3226	24.9861	27.0588	24.5299	25.6735	18.343	18.343	33.4904	26.3
ABUW_RS16135	CDS	copper resistance system multicopper oxidase	Chromosome	3355316	3357433	-	2118	33.4547	29.0585	28.9383	28.858	28.2587	30.1674	21.1622	10.241	10.241	33.4547	26.3
ABUW_RS07750	CDS	DUF2799 domain-containing protein	Chromosome	1577743	1578291	+	549	31.6023	28.3565	30.3897	27.0066	30.5823	28.2337	15.7497	18.6105	15.7497	31.6023	26.3
ABUW_RS13685	CDS	type VI secretion system tip protein VgrG	Chromosome	2819808	2823002	-	3195	27.8164	24.4612	35.8973	26.915	34.9797	23.6011	14.4789	21.541	14.4789	35.8973	26.2
ABUW_RS07095	CDS	DUF3336 domain-containing protein	Chromosome	1447795	1449303	+	1509	35.8179	34.6503	28.5536	24.9081	26.8643	24.4999	19.3366	14.9055	14.9055	35.8179	26.2
ABUW_RS01860	CDS	1-deoxy-D-xylulose-5-phosphate synthase	Chromosome	404084	405988	+	1905	24.4165	24.0959	35.2688	28.2949	33.8732	29.8263	15.5208	18.5236	15.5208	35.2688	26.2
ABUW_RS10720	CDS	Fe-S protein assembly co-chaperone HscB	Chromosome	2190032	2190550	+	519	23.8071	21.9077	33.8624	22.2458	25.3846	24.678	25.2045	32.2454	21.9077	33.8624	26.2
ABUW_RS17625	CDS	RND transporter	Chromosome	3678039	3679385	-	1347	30.5454	26.9281	28.6157	27.7327	31.5487	29.9568	17.9705	16.0633	16.0633	31.5487	26.2
ABUW_RS11490	CDS	serine O-acetyltransferase	Chromosome	2348451	2349266	+	816	29.7563	29.4435	31.0183	25.8331	30.231	23.6078	18.9541	20.7998	18.9541	31.0183	26.2
ABUW_RS09585	CDS	hypothetical protein	Chromosome	1973297	1973710	+	414	36.606	35.487	22.473	21.3467	29.4581	24.3076	16.4234	22.317	16.4234	36.606	26.1
ABUW_RS12535	CDS	type VI secretion system contractile sheath small subunit	Chromosome	2573449	2573952	-	504	33.3352	29.7253	35.8008	28.136	22.7234	23.8271	16.3551	19.1842	16.3551	35.8008	26.1
ABUW_RS17640	CDS	hypothetical protein	Chromosome	3681071	3682135	+	1065	30.8337	29.6198	25.5669	25.5539	31.3028	25.5257	20.8778	19.8595	19.8595	31.3028	26.1
ABUW_RS17575	CDS	acyl-CoA thioesterase	Chromosome	3668964	3669404	-	441	28.0022	30.1272	33.443	24.1803	21.0351	17.817	22.7866	30.8785	17.817	33.443	26
ABUW_RS00615	CDS	DNA topoisomerase IV subunit B	Chromosome	138348	140231	+	1884	29.5143	30.3962	29.8317	27.1759	30.8263	27.2821	16.0453	16.6147	16.0453	30.8263	26
ABUW_RS18735	CDS	HAD family hydrolase	Chromosome	3916369	3917067	+	699	32.9783	30.4045	24.9556	23.8234	34.7427	30.9638	16.9448	12.088	12.088	34.7427	25.9
ABUW_RS10015	CDS	phospholipase D family protein	Chromosome	2043654	2045213	+	1560	33.5651	29.5581	27.1215	24.6448	31.4864	27.8597	17.9714	14.9455	14.9455	33.5651	25.9
ABUW_RS07695	CDS	flavin reductase family protein	Chromosome	1564109	1564687	-	579	23.6192	24.5904	31.5633	27.5383	27.2458	25.1908	21.5291	25.7944	21.5291	31.5633	25.9
ABUW_RS17285	CDS	dephospho-CoA kinase	Chromosome	3609697	3610293	+	597	31.4114	30.1622	28.3541	26.0869	30.3065	26.1577	16.4682	18.1971	16.4682	31.4114	25.9
ABUW_RS00795	CDS	MBL fold metallo-hydrolase	Chromosome	178603	179400	+	798	30.4362	28.0068	26.8892	25.0006	28.3337	27.3401	21.6317	19.741	19.741	30.4362	25.9
[truncated: 2,041 more rows]

## Sheet: Minimal mapping quality 40
Supplementary Table S3: Expression values (TPM) for all coding genes, tRNAs, rRNAs and sRNAs in Hi-GRIL-seq for all conditions.
Gene identifier	RNA species	Functional description	Locus	Start	End	Strand	Gene length	DIP-1 TPM	DIP-2 TPM	IMIP-1 TPM	IMIP-2 TPM	IND-1 TPM	IND-2 TPM	NI-1 TPM	NI-2 TPM	Minimum TPM	Maximum TPM	Mean TPM
ABUW_RS11870	CDS	hypothetical protein	Chromosome	2428766	2428987	+	222	242589	258357	279671	284793	174012	207647	215430	192516	174012	284793	231877
sRNA2	sRNA		Chromosome	154783	154939	-	157	17501.5	20399.5	68648.6	61429.8	41702.8	41993.1	174705	288976	17501.5	288976	89419.6
sRNA76	sRNA		Chromosome	2687479	2687624	-	146	45301.5	39339.4	79530.3	48007.9	64079.5	46565.9	18529.9	40371.4	18529.9	79530.3	47715.7
ABUW_RS03380	CDS	entericidin A/B family lipoprotein	Chromosome	695949	696089	-	141	38105.7	37336.5	30152.8	32126.5	30206.5	27740.8	34022.3	21641.1	21641.1	38105.7	31416.5
ABUW_RS07145	CDS	DUF2171 domain-containing protein	Chromosome	1456445	1456678	-	234	27360.5	25297.7	15153.3	26441.3	36328.5	40757.2	31803.5	12751.4	12751.4	40757.2	26986.7
ABUW_RS10005	CDS	hypothetical protein	Chromosome	2041577	2041942	-	366	36178.3	33315.3	27601.6	34837.7	28982.1	34264.4	11778.5	3592.51	3592.51	36178.3	26318.8
sRNA99	sRNA		Chromosome	3570401	3570549	-	149	22140.4	22362.3	8975.6	22069.9	18757.3	16461.2	27086	30467.8	8975.6	30467.8	21040.1
ABUW_RS11875	CDS	hypothetical protein	Chromosome	2429094	2429411	+	318	14385.2	12475.2	23433.6	24808.5	22314.2	21978	25598.3	14958	12475.2	25598.3	19993.9
sRNA97	sRNA		Chromosome	3495801	3495969	-	169	4904.22	5156.32	6317.16	6514.18	4697.07	4161.14	54857.2	63775	4161.14	63775	18797.8
sRNA89	sRNA		Chromosome	3041498	3041934	-	437	20811.8	24840.8	12798.8	16199.5	20877.3	19504.4	15197.4	15746.7	12798.8	24840.8	18247.1
ABUW_RS19800	CDS	pyrroloquinoline quinone precursor peptide PqqA	Chromosome	2051479	2051553	-	75	17054.5	14632.5	4208.67	8358	17794.2	15887.1	17816.9	10978.8	4208.67	17816.9	13341.3
ABUW_RS08695	CDS	hypothetical protein	Chromosome	1782797	1783030	-	234	17789.3	15779.5	11057.9	12972.1	18173.9	16836.9	3045.16	1780.66	1780.66	18173.9	12179.4
sRNA84	sRNA		Chromosome	2870714	2870893	+	180	8206.94	8070.45	5177.28	5531.85	18431.7	18274.1	9625.37	8675.36	5177.28	18431.7	10249.1
ABUW_RS08645	CDS	hypothetical protein	Chromosome	1774456	1774701	-	246	12386.1	10619.5	8773.57	8484.38	12137.8	12070.2	5350.78	6444.51	5350.78	12386.1	9533.3
ABUW_RS07500	CDS	hypothetical protein	Chromosome	1522327	1522557	-	231	10130.2	9543.95	6631.12	10891.9	11207.6	10881	11528.7	4409.62	4409.62	11528.7	9403
sRNA37	sRNA		Chromosome	1745288	1745406	+	119	8112.32	5909.42	7191.6	6234.31	14054.4	15939.3	5375.25	6709.98	5375.25	15939.3	8690.8
ABUW_RS00260	CDS	DUF1328 domain-containing protein	Chromosome	58624	58782	-	159	8739.46	9268.29	4588.21	6000.85	8717.32	7566.14	11516.8	5219.91	4588.21	11516.8	7702.1
ABUW_RS06610	CDS	hemin uptake protein HemP	Chromosome	1368153	1368323	-	171	25559.4	24168.9	233.008	256.163	279.686	221.539	884.964	435.676	221.539	25559.4	6504.9
ABUW_RS13220	CDS	hypothetical protein	Chromosome	2710557	2710901	+	345	4535.11	4310.36	3338.43	5753.37	8449.93	7782.83	6840.83	3884.43	3338.43	8449.93	5611.9
sRNA100	sRNA		Chromosome	3570861	3570996	-	136	2305.62	2993.03	2183.81	2260.71	2897.19	2191.76	8844.31	15201.7	2183.81	15201.7	4859.8
ABUW_RS17120	CDS	30S ribosomal protein S15	Chromosome	3568597	3568866	-	270	4815.42	5644	7120.21	4115.46	4223.96	4493.37	2404.32	2137.33	2137.33	7120.21	4369.3
ABUW_RS18980	CDS	GlsB/YeaQ/YmgE family stress response membrane protein	Chromosome	3965532	3965783	+	252	3425.56	3062.92	2852.36	4471.1	4872.66	4076.35	6103	2661.11	2661.11	6103	3940.6
ABUW_RS10025	CDS	hypothetical protein	Chromosome	2045977	2046213	-	237	5040.6	4340.86	3882.56	5086.71	4512.21	4251.67	2392.07	983.896	983.896	5086.71	3811.3
ABUW_RS05820	CDS	DUF3015 domain-containing protein	Chromosome	1224268	1224738	+	471	3538.23	3403.32	3476.41	4196.56	6385.68	5193.21	1884.35	1987.73	1884.35	6385.68	3758.2
ABUW_RS17440	CDS	membrane protein	Chromosome	3641934	3642515	-	582	3016.34	3967.01	3557.74	3624.88	4194.68	4427.37	3410.82	1429.63	1429.63	4427.37	3453.6
ABUW_RS15335	CDS	hypothetical protein	Chromosome	3185300	3185527	-	228	4602.58	5433.6	1960.8	3106.12	2973.51	2280.09	4519.75	1856.72	1856.72	5433.6	3341.6
ABUW_RS10585	CDS	acetyltransferase	Chromosome	2160169	2160789	-	621	12328.4	12972	19.9653	18.9604	22.6136	18.3418	39.3613	37.0757	18.3418	12972	3182.1
sRNA90	sRNA		Chromosome	3051597	3051772	+	176	3484.2	3818.37	1922.48	2592.23	3795.23	3764.99	4378.94	1656.19	1656.19	4378.94	3176.6
ABUW_RS13120	CDS	four-helix bundle copper-binding protein	Chromosome	2687015	2687371	+	357	1983.86	2025.38	2219.82	2835.06	3008.91	4264.27	5675.58	1525.47	1525.47	5675.58	2942.3
ABUW_RS08700	CDS	hypothetical protein	Chromosome	1783246	1783605	+	360	3679.46	4248.44	2621.85	2849.79	2590.68	3258.71	2491.38	1269.03	1269.03	4248.44	2876.2
ABUW_RS11155	CDS	polyisoprenoid-binding protein	Chromosome	2279875	2280465	-	591	3497.2	2812.06	1470.76	2722.35	3978.7	4021.04	2776.84	1623.4	1470.76	4021.04	2862.8
ABUW_RS01525	CDS	DNA-directed RNA polymerase subunit omega	Chromosome	334143	334421	-	279	2654.66	2152.11	1452.02	2594.54	5075.13	4001.75	2629.3	2240.54	1452.02	5075.13	2850
ABUW_RS06720	CDS	cold-shock protein	Chromosome	1390956	1391168	+	213	1905.97	2256.38	3411.06	2650.39	4374.65	4419.19	1935.28	1410.07	1410.07	4419.19	2795.4
sRNA70	sRNA		Chromosome	2627054	2627122	-	69	3182.74	3771.5	2110.42	2078.21	3838.65	3570.44	2064.59	1635.58	1635.58	3838.65	2781.5
ABUW_RS12975	CDS	hypothetical protein	Chromosome	2666326	2666784	-	459	2813.26	2757.41	2846.77	3258.02	3037.15	3336.93	1717.84	1048.98	1048.98	3336.93	2602
ABUW_RS15280	CDS	hypothetical protein	Chromosome	3173306	3173806	-	501	3125.9	4134.47	2425.09	2553.5	1985.41	2016.63	2697.3	1552.5	1552.5	4134.47	2561.4
ABUW_RS13010	CDS	DUF4142 domain-containing protein	Chromosome	2670707	2671300	-	594	2421.14	2207.89	1147.87	2914.05	2522.74	3294.32	4457.41	1494.59	1147.87	4457.41	2557.5
ABUW_RS12405	CDS	DUF333 domain-containing protein	Chromosome	2544862	2545296	-	435	2896.23	2641.63	2151.58	2787.73	2750.57	3350.22	2264.25	1617.43	1617.43	3350.22	2557.5
ABUW_RS19020	CDS	50S ribosomal protein L34	Chromosome	3971962	3972096	-	135	1327.16	1050.85	2907.91	2628.78	3632.7	2518.41	1812.61	4549.93	1050.85	4549.93	2553.5
ABUW_RS15080	CDS	peptidoglycan-binding protein LysM	Chromosome	3129650	3130123	-	474	2832.1	2818.45	1682.29	2668.6	2708.53	2915.77	2856.66	1722.44	1682.29	2915.77	2525.6
ABUW_RS10685	CDS	HU family DNA-binding protein	Chromosome	2185585	2185857	-	273	2346.38	2420.75	1958.74	1973.64	2694.83	2036.94	2593.96	2886.3	1958.74	2886.3	2363.9
sRNA15	sRNA		Chromosome	3369030	3369108	-	79	2371.81	2101.11	2172.35	1907.89	3433.44	3333.08	1811.22	1563.63	1563.63	3433.44	2336.8
ABUW_RS12725	CDS	hypothetical protein	Chromosome	2618549	2619007	-	459	2038.61	1978.48	3033.94	2997.99	3052.43	3532.15	1330.71	684.225	684.225	3532.15	2331.1
ABUW_RS14025	CDS	copper resistance protein NlpE	Chromosome	2894092	2894571	+	480	2728.65	2804.2	1432.85	2362.55	2639.51	3170.26	2254.04	932.185	932.185	3170.26	2290.5
ABUW_RS12325	CDS	1%2C2-phenylacetyl-CoA epoxidase subunit A	Chromosome	2525323	2526261	-	939	1911.83	2746.83	3036.25	3091.11	2512.57	2588.5	1632.14	493.174	493.174	3091.11	2251.6
ABUW_RS08050	CDS	hypothetical protein	Chromosome	1645792	1646262	+	471	1649.1	1494.2	2904.44	3155.63	2862.05	3122.47	1440.41	839.935	839.935	3155.63	2183.5
ABUW_RS07960	CDS	SCPU domain-containing protein	Chromosome	1628562	1629092	+	531	2025.87	2232.88	2075.53	2546.74	2640.96	2939.56	1968.42	983.289	983.289	2939.56	2176.7
sRNA21	sRNA		Chromosome	861835	861937	-	103	1868.09	1369.65	1583.04	1492.57	3692.53	3273.58	2124.83	1179.52	1179.52	3692.53	2073
ABUW_RS15085	CDS	acyl carrier protein	Chromosome	3130314	3130550	-	237	1449.58	1358.99	2494.51	1612.34	2430.64	2524.63	2516.87	2035.82	1358.99	2524.63	2052.9
sRNA65	sRNA		Chromosome	2544556	2544691	-	136	1208.16	1143.4	1231.84	1836.22	2358.16	2595.38	3887.83	1509.79	1143.4	3887.83	1971.3
sRNA54	sRNA		Chromosome	2261080	2261224	-	145	1281.64	1006.68	1570.26	1226.21	4832.53	3160.93	579.33	1975.33	579.33	4832.53	1954.1
ABUW_RS13350	CDS	carbon storage regulator CsrA	Chromosome	2741542	2741796	+	255	2397.43	2532.76	1378.95	1706.98	2307.57	2446.49	1511.77	1241.64	1241.64	2532.76	1940.4
ABUW_RS00325	CDS	4-hydroxyphenylpyruvate dioxygenase	Chromosome	70383	71438	+	1056	3311.41	3015.03	1592.34	1492.49	2861.41	2252.15	516.13	222.16	222.16	3311.41	1907.9
ABUW_RS15100	CDS	50S ribosomal protein L32	Chromosome	3132505	3132690	-	186	1311.08	1194.71	1493.45	1644.88	2565.58	2121.16	2250.46	2278.95	1194.71	2565.58	1857.5
ABUW_RS13040	CDS	hypothetical protein	Chromosome	2675924	2676382	-	459	1870.6	1740.46	1776.09	2029.57	2224.98	2150.66	1085.88	574.693	574.693	2224.98	1681.6
ABUW_RS07450	CDS	hypothetical protein	Chromosome	1512329	1512532	-	204	1672.35	1904.67	1547.34	1867.44	1426.73	1268.02	2368.21	1150.83	1150.83	2368.21	1650.7
ABUW_RS19645	CDS	hypothetical protein	Plasmid	1642	1893	+	252	3711.33	1914.91	2022.96	1207.97	1495.95	1261.36	788.121	750.576	750.576	3711.33	1644.1
ABUW_RS15920	CDS	hypothetical protein	Chromosome	3311928	3312188	+	261	1068.3	1208.75	1631.54	1804.92	2114.17	1953.99	1394.43	1738.46	1068.3	2114.17	1614.3
ABUW_RS08085	CDS	hypothetical protein	Chromosome	1652339	1652770	+	432	2219.63	1891.45	1504.52	2324.01	1743.21	1891.88	887.345	276.797	276.797	2324.01	1592.4
ABUW_RS03195	CDS	OmpA family protein	Chromosome	654223	655284	+	1062	1847.34	1908.3	1501.96	1329.7	1718.46	1921.74	1370.31	958.293	958.293	1921.74	1569.5
ABUW_RS09645	CDS	hypothetical protein	Chromosome	1989175	1989432	-	258	1980.01	2082.4	1381.12	1486.95	1563.33	1576.55	1352.6	983.352	983.352	2082.4	1550.8
ABUW_RS16690	CDS	hypothetical protein	Chromosome	3478521	3478799	-	279	2244.52	2500.68	1315.85	1636.15	1205.52	1154.96	1320.38	967.848	967.848	2500.68	1543.2
sRNA103	sRNA		Chromosome	3677049	3677141	+	93	696.981	669.045	786.52	1012.85	3541.28	2433.92	2290.57	772.314	669.045	3541.28	1525.4
ABUW_RS17570	CDS	H-NS histone family protein	Chromosome	3668443	3668769	-	327	1903.07	2053.18	1208.77	1229.32	1390.6	1344.95	1498.84	726.964	726.964	2053.18	1419.5
sRNA101	sRNA		Chromosome	3621452	3621546	+	95	1459.94	1703.62	1418.05	955.908	2563.48	1893.56	1019.52	324.069	324.069	2563.48	1417.3
ABUW_RS04980	CDS	hypothetical protein	Chromosome	1026616	1027356	+	741	2162.14	2093.82	1495.95	1408.76	1541.21	1229.02	800.271	584.095	584.095	2162.14	1414.4
ABUW_RS01615	CDS	hemerythrin	Chromosome	350523	350966	+	444	906.736	863.523	1846.83	1698.71	1661.26	1412	1202.32	1049.3	863.523	1846.83	1330.1
ABUW_RS03180	CDS	VOC family protein	Chromosome	651474	651917	-	444	1946	1782.74	1135.21	1473.36	1324.6	1453.58	916.911	581.648	581.648	1946	1326.8
ABUW_RS09960	CDS	hypothetical protein	Chromosome	2030034	2030324	+	291	1861.78	2170.49	708.945	1107.61	1288.67	1546.1	680.202	309.263	309.263	2170.49	1209.1
ABUW_RS02185	tRNA	tRNA-Ser	Chromosome	460043	460133	+	91	1191.28	1111.67	1323.35	1117.87	1683.45	1510.92	731.666	761.645	731.666	1683.45	1179
ABUW_RS06275	CDS	hypothetical protein	Chromosome	1306740	1306976	+	237	1310.17	1203.55	1444.25	1548.05	1267.19	1271.89	839.803	477.86	477.86	1548.05	1170.3
ABUW_RS06270	CDS	hypothetical protein	Chromosome	1306188	1306541	+	354	1276.21	1106.7	1458.32	1482.14	1261.73	1295.3	943.665	395.072	395.072	1482.14	1152.4
ABUW_RS08095	CDS	universal stress protein	Chromosome	1654682	1655125	-	444	1391.49	1745.85	765.718	1271.26	1003.1	1085.35	1144.05	736.408	736.408	1745.85	1142.9
ABUW_RS05940	CDS	superoxide dismutase	Chromosome	1253125	1253751	-	627	555.413	620.898	955.383	1143.58	1568.43	1826.49	1631.42	799.622	555.413	1826.49	1137.7
ABUW_RS08245	CDS	hypothetical protein	Chromosome	1690447	1691310	+	864	1628.36	1530.48	724.978	1120.94	1746.82	1380.11	328.361	536.925	328.361	1746.82	1124.6
ABUW_RS07075	CDS	30S ribosomal protein S21	Chromosome	1444154	1444369	-	216	1006.7	769.641	1613.68	1345.47	1208.47	1376.86	698.367	922.755	698.367	1613.68	1117.7
ABUW_RS11800	CDS	N-acetyltransferase	Chromosome	2411666	2411950	-	285	1053.05	1001.65	969.046	1080.88	1136.54	1251.48	1532.52	894.287	894.287	1532.52	1114.9
ABUW_RS17255	tRNA	tRNA-Leu	Chromosome	3604299	3604383	-	85	947.69	1054.97	1435.62	1135.97	1344.95	1209.31	798.509	918.682	798.509	1435.62	1105.7
ABUW_RS12320	CDS	1%2C2-phenylacetyl-CoA epoxidase subunit B	Chromosome	2525000	2525290	-	291	717.466	941.096	1102.39	1182.4	1786.87	1859.3	1153.31	34.0721	34.0721	1859.3	1097.1
ABUW_RS04550	CDS	hypothetical protein	Chromosome	935673	936056	+	384	777.657	910.517	1301.86	1406.58	1378.69	1489.53	810.919	687.208	687.208	1489.53	1095.4
ABUW_RS15790	CDS	ribosome-associated translation inhibitor RaiA	Chromosome	3281966	3282304	-	339	1082.74	1255.53	671.398	885.126	1012.7	1157.49	1885.69	672.009	671.398	1885.69	1077.8
ABUW_RS15635	tRNA	tRNA-Pro	Chromosome	3250917	3250993	-	77	551.877	400.86	1383.03	936.375	1736.61	1858.2	535.664	894.738	400.86	1858.2	1037.2
ABUW_RS19120	CDS	hypothetical protein	Plasmid	9924	10130	-	207	1133.11	1070.99	1065.27	1048.95	1163.03	1094.94	930.473	765.769	765.769	1163.03	1034.1
ABUW_RS11885	CDS	hypothetical protein	Chromosome	2429805	2430233	-	429	1055.71	1013.74	1260.08	1277.68	1122	1168.54	788.066	525.608	525.608	1277.68	1026.4
sRNA102	sRNA		Chromosome	3636877	3636977	+	101	771.84	782.975	1637.88	1140.37	1291.91	1294.65	714.986	559.78	559.78	1637.88	1024.3
ABUW_RS13935	CDS	META domain-containing protein	Chromosome	2877568	2878677	+	1110	1000.45	856.13	1039.6	1227.47	1880.66	1446.64	305.519	410.618	305.519	1880.66	1020.9
ABUW_RS00825	CDS	putative porin	Chromosome	185359	186126	-	768	1250.04	1390.88	717.501	823.364	1041.12	1251.49	1169.37	500.056	500.056	1390.88	1018
ABUW_RS00490	CDS	hypothetical protein	Chromosome	111202	111681	+	480	877.922	785.465	1031.28	1066.82	1175.35	1408.92	877.835	864.301	785.465	1408.92	1011
ABUW_RS19620	CDS	DIP1984 family protein	Plasmid	6194	6655	+	462	1326.05	1218.13	755.516	790.577	1038.54	1158.83	956.414	613.771	613.771	1326.05	982.2
ABUW_RS01370	CDS	hypothetical protein	Chromosome	296818	297117	-	300	1182.26	1219.32	918.434	927.787	947.85	1053.46	790.788	516.106	516.106	1219.32	944.5
ABUW_RS10890	CDS	DUF1049 domain-containing protein	Chromosome	2229990	2230355	-	366	966.932	946.296	816.132	879.064	1012.1	1074.11	1129.81	706.019	706.019	1129.81	941.3
ABUW_RS19585	CDS	hypothetical protein	Plasmid	82889	83122	-	234	1040.81	1083.67	842.85	924.884	955.099	988.607	921.535	763.041	763.041	1083.67	940.1
ABUW_RS07170	CDS	NirD/YgiW/YdeI family stress tolerance protein	Chromosome	1460237	1460599	+	363	1079.08	1112.84	708.554	1086.66	926.56	1090.89	1074.38	410.46	410.46	1112.84	936.2
ABUW_RS04960	CDS	hypothetical protein	Chromosome	1023569	1023985	-	417	645.465	615.391	791.687	944.254	1120.58	1172.47	1206.23	832.057	615.391	1206.23	916
ABUW_RS04165	CDS	50S ribosomal protein L27	Chromosome	829992	830249	+	258	458.28	422.387	1076.45	890.776	1321.3	1143.07	655.916	1006.57	422.387	1321.3	871.8
ABUW_RS07070	CDS	GatB/YqeY domain-containing protein	Chromosome	1443681	1444127	-	447	620.29	589.383	1558.28	950.156	858.727	851.904	386.7	826.862	386.7	1558.28	830.3
ABUW_RS15330	CDS	hypothetical protein	Chromosome	3183396	3185072	-	1677	870.075	880.104	684.426	737.854	935.099	942.879	984.858	515.189	515.189	984.858	818.8
ABUW_RS00660	CDS	hypothetical protein	Chromosome	147654	148004	+	351	1008.72	1115.46	546.568	767.586	628.691	788.117	865.594	483.894	483.894	1115.46	775.6
ABUW_RS11860	CDS	iron-containing redox enzyme family protein	Chromosome	2426277	2427686	-	1410	824.125	692.746	837.512	930.42	919.136	1020.99	726.423	225.864	225.864	1020.99	772.2
ABUW_RS00335	CDS	VOC family protein	Chromosome	72582	73130	-	549	1498.02	1604.94	609	455.499	832.703	677.057	315.771	51.4956	51.4956	1604.94	755.6
ABUW_RS02040	CDS	30S ribosomal protein S17	Chromosome	436929	437186	+	258	282.102	321.436	1963.83	650.592	1069.33	880.241	303.572	504.148	282.102	1963.83	746.9
ABUW_RS15630	tRNA	tRNA-Arg	Chromosome	3250784	3250860	-	77	408.972	403.121	1536.63	726.479	871.869	1160.53	285.247	569.455	285.247	1536.63	745.3
ABUW_RS11840	CDS	stress-induced protein	Chromosome	2420869	2422104	-	1236	540.675	511.1	928.315	969.514	681.052	859.726	992.175	466.745	466.745	992.175	743.7
ABUW_RS02300	CDS	DUF2789 domain-containing protein	Chromosome	481271	481516	+	246	796.539	833.616	379.709	806.397	801.402	774.076	1060.47	479.528	379.709	1060.47	741.5
ABUW_RS09695	CDS	hypothetical protein	Chromosome	1995512	1995751	+	240	847.972	821.202	927.317	812.407	783.03	723.691	481.232	497.694	481.232	927.317	736.8
sRNA26	sRNA		Chromosome	1189860	1190051	+	192	790.515	1008.02	685.874	579.879	1019.63	907.748	461.033	413.034	413.034	1019.63	733.2
ABUW_RS17480	CDS	50S ribosomal protein L7/L12	Chromosome	3655669	3656040	-	372	359.898	450.398	2008.09	703.913	733.695	687.668	347.387	567.826	347.387	2008.09	732.4
ABUW_RS02640	tRNA	tRNA-Leu	Chromosome	545816	545902	+	87	724.096	816.465	1086.93	715.861	930.618	818.303	300.02	426.202	300.02	1086.93	727.3
ABUW_RS16565	CDS	sel1 repeat family protein	Chromosome	3455934	3456521	+	588	842.359	890.797	363.334	561.411	1111.65	863.904	609.965	435.69	363.334	1111.65	709.9
ABUW_RS19600	CDS	sel1 repeat family protein	Plasmid	1871	2389	-	519	1050.29	1084.59	764.55	632.437	610.818	626.198	443.024	431.114	431.114	1084.59	705.4
ABUW_RS07820	CDS	hypothetical protein	Chromosome	1597650	1597868	+	219	767.394	706.084	663.756	843.571	821.009	856.696	688.275	292.721	292.721	856.696	704.9
ABUW_RS19635	CDS	protein rep	Plasmid	1	1182	+	1182	2761.31	809.022	1203.05	438.124	108.123	82.853	46.0407	169.792	46.0407	2761.31	702.3
ABUW_RS05520	CDS	hypothetical protein	Chromosome	1150388	1150810	-	423	654.437	571.412	652.479	776.281	852.123	924.441	664.769	396.134	396.134	924.441	686.5
sRNA77	sRNA		Chromosome	2687715	2687875	-	161	977.288	1026.61	731.844	575.842	757.129	622.873	333.492	465.18	333.492	1026.61	686.3
ABUW_RS05445	CDS	alpha-keto acid decarboxylase family protein	Chromosome	1131668	1133389	+	1722	804.433	880.87	635.319	693.948	694.006	719.475	517.501	497.354	497.354	880.87	680.4
ABUW_RS14090	CDS	rubredoxin	Chromosome	2910332	2910496	+	165	397.496	387.202	1267.39	780.661	896.935	771.522	426.977	466.948	387.202	1267.39	674.4
ABUW_RS03310	CDS	DUF1508 domain-containing protein	Chromosome	676016	676357	+	342	696.08	731.434	458.176	659.897	705.675	577.501	893.446	638.412	458.176	893.446	670.1
ABUW_RS02100	CDS	50S ribosomal protein L36	Chromosome	442673	442789	+	117	429.369	461.703	1015.35	600.784	815.06	810.605	486.695	720.688	429.369	1015.35	667.5
ABUW_RS10895	CDS	integration host factor subunit beta	Chromosome	2230380	2230682	-	303	702.569	796.587	695.58	639.266	759.283	647.568	618.347	477.589	477.589	796.587	667.1
ABUW_RS18150	CDS	glutathione peroxidase	Chromosome	3787561	3788106	+	546	800.59	734.665	353.621	630.058	782.396	768.654	699.749	546.584	353.621	800.59	664.5
ABUW_RS12315	CDS	phenylacetate-CoA oxygenase subunit PaaI	Chromosome	2524232	2524987	-	756	396.377	569.994	705.067	690.331	1008.88	1127.13	779.723	20.4615	20.4615	1127.13	662.2
ABUW_RS11345	CDS	amino acid ABC transporter substrate-binding protein	Chromosome	2315780	2316673	-	894	888.4	964.481	689.673	657.353	679.804	714.271	288.017	339.225	288.017	964.481	652.7
ABUW_RS11140	CDS	hypothetical protein	Chromosome	2278041	2278271	+	231	538.714	495.524	482.39	460.33	1063.31	960.612	745.613	417.432	417.432	1063.31	645.5
ABUW_RS06070	CDS	septal ring lytic transglycosylase RlpA family protein	Chromosome	1283747	1284364	-	618	570.846	516.051	746.671	588.845	899.024	877.485	413.449	531.168	413.449	899.024	642.9
ABUW_RS04845	CDS	RNA polymerase sigma factor	Chromosome	1001215	1001829	-	615	806.193	695.972	629.155	702.436	696.379	747.124	554.663	301.186	301.186	806.193	641.6
ABUW_RS10475	CDS	hypothetical protein	Chromosome	2138934	2139134	-	201	699.639	617.484	571.365	599.337	597.073	664.163	936.219	394.884	394.884	936.219	635
ABUW_RS17145	CDS	hypothetical protein	Chromosome	3580463	3580969	+	507	552.138	485.153	536.633	547.516	700.152	739.792	949.1	533.344	485.153	949.1	630.5
sRNA9	sRNA		Chromosome	244419	244644	+	226	658.297	657.936	740.374	564.58	701.688	640.336	530.563	513.741	513.741	740.374	625.9
ABUW_RS13225	CDS	glutathione S-transferase	Chromosome	2710966	2711577	-	612	707.801	627.068	505.361	728.33	753.654	751.625	514.258	318.425	318.425	753.654	613.3
ABUW_RS16080	CDS	ribosome silencing factor	Chromosome	3344551	3344952	+	402	708.341	795.032	434.387	498.371	705.262	647.806	643.565	439.868	434.387	795.032	609.1
ABUW_RS00690	CDS	DUF2147 domain-containing protein	Chromosome	153753	154190	+	438	607.29	618.263	783.252	775.412	611.414	541.567	420.35	446.739	420.35	783.252	600.5
ABUW_RS17435	CDS	DUF1311 domain-containing protein	Chromosome	3641396	3641749	-	354	759.773	613.905	475.839	643.063	638.928	697.025	589.313	306.896	306.896	759.773	590.6
ABUW_RS07965	CDS	molecular chaperone	Chromosome	1629165	1629869	+	705	661.475	524.195	618.855	686.227	810.96	833.924	418.487	156.516	156.516	833.924	588.8
ABUW_RS16810	CDS	translation initiation factor IF-1	Chromosome	3504451	3504672	+	222	414.98	328.532	705.175	632.203	828.071	739.365	383.741	666.212	328.532	828.071	587.3
sRNA62	sRNA		Chromosome	2510762	2510947	-	186	503.274	627.757	830.935	471.979	906.939	743.575	333.542	273.247	273.247	906.939	586.4
ABUW_RS08540	CDS	hypothetical protein	Chromosome	1749233	1749526	+	294	640.26	540.536	579.952	637.083	663.31	698.915	564.746	268.678	268.678	698.915	574.2
ABUW_RS13195	CDS	peroxiredoxin	Chromosome	2706676	2707239	+	564	538.223	613.967	417.951	537.985	649.103	747.2	637.949	441.8	417.951	747.2	573
ABUW_RS10775	CDS	30S ribosomal protein S20	Chromosome	2202330	2202596	+	267	216.234	176.39	625.41	454.383	845.618	899.755	401.553	956.146	176.39	956.146	571.9
ABUW_RS06730	CDS	hypothetical protein	Chromosome	1392461	1392841	-	381	674.939	728.034	354.24	668.544	600.363	761.194	536.935	220.259	220.259	761.194	568.1
ABUW_RS08650	CDS	hypothetical protein	Chromosome	1774961	1775380	-	420	541.681	548.058	689.836	586.33	589.217	630.857	452.452	447.794	447.794	689.836	560.8
ABUW_RS02765	CDS	carbapenem-hydrolyzing class D beta-lactamase OXA-23	Chromosome	562998	563819	+	822	622.674	654.106	737.332	589.349	621.773	548.684	300.714	402.142	300.714	737.332	559.6
ABUW_RS03230	CDS	large conductance mechanosensitive channel protein MscL	Chromosome	663238	663669	+	432	778.035	707.057	507.827	530.92	695.79	580.72	384.126	285.381	285.381	778.035	558.7
ABUW_RS14775	CDS	outer membrane protein	Chromosome	3071469	3072122	-	654	492.931	447.912	400.998	467.296	945.314	741.802	617.845	298.373	298.373	945.314	551.6
ABUW_RS05800	CDS	acinetobactin biosynthesis isochorismate synthase BasJ	Chromosome	1219412	1220581	+	1170	2207.98	2160.96	5.3999	4.35626	5.30013	4.31536	4.70135	8.01626	4.31536	2207.98	550.1
ABUW_RS05435	CDS	aldehyde dehydrogenase family protein	Chromosome	1129545	1130975	+	1431	705.115	779.293	567.349	519.621	516.374	559.004	366.778	330.753	330.753	779.293	543
ABUW_RS19385	CDS	hypothetical protein	Plasmid	49483	49908	+	426	596.817	711.718	631.035	601.605	467.057	457.025	441.544	392.929	392.929	711.718	537.5
ABUW_RS08835	CDS	3-deoxy-7-phosphoheptulonate synthase	Chromosome	1811655	1812710	+	1056	753.817	778.053	611.197	579.236	711.123	618.217	93.1949	71.5812	71.5812	778.053	527.1
ABUW_RS06595	CDS	NirD/YgiW/YdeI family stress tolerance protein	Chromosome	1365602	1365961	+	360	491.391	526.675	589.491	349.005	456.33	370.49	751.426	665.741	349.005	751.426	525.1
sRNA93	sRNA		Chromosome	3224587	3224788	-	202	520.04	466.099	586.635	410.196	924.001	810.28	199.61	254.107	199.61	924.001	521.4
ABUW_RS12990	CDS	hypothetical protein	Chromosome	2667822	2668139	-	318	568.429	544.925	614.139	566.396	809.533	661.705	210.443	146.314	146.314	809.533	515.2
ABUW_RS11270	CDS	hypothetical protein	Chromosome	2301991	2302455	+	465	681.126	547.807	479.926	663.019	513.942	555.761	472.838	206.338	206.338	681.126	515.1
ABUW_RS18520	CDS	hypothetical protein	Chromosome	3865116	3865334	-	219	690.425	638.793	508.588	460.935	596.813	650.159	297.028	276.459	276.459	690.425	514.9
ABUW_RS15625	tRNA	tRNA-His	Chromosome	3250675	3250750	-	76	497.379	512.998	887.845	519.189	539.796	602.822	217.992	304.199	217.992	887.845	510.3
ABUW_RS00045	CDS	hypothetical protein	Chromosome	11126	12133	+	1008	633.875	664.866	621.2	595.937	594.008	479.742	201.379	281.921	201.379	664.866	509.1
ABUW_RS00250	CDS	HIT family protein	Chromosome	57168	57530	-	363	484.056	421.097	440.081	619.304	913.801	816.844	186.692	176.326	176.326	913.801	507.3
ABUW_RS17660	CDS	RNA polymerase-binding protein DksA	Chromosome	3686000	3686536	+	537	383.091	372.155	600.572	517.242	557.54	648.361	525.581	443.232	372.155	648.361	506
ABUW_RS18250	CDS	glutathione S-transferase	Chromosome	3805847	3806515	-	669	460.511	420.275	712.722	718.482	785.572	713.588	130.318	87.3471	87.3471	785.572	503.6
ABUW_RS10010	CDS	hypothetical protein	Chromosome	2042754	2043221	-	468	440.582	370.97	646.946	630.901	601.026	617.686	393.861	320.955	320.955	646.946	502.9
ABUW_RS16355	CDS	Bax inhibitor-1/YccA family protein	Chromosome	3407042	3407773	-	732	449.883	502.244	651.074	500.736	503.402	532.042	465.245	404.574	404.574	651.074	501.2
ABUW_RS13870	CDS	hypothetical protein	Chromosome	2864760	2865011	-	252	477.011	462.069	469.043	470.386	457.473	457.701	650.596	550.66	457.473	650.596	499.4
ABUW_RS13380	CDS	hypothetical protein	Chromosome	2746479	2746706	-	228	661.23	658.684	529.05	497.493	648.956	468.788	226.826	293.185	226.826	661.23	498
ABUW_RS19280	CDS	class A extended-spectrum beta-lactamase GES-11	Plasmid	30823	31686	-	864	486.829	542.831	379.159	351.971	747.078	607.732	471.76	349.462	349.462	747.078	492.1
ABUW_RS11175	CDS	hypothetical protein	Chromosome	2284943	2285191	-	249	647.017	771.703	478.867	489.354	482.13	496.366	301.576	251.1	251.1	771.703	489.8
ABUW_RS15165	CDS	trehalose-6-phosphate synthase	Chromosome	3143284	3144714	+	1431	434.662	392.114	369.288	520.94	545.95	622.956	777.25	205.786	205.786	777.25	483.6
ABUW_RS10900	CDS	30S ribosomal protein S1	Chromosome	2230839	2232512	-	1674	488.695	521.129	653.31	503.507	520.251	567.714	298.074	289.273	289.273	653.31	480.2
ABUW_RS17525	tRNA	tRNA-Gly	Chromosome	3660780	3660855	-	76	473.782	516.61	656.432	482.81	564.274	505.797	289.576	308.521	289.576	656.432	474.7
ABUW_RS17690	CDS	ferrous iron transport protein A	Chromosome	3692372	3692671	-	300	1369.33	1699.54	179.68	117.704	104.881	92.7228	100.05	131.494	92.7228	1699.54	474.4
ABUW_RS06425	CDS	hypothetical protein	Chromosome	1331265	1331996	+	732	510.96	495.723	583.472	505.326	489.212	555.547	336.348	305.661	305.661	583.472	472.8
ABUW_RS08975	CDS	hypothetical protein	Chromosome	1842058	1842525	+	468	394.85	406.136	499.408	506.506	657.575	660.596	336.684	316.375	316.375	660.596	472.3
ABUW_RS05125	CDS	hypothetical protein	Chromosome	1051977	1052156	+	180	397.418	334.403	382.814	509.583	578.774	502.785	621.088	445.084	334.403	621.088	471.5
ABUW_RS14865	CDS	30S ribosomal protein S12	Chromosome	3090512	3090886	-	375	251.71	293.513	744.052	507.824	603.975	648.228	270.902	449.387	251.71	744.052	471.2
ABUW_RS03895	CDS	helix-turn-helix domain-containing protein	Chromosome	773810	774268	+	459	530.932	566.185	526.235	530.802	501.845	558.305	331.565	208.526	208.526	566.185	469.3
ABUW_RS01510	CDS	regulatory or redox protein complexing with Bfr in iron storage and mobility (BFD)	Chromosome	330921	331115	-	195	1621.57	1502.85	62.4963	44.9394	101.928	77.0592	178.006	148.593	44.9394	1621.57	467.2
ABUW_RS15440	CDS	hypothetical protein	Chromosome	3206785	3207138	+	354	504.973	516.631	348.39	479.373	542.528	521.615	516.275	271.196	271.196	542.528	462.6
ABUW_RS12525	CDS	type VI secretion system tube protein Hcp	Chromosome	2571422	2571925	-	504	507.351	544.075	552.681	407.277	429.097	498.967	464.267	292.456	292.456	552.681	462
ABUW_RS11425	CDS	tautomerase family protein	Chromosome	2330533	2330922	+	390	366.374	356.286	766.402	475.716	685.29	507.106	268.777	258.486	258.486	766.402	460.6
ABUW_RS10485	CDS	YARHG domain-containing protein	Chromosome	2139955	2140224	+	270	512.724	480.042	501.843	496.994	448.674	501.471	392.429	323.856	323.856	512.724	457.3
ABUW_RS08255	CDS	hypothetical protein	Chromosome	1692909	1693412	+	504	527.661	494.098	457.22	546.554	566.337	500.45	295.803	211.176	211.176	566.337	449.9
ABUW_RS11855	CDS	catalase HPII	Chromosome	2424078	2426216	-	2139	328.636	283.117	326.153	457.64	535.208	525.491	790.105	351.186	283.117	790.105	449.7
ABUW_RS17530	tRNA	tRNA-Tyr	Chromosome	3660893	3660976	-	84	356.089	392.085	592.464	440.907	600.275	619.922	232.351	342.426	232.351	619.922	447.1
ABUW_RS09185	CDS	alpha/beta hydrolase	Chromosome	1887347	1888177	+	831	502.174	451.321	261.102	464.219	487.753	505.547	585.588	297.941	261.102	585.588	444.5
ABUW_RS10445	CDS	hypothetical protein	Chromosome	2133817	2134053	-	237	543.199	509.846	485.685	452.302	504.906	442.325	300.334	286.847	286.847	543.199	440.7
ABUW_RS18870	CDS	hypothetical protein	Chromosome	3942924	3943154	-	231	274.085	271.878	625.11	580.174	550.011	571.025	393.526	251.002	251.002	625.11	439.6
ABUW_RS13035	CDS	hypothetical protein	Chromosome	2675287	2675631	-	345	379.871	275.893	668.051	635.083	495.455	504.245	330.249	210.494	210.494	668.051	437.4
sRNA46	sRNA		Chromosome	1913010	1913195	+	186	317.82	383.443	385.466	302.33	871.585	772.321	214.515	247.802	214.515	871.585	436.9
ABUW_RS20495	CDS	hypothetical protein	Plasmid	6978	7151	-	174	551.598	568.771	497.94	395.444	441.661	374.164	380.074	279.647	279.647	568.771	436.2
ABUW_RS19055	CDS	hypothetical protein	Plasmid	4373	4753	+	381	465.081	533.513	435.805	429.405	387.826	393.217	398.668	441.413	387.826	533.513	435.6
ABUW_RS08685	CDS	CBS domain-containing protein	Chromosome	1781416	1781847	-	432	419.486	434.851	316.354	424.764	439.861	472.967	581.047	368.362	316.354	581.047	432.2
ABUW_RS09040	CDS	amidase	Chromosome	1853946	1855055	+	1110	475.218	597.298	507.141	502.86	385.919	386.901	262.049	335.039	262.049	597.298	431.6
ABUW_RS10425	CDS	hypothetical protein	Chromosome	2130417	2130683	-	267	373.841	335.602	345.424	425.163	485.626	349.396	649.508	436.73	335.602	649.508	425.2
ABUW_RS12980	CDS	hypothetical protein	Chromosome	2667054	2667332	-	279	464.152	422.8	560.923	554.509	453.973	344.132	357.446	223.093	223.093	560.923	422.6
ABUW_RS06255	CDS	hypothetical protein	Chromosome	1304303	1304557	+	255	529.745	530.677	399.535	401.802	464.428	470.527	319.271	264.548	264.548	530.677	422.6
ABUW_RS01575	CDS	30S ribosomal protein S16	Chromosome	344084	344389	+	306	219.642	208.786	641.535	502.812	583.806	571.099	177.915	426.196	177.915	641.535	416.5
ABUW_RS08390	CDS	hypothetical protein	Chromosome	1721401	1721697	-	297	420.764	422.583	346.469	470.917	430.722	470.43	558.931	197.101	197.101	558.931	414.7
ABUW_RS10640	CDS	siderophore biosynthesis protein	Chromosome	2173608	2175392	-	1785	1616.09	1648.98	5.43671	4.68038	5.90586	5.38384	8.89819	7.18903	4.68038	1648.98	412.8
ABUW_RS03890	CDS	DUF4258 domain-containing protein	Chromosome	773502	773801	+	300	526.52	649.932	533.781	490.65	350.989	405.501	195.394	123.959	123.959	649.932	409.6
ABUW_RS03090	CDS	peroxiredoxin	Chromosome	629273	629914	-	642	468.015	392.635	390.36	473.549	525.174	503.364	374.404	139.621	139.621	525.174	408.4
ABUW_RS05565	CDS	50S ribosomal protein L31	Chromosome	1160910	1161134	+	225	216.253	219.642	337.324	396.42	623.904	682.262	366.17	415.021	216.253	682.262	407.1
ABUW_RS07785	CDS	hypothetical protein	Chromosome	1591355	1591789	+	435	526.005	602.086	472.52	464.86	380.043	347.404	206.85	184.948	184.948	602.086	398.1
ABUW_RS01020	CDS	hydrolase	Chromosome	231701	232327	-	627	507.578	503.337	301.749	358.219	385.419	443.155	428.447	247.458	247.458	507.578	396.9
ABUW_RS00895	CDS	hypothetical protein	Chromosome	199427	200194	-	768	390.847	435.591	258.743	475.151	520.16	607.076	349.06	100.855	100.855	607.076	392.2
ABUW_RS06170	CDS	hypothetical protein	Chromosome	1296105	1296335	-	231	416.352	430.859	394.897	392.524	469.952	410.813	315.101	264.754	264.754	469.952	386.9
ABUW_RS16675	CDS	50S ribosomal protein L28	Chromosome	3476221	3476457	+	237	187.46	200.78	424.115	362.07	540.175	526.898	317.7	529.489	187.46	540.175	386.1
sRNA91	sRNA		Chromosome	3057835	3057958	-	124	49.6965	51.7281	26.7426	51.137	157.738	159.192	833.782	1742.93	26.7426	1742.93	384.1
ABUW_RS15910	CDS	thioredoxin	Chromosome	3309597	3309923	+	327	362.482	407.688	265.371	288.904	426.981	463.693	510.264	340.444	265.371	510.264	383.2
ABUW_RS08485	CDS	OmpH family outer membrane protein	Chromosome	1741189	1741692	+	504	422.964	414.762	393.741	391.392	409.437	427.623	310.616	262.021	262.021	427.623	379.1
ABUW_RS06280	CDS	hypothetical protein	Chromosome	1307638	1308093	+	456	470.545	473.192	369.26	344.808	416.328	393.977	345.893	216.391	216.391	473.192	378.8
ABUW_RS00485	CDS	hypothetical protein	Chromosome	110613	110948	+	336	377.746	493.314	446.028	422.822	388.783	395.332	237.482	256.691	237.482	493.314	377.3
ABUW_RS14860	CDS	30S ribosomal protein S7	Chromosome	3089882	3090352	-	471	265.119	245.971	527.576	387.997	549.046	506.824	184.509	330.804	184.509	549.046	374.7
ABUW_RS01990	CDS	30S ribosomal protein S10	Chromosome	432160	432471	+	312	138.992	205.264	736.161	459.45	478.295	518.676	112.061	331.585	112.061	736.161	372.6
sRNA104	sRNA		Chromosome	3766149	3766268	+	120	119.25	164.877	170.668	154.067	42.4714	56.3284	497.241	1764.91	42.4714	1764.91	371.2
ABUW_RS13775	CDS	hypothetical protein	Chromosome	2843149	2843508	+	360	538.008	469.689	374.583	400.577	481.038	374.537	169.411	131.537	131.537	538.008	367.4
ABUW_RS10930	CDS	6-carboxytetrahydropterin synthase	Chromosome	2236219	2236815	-	597	415.151	446.815	404.861	363.746	375.064	388.789	271.222	249.127	249.127	446.815	364.3
ABUW_RS03425	tRNA	tRNA-Val	Chromosome	699013	699088	+	76	403.865	448.862	201.369	265.012	473.076	426.027	442.106	204.96	201.369	473.076	358.2
ABUW_RS07855	CDS	tRNA (adenosine(37)-N6)-dimethylallyltransferase MiaA	Chromosome	1603081	1604025	+	945	399.813	424.069	385.932	374.916	408.447	367.783	312.257	189.781	189.781	424.069	357.9
sRNA8	sRNA		Chromosome	236878	237006	+	129	55.8941	52.8892	48.8267	66.0679	108.66	135.539	822.212	1572.22	48.8267	1572.22	357.8
sRNA87	sRNA		Chromosome	2932185	2932286	-	102	208.668	261.715	245.433	220.205	485.731	452.826	518.989	458.782	208.668	518.989	356.5
ABUW_RS18475	CDS	ribonuclease E inhibitor RraB	Chromosome	3857039	3857416	-	378	396.494	403.2	416	463.247	342.133	319.547	297.74	205.233	205.233	463.247	355.4
ABUW_RS10420	CDS	hypothetical protein	Chromosome	2129945	2130286	-	342	363.458	269.758	442.797	438.901	469.6	420.683	241.461	191.387	191.387	469.6	354.8
ABUW_RS07950	CDS	hypothetical protein	Chromosome	1624829	1625086	-	258	386.367	434.948	174.946	411.107	359.931	422.135	474.281	142.882	142.882	474.281	350.8
ABUW_RS03400	tRNA	tRNA-Val	Chromosome	698433	698508	+	76	140.707	113.119	370.498	338.639	758.485	711.184	106.8	241.869	106.8	758.485	347.7
ABUW_RS04275	CDS	succinate dehydrogenase iron-sulfur subunit	Chromosome	850933	851643	+	711	128.254	141.5	350.312	287.35	481.839	498.11	408.128	480.365	128.254	498.11	347
ABUW_RS02090	CDS	50S ribosomal protein L15	Chromosome	440847	441287	+	441	289.58	268.017	536.442	316.753	477.903	410.279	208.354	252.32	208.354	536.442	345
ABUW_RS10740	CDS	HIT domain-containing protein	Chromosome	2194377	2194811	-	435	371.379	347.165	408.954	372.038	419.32	433.487	191.751	172.289	172.289	433.487	339.5
ABUW_RS19315	CDS	aminoglycoside nucleotidyltransferase ANT(2'')-Ia	Plasmid	36972	37505	-	534	379.287	461.638	302.988	339.588	409.6	379.908	240.545	196.188	196.188	461.638	338.7
ABUW_RS08690	CDS	DUF2750 domain-containing protein	Chromosome	1781988	1782413	-	426	273.427	214.193	401.363	395.403	442.25	471.509	301.875	192.66	192.66	471.509	336.6
ABUW_RS18195	CDS	F0F1 ATP synthase subunit A	Chromosome	3794701	3795576	-	876	300.966	322.117	553.076	425.223	404.709	409.379	105.822	167.724	105.822	553.076	336.1
ABUW_RS04235	CDS	hypothetical protein	Chromosome	843547	843753	+	207	340.197	291.432	437.398	346.629	363.107	373.243	232.44	265.655	232.44	437.398	331.3
ABUW_RS01590	CDS	50S ribosomal protein L19	Chromosome	345951	346319	+	369	197.302	208.613	531.049	330.084	445.042	408.374	193.743	335.182	193.743	531.049	331.2
ABUW_RS08605	CDS	hypothetical protein	Chromosome	1765164	1765379	-	216	244.773	188.466	422.588	425.598	476.271	445.735	198.936	243.06	188.466	476.271	330.7
ABUW_RS15160	CDS	trehalose-phosphatase	Chromosome	3142445	3143296	+	852	317.976	279.183	264.973	354.396	400.385	426.101	449.144	146.323	146.323	449.144	329.8
ABUW_RS08705	CDS	hypothetical protein	Chromosome	1783706	1784032	+	327	406.491	367.228	342.046	344.836	330.621	410.107	271.87	161.531	161.531	410.107	329.3
ABUW_RS02045	CDS	50S ribosomal protein L14	Chromosome	437279	437647	+	369	214.362	209.393	526.46	357.628	402.609	389.558	180.394	338.052	180.394	526.46	327.3
sRNA109	sRNA		Chromosome	3863970	3864099	+	130	26.2277	30.4387	18.1075	29.8671	86.7068	84.986	890.997	1442.13	18.1075	1442.13	326.2
ABUW_RS01505	CDS	bacterioferritin	Chromosome	330212	330676	-	465	162.378	174.644	339.602	434.029	430.094	591.182	278.651	186.725	162.378	591.182	324.7
ABUW_RS13055	CDS	cold-shock protein	Chromosome	2678666	2678881	-	216	428.728	376.312	404.89	297.738	384.282	381.506	185.126	134.626	134.626	428.728	324.2
ABUW_RS09650	CDS	XRE family transcriptional regulator	Chromosome	1989509	1989844	-	336	441.289	417.651	308.487	316.137	324.207	298.705	225.363	257.45	225.363	441.289	323.7
ABUW_RS01480	CDS	LemA family protein	Chromosome	325229	325819	+	591	377.733	343.43	315.777	364.998	392.632	378.608	250.49	156.92	156.92	392.632	322.6
ABUW_RS16680	CDS	50S ribosomal protein L33	Chromosome	3476470	3476625	+	156	110.134	137.472	252.329	265.229	500.945	580.908	272.748	438.059	110.134	580.908	319.7
ABUW_RS07825	CDS	rRNA pseudouridine synthase	Chromosome	1597969	1598673	+	705	343.148	330.349	427.179	395.869	309.114	351.982	258.235	106.594	106.594	427.179	315.3
ABUW_RS12310	CDS	phenylacetate-CoA oxygenase subunit PaaJ	Chromosome	2523715	2524215	-	501	193.915	283.723	415.61	334.508	478.817	500.64	303.812	9.79166	9.79166	500.64	315.1
ABUW_RS01670	CDS	hypothetical protein	Chromosome	361932	362507	-	576	289.591	287.418	298.946	364.058	348.288	357.563	388.151	180.922	180.922	388.151	314.4
ABUW_RS18015	CDS	DUF2726 domain-containing protein	Chromosome	3759685	3760185	-	501	464.548	451.271	286.112	310.166	358.678	357.945	179.676	102.429	102.429	464.548	313.9
ABUW_RS05245	CDS	peptidylprolyl isomerase	Chromosome	1079141	1079623	-	483	177.978	172.045	279.285	279.752	388.187	425.912	451.75	328.106	172.045	451.75	312.9
ABUW_RS17065	CDS	hypothetical protein	Chromosome	3554710	3555054	-	345	70.2498	78.7933	337.735	482.453	492.085	624.352	268.219	148.143	70.2498	624.352	312.8
ABUW_RS00345	CDS	fumarylacetoacetase	Chromosome	73767	75074	-	1308	627.73	640.408	266.18	180.395	354.217	262.954	133.872	24.697	24.697	640.408	311.3
sRNA81	sRNA		Chromosome	1963085	1963253	+	169	273.456	301.614	331.597	248.276	533.848	476.547	167.629	153.295	153.295	533.848	310.8
ABUW_RS06430	CDS	hypothetical protein	Chromosome	1331986	1332630	+	645	332.138	346.1	328.899	305.683	352.67	348.05	251.802	219.631	219.631	352.67	310.6
ABUW_RS17715	CDS	D-alanyl-D-alanine endopeptidase PBP7/8	Chromosome	3697511	3698518	-	1008	328.794	350.464	277.721	296.514	421.523	412.973	235.126	159.516	159.516	421.523	310.3
ABUW_RS16640	CDS	peptide-methionine (S)-S-oxide reductase MsrA	Chromosome	3470064	3470585	+	522	354.781	351.27	343.596	406.014	283.044	274.467	262.442	186.365	186.365	406.014	307.7
ABUW_RS02105	CDS	30S ribosomal protein S13	Chromosome	442897	443253	+	357	180.574	201.39	460.701	327.256	383.211	449.428	141.384	293.167	141.384	460.701	304.6
ABUW_RS16815	CDS	DUF1311 domain-containing protein	Chromosome	3504724	3505092	-	369	429.585	489.352	371.809	332.022	296.281	278.464	125.454	99.983	99.983	489.352	302.9
ABUW_RS04860	CDS	hypothetical protein	Chromosome	1003976	1004164	+	189	332.455	337.254	249.878	348.572	326.189	311.017	303.083	207.828	207.828	348.572	302
ABUW_RS12330	CDS	phenylacetic acid degradation bifunctional protein PaaZ	Chromosome	2526527	2528629	+	2103	186.201	285.783	298.727	351.187	505.582	499.131	266.355	22.6383	22.6383	505.582	302
ABUW_RS14870	CDS	hypothetical protein	Chromosome	3091087	3092412	-	1326	344.309	332.715	334.196	341.596	323.483	332.892	276.265	127.881	127.881	344.309	301.7
ABUW_RS07115	tRNA	tRNA-Leu	Chromosome	1450439	1450523	+	85	210.463	166.127	429.442	251.235	491.912	689.915	73.663	97.5785	73.663	689.915	301.3
ABUW_RS14395	CDS	hypothetical protein	Chromosome	2978751	2978951	+	201	163.831	137.741	298.846	294.241	380.116	310.287	583.809	238.298	137.741	583.809	300.9
ABUW_RS04160	CDS	50S ribosomal protein L21	Chromosome	829662	829973	+	312	204.348	174.984	497.195	346.87	393.162	362.941	150.075	266.947	150.075	497.195	299.6
ABUW_RS15450	CDS	response regulator	Chromosome	3208842	3209558	-	717	322.315	310.486	347.56	299.112	359.184	328.641	277.004	151.751	151.751	359.184	299.5
ABUW_RS02720	CDS	hypothetical protein	Chromosome	556350	556631	+	282	385.806	408.781	395.308	299.966	309.141	270.382	163.925	162.433	162.433	408.781	299.5
ABUW_RS17510	tRNA	tRNA-Trp	Chromosome	3659202	3659277	-	76	309.09	286.232	295.723	263.035	373.633	346.006	282.735	228.504	228.504	373.633	298.1
ABUW_RS07555	CDS	30S ribosomal protein S6	Chromosome	1533487	1533870	-	384	126	116.683	502.588	345.129	423.133	464.647	97.8052	307.851	97.8052	502.588	298
ABUW_RS00975	CDS	single-stranded DNA-binding protein	Chromosome	222145	222726	+	582	305.018	337.122	331.296	315.216	395.141	348.423	155.893	175.99	155.893	395.141	295.5
ABUW_RS04835	CDS	DUF3106 domain-containing protein	Chromosome	1000526	1000915	-	390	359.088	356.423	282.763	309.089	310.985	376.898	211.448	151.131	151.131	376.898	294.7
ABUW_RS12660	CDS	LamB/YcsF family protein	Chromosome	2599973	2600737	-	765	314.816	332.587	333.432	282.144	356.406	299.085	225.346	213.999	213.999	356.406	294.7
ABUW_RS18190	CDS	F0F1 ATP synthase subunit C	Chromosome	3794371	3794616	-	246	151.352	247.08	418.298	345.794	310.688	354.217	208.761	318.151	151.352	418.298	294.3
ABUW_RS20000	CDS	hypothetical protein	Chromosome	3863649	3863783	-	135	502.119	476.818	91.4127	168.559	336.374	270.339	210.496	293.041	91.4127	502.119	293.6
ABUW_RS12805	CDS	universal stress protein	Chromosome	2637592	2638434	-	843	302.916	284.34	282.471	289.07	369.013	351.805	311.876	156.632	156.632	369.013	293.5
sRNA1	sRNA		Chromosome	92960	93224	+	265	268.412	274.313	337.091	237.922	435.324	372.687	246.604	173.13	173.13	435.324	293.2
ABUW_RS07565	CDS	cytochrome o ubiquinol oxidase subunit IV	Chromosome	1534944	1535273	-	330	222.118	287.663	332.231	250.907	344.939	376.105	323.334	189.611	189.611	376.105	290.9
ABUW_RS07485	CDS	DNA-binding transcriptional regulator Fis	Chromosome	1519763	1520032	-	270	242.012	232.458	346.789	269.088	319.675	403.326	280.553	224.767	224.767	403.326	289.8
ABUW_RS05710	CDS	siderophore-interacting protein	Chromosome	1194101	1194961	-	861	1161.48	1127.4	5.31155	4.16052	4.89904	3.64205	3.5471	4.88938	3.5471	1161.48	289.4
ABUW_RS13105	CDS	hypothetical protein	Chromosome	2684897	2685121	-	225	237.147	247.436	355.711	367.463	330.757	356.757	249.262	152.158	152.158	367.463	287.1
ABUW_RS03460	CDS	hypothetical protein	Chromosome	708354	708557	+	204	271.399	264.078	388.744	317.255	337.954	349.914	154.243	193.924	154.243	388.744	284.7
ABUW_RS15175	CDS	bacterioferritin	Chromosome	3146270	3146734	-	465	93.7033	114.313	257.364	426.623	434.553	596.904	195.706	154.268	93.7033	596.904	284.2
ABUW_RS13900	CDS	cell division protein ZapA	Chromosome	2870334	2870618	+	285	281.712	282.785	253.863	254.145	323.747	316.015	301.68	212.801	212.801	323.747	278.3
ABUW_RS12890	CDS	hypothetical protein	Chromosome	2652871	2653461	-	591	357.753	378.664	259.114	261.773	302.975	315.376	192.544	146.814	146.814	378.664	276.9
ABUW_RS10650	CDS	hypothetical protein	Chromosome	2176421	2176723	+	303	284.389	274.427	253.113	280.307	306.796	346.353	308.577	160.047	160.047	346.353	276.8
ABUW_RS04240	CDS	YecA family protein	Chromosome	843829	844353	+	525	249.854	283.264	425.774	312.164	258.553	278.594	169.617	227.649	169.617	425.774	275.7
ABUW_RS01325	CDS	hypothetical protein	Chromosome	290441	290779	-	339	264.05	299.441	308.785	279.546	294.528	291.932	232.942	228.716	228.716	308.785	275
ABUW_RS07580	CDS	ubiquinol oxidase subunit II	Chromosome	1537893	1538945	-	1053	230.303	254.365	370.854	283.779	317.124	348.032	211.735	177.909	177.909	370.854	274.3
sRNA86	sRNA		Chromosome	2875816	2875955	+	140	223.248	223.582	236.772	240.073	366.763	348.378	419.483	122.409	122.409	419.483	272.6
ABUW_RS04260	CDS	succinate dehydrogenase%2C cytochrome b556 subunit	Chromosome	848313	848705	+	393	141.987	155.598	375.216	318.047	319.213	363.608	250.946	252.96	141.987	375.216	272.2
ABUW_RS19610	CDS	BrnA antitoxin family protein	Plasmid	3036	3350	+	315	307.855	303.423	335.447	295.579	291.827	337.543	188.035	115.545	115.545	337.543	271.9
ABUW_RS02095	CDS	preprotein translocase subunit SecY	Chromosome	441300	442652	+	1353	194.659	227.3	435.438	267.448	346.633	337.261	127.474	225.773	127.474	435.438	270.2
ABUW_RS16860	CDS	RNA pyrophosphohydrolase	Chromosome	3511928	3512413	+	486	338.482	311.547	319.438	280.028	284.179	299.203	179.974	141.732	141.732	338.482	269.3
ABUW_RS19270	CDS	trimethoprim-resistant dihydrofolate reductase DfrA7	Plasmid	29576	30049	-	474	246.034	275.193	231.476	221.51	302.889	268.782	329.778	272.614	221.51	329.778	268.5
ABUW_RS09700	CDS	hypothetical protein	Chromosome	1996037	1996243	+	207	325.544	311.842	356.617	265.155	295.703	286.94	157.666	147.12	147.12	356.617	268.3
ABUW_RS02480	CDS	OmpA family protein	Chromosome	515627	516106	-	480	179.105	177.556	203.407	238.701	400.02	384.11	313.193	237.735	177.556	400.02	266.7
ABUW_RS19605	CDS	BrnT family toxin	Plasmid	2762	3049	+	288	329.746	305.156	335.292	291.067	282.627	283.072	165.318	124.231	124.231	335.292	264.6
ABUW_RS13140	CDS	heavy metal-associated domain protein	Chromosome	2691519	2691713	+	195	675.107	771.699	112.066	91.9439	81.6882	80.178	154.569	133.122	80.178	771.699	262.5
ABUW_RS19615	CDS	TonB-dependent receptor	Plasmid	3478	5889	+	2412	407.431	381.824	253.585	196.552	261.351	226.47	182.697	189.122	182.697	407.431	262.4
ABUW_RS07835	CDS	type II toxin-antitoxin system RelB/DinJ family antitoxin	Chromosome	1599208	1599516	-	309	287.417	237.571	263.559	252.593	343.818	377.289	168.501	165.738	165.738	377.289	262.1
ABUW_RS04045	CDS	porin	Chromosome	802004	803308	+	1305	253.241	264.336	284.481	269.464	397.521	324.185	119.173	179.065	119.173	397.521	261.4
ABUW_RS16730	CDS	hypothetical protein	Chromosome	3486500	3486949	-	450	357.048	393.159	260.412	272.886	211.471	197.412	230.544	163.444	163.444	393.159	260.8
ABUW_RS04445	tRNA	tRNA-Cys	Chromosome	901178	901251	-	74	255.51	277.411	331.193	246.021	329.698	288.07	172.702	183.574	172.702	331.193	260.5
ABUW_RS19580	CDS	hypothetical protein	Plasmid	82570	82821	-	252	254.174	325.555	185.78	228.944	240.054	282.409	333.388	218.148	185.78	333.388	258.6
ABUW_RS04655	CDS	Tim44 domain-containing protein	Chromosome	956657	957634	-	978	285.937	279.965	241.919	259.443	352.342	319.871	189.43	131.865	131.865	352.342	257.6
ABUW_RS19420	CDS	APH(3')-VI family aminoglycoside O-phosphotransferase	Plasmid	53507	54286	+	780	210.143	236.926	231.105	183.387	268.65	324.415	274.538	324.116	183.387	324.415	256.7
ABUW_RS12970	CDS	hypothetical protein	Chromosome	2665673	2666017	-	345	250.174	201.156	364.581	325.433	292.476	316.657	182.631	118.602	118.602	364.581	256.5
ABUW_RS15675	CDS	hypothetical protein	Chromosome	3258406	3258801	-	396	280.779	297.053	227.474	206.16	344.198	359.014	189.033	145.032	145.032	359.014	256.1
ABUW_RS02120	CDS	DNA-directed RNA polymerase subunit alpha	Chromosome	444316	445323	+	1008	157.984	181.715	461.554	268.966	329.039	325.673	112.559	203.033	112.559	461.554	255.1
ABUW_RS12665	CDS	divalent metal cation transporter	Chromosome	2600772	2602004	-	1233	274.949	298.43	298.763	258.769	282.553	248.353	179.249	197.703	179.249	298.763	254.8
ABUW_RS16845	CDS	DUF2061 domain-containing protein	Chromosome	3509864	3510112	+	249	969.488	953.207	14.348	17.1381	21.7134	19.0812	23.8931	16.9761	14.348	969.488	254.5
ABUW_RS11850	CDS	glucose 1-dehydrogenase	Chromosome	2423144	2424022	+	879	242.443	194.984	217.342	294.613	311.637	288.699	343.486	134.601	134.601	343.486	253.5
ABUW_RS08380	CDS	SDR family NAD(P)-dependent oxidoreductase	Chromosome	1718751	1719758	+	1008	292.326	277.245	277.785	296.883	285.61	301.785	189.108	97.6039	97.6039	301.785	252.3
ABUW_RS05155	CDS	glyceraldehyde-3-phosphate dehydrogenase	Chromosome	1058748	1060205	+	1458	170.987	173.66	380.002	292.935	309.827	344.834	128.211	210.599	128.211	380.002	251.4
ABUW_RS08045	CDS	hypothetical protein	Chromosome	1645128	1645379	+	252	275.23	254.11	336.256	312.184	224.392	180.899	250.161	166.574	166.574	336.256	250
ABUW_RS10185	CDS	CoA transferase subunit B	Chromosome	2079357	2079998	+	642	194.135	222.818	313.501	289.904	403.409	355.143	133.446	76.3375	76.3375	403.409	248.6
ABUW_RS11470	CDS	dicarboxylate/amino acid:cation symporter	Chromosome	2340767	2342074	+	1308	341.617	338.906	249.831	237.476	204.616	237.222	123.252	249.96	123.252	341.617	247.9
ABUW_RS03440	CDS	hypothetical protein	Chromosome	702919	703494	-	576	267.131	288.15	243.201	228.072	310.899	282.038	165.061	182.685	165.061	310.899	245.9
ABUW_RS09210	CDS	type 1 glutamine amidotransferase domain-containing protein	Chromosome	1892175	1892867	+	693	306.194	289.326	267.087	311.344	262.51	234.961	218.826	76.4699	76.4699	311.344	245.8
ABUW_RS16950	CDS	DMT family transporter	Chromosome	3533892	3534353	+	462	263.75	234.792	264.297	296.527	319.551	315.363	185.876	84.0945	84.0945	319.551	245.5
sRNA75	sRNA		Chromosome	2686559	2686770	-	212	202.082	456.936	135.846	236.362	271.148	534.528	68.7508	53.4966	53.4966	534.528	244.9
ABUW_RS17500	CDS	transcription termination/antitermination protein NusG	Chromosome	3658145	3658678	-	534	133.505	135.929	481.069	292.642	251.789	280.649	123.721	258.575	123.721	481.069	244.7
ABUW_RS04405	CDS	23S rRNA (uridine(2552)-2'-O)-methyltransferase RlmE	Chromosome	894403	895053	+	651	321.062	357.618	286.605	240.047	220.279	205.103	171.553	147.61	147.61	357.618	243.7
ABUW_RS00750	CDS	cell division protein FtsZ	Chromosome	166438	167613	+	1176	245.752	251.861	233.324	233.537	339.872	287.595	183.208	168.174	168.174	339.872	242.9
ABUW_RS02070	CDS	50S ribosomal protein L6	Chromosome	439262	439795	+	534	152.494	186.571	465.454	278.527	298.723	259.508	104.893	195.823	104.893	465.454	242.7
ABUW_RS06035	CDS	30S ribosomal protein S2	Chromosome	1278330	1279082	+	753	120.669	115.442	413.091	281.3	365.791	344.234	101.738	187.907	101.738	413.091	241.3
ABUW_RS03285	CDS	toxin	Chromosome	673231	673680	+	450	289.955	275.512	245.931	263.937	300.469	258.833	157.993	128.982	128.982	300.469	240.2
ABUW_RS04975	CDS	2%2C3%2C4%2C5-tetrahydropyridine-2%2C6-dicarboxylate N-succinyltransferase	Chromosome	1025500	1026321	-	822	217.147	221.578	293.909	257.329	269.619	272.172	176.454	204.975	176.454	293.909	239.1
ABUW_RS18640	CDS	UDP-N-acetylglucosamine 2-epimerase (non-hydrolyzing)	Chromosome	3895617	3896747	-	1131	180.515	188.291	336.743	268.481	306.739	269.284	168.707	177.907	168.707	336.743	237.1
ABUW_RS08715	CDS	nitroreductase family protein	Chromosome	1785435	1786031	+	597	255.237	269.524	221.335	248.299	227.642	284.172	235.733	141.61	141.61	284.172	235.4
ABUW_RS08580	CDS	DUF159 family protein	Chromosome	1758355	1758993	-	639	255.208	231.775	214.014	272.416	280.054	250.206	261.027	116.19	116.19	280.054	235.1
ABUW_RS18820	CDS	NAD(P)H-dependent oxidoreductase	Chromosome	3933639	3934181	+	543	218.616	197.277	210.826	256.887	259.868	270.327	313.485	152.97	152.97	313.485	235
ABUW_RS00340	CDS	maleylacetoacetate isomerase	Chromosome	73148	73780	-	633	479.612	477.834	178.531	132.685	270.28	218.241	103.619	16.278	16.278	479.612	234.6
ABUW_RS10440	CDS	YbaB/EbfC family nucleoid-associated protein	Chromosome	2133222	2133551	-	330	205.949	193.114	273.318	183.135	238.063	235.776	269.382	277.874	183.135	277.874	234.6
ABUW_RS19275	CDS	aminoglycoside N-acetyltransferase AAC(6')-Ib3	Plasmid	30131	30685	-	555	245.205	292.792	264.677	247.12	281.088	252.965	146.554	142.327	142.327	292.792	234.1
ABUW_RS05145	CDS	membrane protein	Chromosome	1056888	1057475	+	588	270.44	251.024	158.422	219.063	289.459	309.056	229.167	105.664	105.664	309.056	229
ABUW_RS07880	CDS	peptidyl-prolyl cis-trans isomerase	Chromosome	1607409	1607918	-	510	163.65	158.381	279.365	237.223	258.28	300.041	211.749	222.276	158.381	300.041	228.9
sRNA85	sRNA		Chromosome	2872870	2872926	-	57	215.188	158.812	122.993	131.28	482.425	434.668	184.073	101.684	101.684	482.425	228.9
ABUW_RS16430	CDS	nucleoside-diphosphate kinase	Chromosome	3420637	3421068	-	432	146.662	152.71	268.917	247.874	264.915	311.88	228.152	207.162	146.662	311.88	228.5
ABUW_RS11495	CDS	hypothetical protein	Chromosome	2349370	2350311	+	942	225.257	217.291	230.002	241.884	293.669	280.272	179.134	160.52	160.52	293.669	228.5
sRNA7	sRNA		Chromosome	233514	233633	-	120	215.375	259.45	166.392	270.018	313.556	235.08	182.805	177.135	166.392	313.556	227.5
ABUW_RS12305	CDS	phenylacetate-CoA oxygenase/reductase subunit PaaK	Chromosome	2522630	2523691	-	1062	127.734	189.044	274.205	241.571	349.155	312.012	310.159	8.60357	8.60357	349.155	226.6
ABUW_RS01045	tRNA	tRNA-Thr	Chromosome	237120	237195	-	76	114.391	109.154	144.486	178.414	397.601	410.022	201.429	255.973	109.154	410.022	226.4
ABUW_RS18650	CDS	membrane protein	Chromosome	3898391	3899491	+	1101	206.233	179.562	288.25	266.254	295.208	275.35	166.632	133.17	133.17	295.208	226.3
ABUW_RS10790	CDS	hypothetical protein	Chromosome	2204612	2204980	+	369	259.443	247.824	248.324	249.782	272.368	265.605	123.348	143.696	123.348	272.368	226.3
ABUW_RS08140	CDS	transaldolase	Chromosome	1663430	1664419	-	990	249.872	234.139	241.436	257.634	263.829	255.472	193.586	109.865	109.865	263.829	225.7
ABUW_RS05235	CDS	hypothetical protein	Chromosome	1076659	1077399	-	741	300.572	291.222	272.577	233.181	258.364	225.409	121.253	91.2606	91.2606	300.572	224.2
ABUW_RS18585	CDS	UDP-glucose/GDP-mannose dehydrogenase family protein	Chromosome	3882717	3883979	-	1263	268.032	250.188	257.63	251.424	230.692	223.499	180.872	122.673	122.673	268.032	223.1
ABUW_RS04705	CDS	electron transfer flavoprotein subunit alpha	Chromosome	967125	968057	+	933	221.632	242.014	221.503	203.136	243.226	274.135	219.257	153.211	153.211	274.135	222.3
ABUW_RS10180	CDS	CoA transferase subunit A	Chromosome	2078651	2079355	+	705	173.479	154.937	346.588	336.114	293.794	289.656	112.624	64.4948	64.4948	346.588	221.5
ABUW_RS04700	CDS	electron transfer flavoprotein subunit beta/FixA family protein	Chromosome	966358	967107	+	750	239.42	239.35	240.99	210.781	214.439	237.257	217.79	169.969	169.969	240.99	221.2
ABUW_RS07110	tRNA	tRNA-Trp	Chromosome	1450338	1450411	+	74	136.332	124.681	277.626	145.956	464.912	421.447	90.8997	105.016	90.8997	464.912	220.9
ABUW_RS04365	CDS	universal stress protein	Chromosome	886151	886588	-	438	235.691	271.32	279.906	248.664	189.657	183.598	224.914	122.796	122.796	279.906	219.6
ABUW_RS06635	CDS	DUF1315 family protein	Chromosome	1373440	1373712	+	273	207.751	218.278	250.925	194.183	198.66	209.193	246.956	230.989	194.183	250.925	219.6
ABUW_RS01190	CDS	membrane protein	Chromosome	260358	260753	+	396	262.813	285.657	228.624	229.139	313.646	294.128	86.9218	54.878	54.878	313.646	219.5
ABUW_RS17485	CDS	50S ribosomal protein L10	Chromosome	3656083	3656589	-	507	144.064	182.31	351.156	219.244	264.662	319.197	102.771	170.669	102.771	351.156	219.3
ABUW_RS17115	CDS	polyribonucleotide nucleotidyltransferase	Chromosome	3566252	3568345	-	2094	250.845	227.212	242.578	239.185	332.148	253.798	89.3122	112.51	89.3122	332.148	218.4
ABUW_RS16925	tRNA	tRNA-Lys	Chromosome	3530566	3530641	+	76	109.924	97.7013	161.787	164.337	453.612	470.538	116.954	164.923	97.7013	470.538	217.5
ABUW_RS02530	CDS	TIGR01244 family phosphatase	Chromosome	526947	527282	-	336	237.327	245.083	199.963	231.991	221.258	219.348	238.964	143.158	143.158	245.083	217.1
ABUW_RS07570	CDS	cytochrome o ubiquinol oxidase subunit III	Chromosome	1535273	1535893	-	621	192.845	222.256	242.455	199.35	251.422	300.059	183.366	140.556	140.556	300.059	216.5
ABUW_RS08675	CDS	Grx4 family monothiol glutaredoxin	Chromosome	1779588	1779929	-	342	178.978	153.292	199.606	235.285	282.671	314.618	186.345	178.585	153.292	314.618	216.2
ABUW_RS07545	CDS	50S ribosomal protein L9	Chromosome	1532793	1533239	-	447	81.9239	94.6955	240.249	215.931	382.283	403.879	90.0203	220.158	81.9239	403.879	216.1
ABUW_RS13315	CDS	M48 family peptidase	Chromosome	2731856	2732641	-	786	248.632	256.456	227.937	223.303	251.79	228.688	157.163	123.78	123.78	256.456	214.7
ABUW_RS12290	CDS	3-hydroxyacyl-CoA dehydrogenase	Chromosome	2519516	2521054	-	1539	133.935	174.192	220.009	214.36	360.114	345.114	261.409	7.10245	7.10245	360.114	214.5
ABUW_RS17105	CDS	MerR family transcriptional regulator	Chromosome	3564335	3564664	+	330	272.951	261.165	199.828	198.781	237.182	253.936	198.727	90.0051	90.0051	272.951	214.1
ABUW_RS08405	CDS	D-amino acid dehydrogenase	Chromosome	1723556	1724800	+	1245	291.137	277.446	161.599	188.606	278.206	259.225	134.606	105.255	105.255	291.137	212
ABUW_RS12420	CDS	epoxyqueuosine reductase QueH	Chromosome	2546814	2547473	+	660	183.977	188.519	318.78	271.698	290.101	272.346	121.572	48.3751	48.3751	318.78	211.9
ABUW_RS19430	CDS	hypothetical protein	Plasmid	55440	55664	-	225	240.886	303.172	166.88	157.045	234.725	166.849	173.318	249.935	157.045	303.172	211.6
ABUW_RS19590	CDS	replication initiation protein	Plasmid	1	951	+	951	312.144	294.623	269.513	204.689	188.386	190.835	106.765	125.051	106.765	312.144	211.5
ABUW_RS04840	CDS	hypothetical protein	Chromosome	1000905	1001225	-	321	247.405	287.781	189.585	193.794	206.262	254.642	200.105	111.312	111.312	287.781	211.4
ABUW_RS05400	CDS	ferredoxin reductase	Chromosome	1121708	1122778	+	1071	504.864	541.085	119.221	115.797	148.449	145.462	88.5475	26.5301	26.5301	541.085	211.2
ABUW_RS13360	CDS	hypothetical protein	Chromosome	2742498	2742887	-	390	89.8856	94.0631	406.67	263.718	243.359	288.014	120.27	182.516	89.8856	406.67	211.1
ABUW_RS03100	CDS	hypothetical protein	Chromosome	633178	633621	+	444	180.845	159.35	106.251	201.863	365.88	308.858	217.153	148.549	106.251	365.88	211.1
sRNA24	sRNA		Chromosome	945895	946067	+	173	183.82	219.635	174.515	130.283	422.296	321.619	123.385	108.353	108.353	422.296	210.5
ABUW_RS00115	CDS	methionine/alanine import family NSS transporter small subunit	Chromosome	27176	27319	+	144	289.463	339.378	171.221	169.502	172.613	162.158	179.362	196.207	162.158	339.378	210
ABUW_RS18655	CDS	low molecular weight phosphotyrosine protein phosphatase	Chromosome	3899496	3899924	+	429	183.281	172.944	246.92	240.613	281.84	274.043	151.132	128.606	128.606	281.84	209.9
ABUW_RS03110	CDS	hemolysin III	Chromosome	635133	635774	-	642	385.339	402.439	159.233	152.273	168.189	171.478	145.475	87.9642	87.9642	402.439	209
ABUW_RS11845	CDS	hypothetical protein	Chromosome	2422589	2423002	+	414	222.579	169.134	190.409	249.098	243.293	223.943	291.68	76.4099	76.4099	291.68	208.3
ABUW_RS07120	tRNA	tRNA-Trp	Chromosome	1450589	1450662	+	74	117.682	83.4222	463.895	224.416	273.221	437.626	24.5555	39.6001	24.5555	463.895	208.1
ABUW_RS01995	CDS	50S ribosomal protein L3	Chromosome	432529	433167	+	639	83.1559	150.811	427.004	280.081	227.984	257.761	55.5458	180.217	55.5458	427.004	207.8
ABUW_RS01690	CDS	hypothetical protein	Chromosome	365274	365837	+	564	222.986	230.662	182.335	246.597	241.018	269.742	169.446	98.4971	98.4971	269.742	207.7
ABUW_RS08900	CDS	cell division protein FtsB	Chromosome	1825835	1826224	+	390	254.045	251.253	261.432	225.329	169.836	222.698	143.089	125.774	125.774	261.432	206.7
ABUW_RS01580	CDS	ribosome maturation factor RimM	Chromosome	344409	344957	+	549	99.947	116.958	574.091	254.835	201.669	202.454	52.3395	146.291	52.3395	574.091	206.1
ABUW_RS14895	CDS	NAD+ synthase	Chromosome	3096476	3098101	+	1626	209.838	204.962	238.706	225.158	222.027	265.138	167.852	97.9258	97.9258	265.138	204
ABUW_RS10070	CDS	Fur family transcriptional regulator	Chromosome	2056008	2056409	-	402	771.714	698.397	24.699	21.8887	33.6635	29.4529	29.1905	19.7291	19.7291	771.714	203.6
ABUW_RS18470	CDS	polyketide cyclase	Chromosome	3856633	3857010	-	378	224.702	219.818	182.615	224.882	200.433	209.171	211.341	153.276	153.276	224.882	203.3
ABUW_RS17245	tRNA	tRNA-Met	Chromosome	3604014	3604090	-	77	173.288	189.213	344.112	253.764	209.725	257.924	73.142	121.862	73.142	344.112	202.9
ABUW_RS03970	CDS	hypothetical protein	Chromosome	789307	789573	-	267	234.007	248.736	192.567	176.328	205.858	196.882	206.506	153.071	153.071	248.736	201.7
sRNA94	sRNA		Chromosome	3389992	3390177	-	186	173.67	190.606	205.458	137.464	342.286	287.935	140.773	118.859	118.859	342.286	199.6
ABUW_RS00010	CDS	DNA polymerase III subunit beta	Chromosome	1590	2738	+	1149	186.712	174.899	249.396	219.341	242.37	250.085	128.289	132.621	128.289	250.085	198
ABUW_RS00350	CDS	amino acid permease	Chromosome	75433	76821	+	1389	343.166	399.435	208.941	145.509	213.211	162.47	72.8501	36.7926	36.7926	399.435	197.8
ABUW_RS04515	CDS	MBL fold metallo-hydrolase	Chromosome	925826	926788	+	963	190.871	204.126	166.653	188.045	282.596	272.64	140.195	115.724	115.724	282.596	195.1
ABUW_RS02030	CDS	50S ribosomal protein L16	Chromosome	436322	436735	+	414	102.715	130.158	449.188	203.918	237.271	214.226	63.4575	153.999	63.4575	449.188	194.4
ABUW_RS05595	CDS	YbdD/YjiX family protein	Chromosome	1168988	1169290	+	303	227.346	201.484	175.128	152.561	272.793	233.683	158.524	133.373	133.373	272.793	194.4
ABUW_RS14880	CDS	protoporphyrinogen oxidase HemJ	Chromosome	3093957	3094409	+	453	234.582	251.857	219.552	183.974	200.616	218.605	135.429	104.666	104.666	251.857	193.7
ABUW_RS06670	CDS	hypothetical protein	Chromosome	1382851	1383234	+	384	200.396	210.402	199.138	218.942	223.543	204.204	183.395	105.994	105.994	223.543	193.3
ABUW_RS13200	CDS	KTSC domain-containing protein	Chromosome	2707433	2707648	+	216	213.168	206.072	149.157	200.041	199.378	174.828	270.62	129.024	129.024	270.62	192.8
ABUW_RS02560	CDS	sulfurtransferase	Chromosome	530383	530697	+	315	252.469	275.791	190.753	202.045	165.836	154.131	149.653	139.502	139.502	275.791	191.3
sRNA63	sRNA		Chromosome	2535698	2535842	-	145	321.364	334.267	132.882	167.918	140.55	132.729	206.85	89.0061	89.0061	334.267	190.7
ABUW_RS16285	CDS	TetR/AcrR family transcriptional regulator	Chromosome	3388369	3388941	+	573	243.62	239.46	192.165	173.117	229.15	248.811	102.463	95.283	95.283	248.811	190.5
ABUW_RS17535	tRNA	tRNA-Thr	Chromosome	3661033	3661108	-	76	139.056	108.273	312.687	217.007	276.57	271.153	63.302	134.043	63.302	312.687	190.3
ABUW_RS17420	CDS	hypothetical protein	Chromosome	3637127	3638266	+	1140	249.207	216.147	180.455	193.614	241.745	212.383	150.518	77.5861	77.5861	249.207	190.2
ABUW_RS08515	CDS	recombinase RecA	Chromosome	1745948	1746997	-	1050	208.287	230.586	226.344	215.82	193.072	181.729	124.935	137.683	124.935	230.586	189.8
ABUW_RS10220	CDS	aspartate ammonia-lyase	Chromosome	2086545	2087963	+	1419	326.242	348.411	124.815	149.82	126.5	164.481	141.922	136.392	124.815	348.411	189.8
ABUW_RS05330	CDS	DUF962 domain-containing protein	Chromosome	1101136	1101513	+	378	204.28	196.206	209.697	204.592	211.063	253.935	143.23	94.904	94.904	253.935	189.7
ABUW_RS12285	CDS	3-oxoadipyl-CoA thiolase	Chromosome	2518295	2519503	-	1209	130.455	175.606	218.684	215.147	293.281	253.362	215.425	9.11974	9.11974	293.281	188.9
ABUW_RS02700	CDS	hypothetical protein	Chromosome	553705	553920	-	216	186.245	181.956	129.796	183.206	217.291	158.286	215.508	238.798	129.796	238.798	188.9
ABUW_RS06710	CDS	RNA polymerase sigma factor RpoH	Chromosome	1389336	1390202	-	867	188.682	186.926	185.084	191.37	232.364	227.533	182.863	115.372	115.372	232.364	188.8
ABUW_RS01765	CDS	hypothetical protein	Chromosome	382756	383175	-	420	210.104	177.59	197.356	219.638	213.964	217.546	176.146	97.1039	97.1039	219.638	188.7
ABUW_RS03155	CDS	porin	Chromosome	644875	646128	+	1254	232.184	233.589	195.819	168.78	221.669	210.044	140.051	102.749	102.749	233.589	188.1
ABUW_RS16990	CDS	GFA family protein	Chromosome	3541870	3542280	-	411	212.317	219.697	197.307	186.25	200.513	205.355	138.055	142.494	138.055	219.697	187.7
ABUW_RS14855	CDS	elongation factor G	Chromosome	3087565	3089703	-	2139	103.373	127.678	344.355	201.117	226.582	223.11	93.7099	180.447	93.7099	344.355	187.5
ABUW_RS02425	CDS	50S ribosomal protein L13	Chromosome	505559	505987	-	429	78.4112	88.5397	283.162	200.865	281.253	280.171	87.3035	200.561	78.4112	283.162	187.5
ABUW_RS14800	CDS	cell division topological specificity factor MinE	Chromosome	3076085	3076357	+	273	156.928	176.805	221.298	188.723	212.194	206.873	186.691	148.441	148.441	221.298	187.2
ABUW_RS07165	CDS	glycosyltransferase	Chromosome	1459304	1459948	+	645	186.253	160.173	188.266	181.71	208.377	211.598	260.881	91.4416	91.4416	260.881	186.1
ABUW_RS10020	CDS	uracil-DNA glycosylase family protein	Chromosome	2045222	2045809	-	588	230.113	186.825	217.708	213.554	227.83	251.729	104.605	54.2325	54.2325	251.729	185.8
ABUW_RS10695	CDS	hypothetical protein	Chromosome	2186693	2187340	+	648	188.83	167.284	184.544	197.871	228.526	230.356	176.764	111.081	111.081	230.356	185.7
ABUW_RS15090	CDS	3-oxoacyl-ACP reductase FabG	Chromosome	3130635	3131369	-	735	198.65	202.678	259.278	186.781	204.684	203.641	111.222	116.921	111.222	259.278	185.5
ABUW_RS13830	CDS	BON domain-containing protein	Chromosome	2859234	2859941	-	708	182.97	176.579	221.558	226.528	226.804	219.532	126.154	95.3189	95.3189	226.804	184.4
ABUW_RS12280	CDS	phenylacetate--CoA ligase	Chromosome	2516965	2518254	-	1290	137.018	183.685	221.555	217.186	274.149	221.041	197.044	21.1919	21.1919	274.149	184.1
ABUW_RS02080	CDS	30S ribosomal protein S5	Chromosome	440163	440660	+	498	117.177	164.685	337.191	205.573	216.615	202.91	77.9548	147.751	77.9548	337.191	183.7
ABUW_RS13250	CDS	OmpA family protein	Chromosome	2716760	2718175	-	1416	231.305	208.038	139.792	149.399	247.127	180.989	179.468	131.563	131.563	247.127	183.5
ABUW_RS14145	CDS	carbonic anhydrase	Chromosome	2922149	2922763	-	615	219.278	227.723	202.779	163.952	181.77	181.984	148.391	138.948	138.948	227.723	183.1
ABUW_RS19090	CDS	hypothetical protein	Plasmid	7570	7758	+	189	210.625	236.007	185.907	156.97	181.619	202.887	164.949	125.136	125.136	236.007	183
ABUW_RS08240	CDS	TetR/AcrR family transcriptional regulator	Chromosome	1689551	1690123	-	573	229.8	231.947	171.815	172.456	211.023	216.251	104.096	126.074	104.096	231.947	182.9
ABUW_RS07590	CDS	phosphoenolpyruvate synthase	Chromosome	1540082	1542460	-	2379	212.254	221.022	196.718	174.656	216.892	220.874	123.625	94.9707	94.9707	221.022	182.6
ABUW_RS11960	CDS	indolepyruvate ferredoxin oxidoreductase family protein	Chromosome	2446955	2450437	+	3483	280.121	249.902	169.009	171.795	233.565	190.411	76.559	88.2159	76.559	280.121	182.4
ABUW_RS13050	CDS	hypothetical protein	Chromosome	2678239	2678463	-	225	251.021	208.096	202.828	197.248	196.829	183.601	114.621	102.828	102.828	251.021	182.1
ABUW_RS15950	CDS	50S ribosomal protein L20	Chromosome	3317862	3318221	-	360	70.9308	93.8671	232.457	187.942	302.396	298.729	96.9063	171.625	70.9308	302.396	181.9
ABUW_RS13305	CDS	cAMP-activated global transcriptional regulator CRP	Chromosome	2729880	2730587	+	708	157.9	159.718	256.437	183.462	232.178	222.493	107.779	133.772	107.779	256.437	181.7
ABUW_RS17505	CDS	preprotein translocase subunit SecE	Chromosome	3658686	3659126	-	441	120.659	105.64	291.63	209.179	238.27	243.803	91.6049	151.961	91.6049	291.63	181.6
ABUW_RS01260	CDS	two-component system response regulator OmpR	Chromosome	270657	271421	-	765	214.842	203.858	173.86	181.2	206.553	208.971	161.828	97.1322	97.1322	214.842	181
ABUW_RS06040	CDS	elongation factor Ts	Chromosome	1279220	1280095	+	876	83.0765	78.1523	305.907	203.544	257.909	230.12	103.041	186.429	78.1523	305.907	181
ABUW_RS08535	CDS	hypothetical protein	Chromosome	1748882	1749118	+	237	255.967	284.431	185.873	193.728	162.497	140.011	116.208	107.561	107.561	284.431	180.8
ABUW_RS14740	CDS	bacteriohemerythrin	Chromosome	3063650	3064105	-	456	143.054	159.899	324.095	243.013	186.321	170.28	132.125	86.6796	86.6796	324.095	180.7
ABUW_RS04460	CDS	hypothetical protein	Chromosome	903183	903605	-	423	174.941	191.922	140.731	161.556	225.198	230.096	188.224	125.26	125.26	230.096	179.7
ABUW_RS15095	CDS	ACP S-malonyltransferase	Chromosome	3131366	3132352	-	987	204.556	178.479	247.531	206.516	203.145	193.412	87.3995	97.421	87.3995	247.531	177.3
ABUW_RS15040	CDS	50S ribosomal protein L25	Chromosome	3123116	3123412	+	297	85.4301	87.1541	278.009	162.058	243.004	208.286	156.567	191.949	85.4301	278.009	176.6
ABUW_RS18905	CDS	hypothetical protein	Chromosome	3950679	3951053	+	375	195.838	219.951	117.763	134.713	215.662	211.588	200.86	115.891	115.891	219.951	176.5
ABUW_RS12790	CDS	ferredoxin family protein	Chromosome	2635492	2635815	+	324	158.991	153.728	190.483	169.145	233.002	215.369	131.408	155.704	131.408	233.002	176
ABUW_RS11880	CDS	hypothetical protein	Chromosome	2429496	2429717	-	222	163.791	163.105	192.625	194.228	212.932	178.292	165.404	137.938	137.938	212.932	176
ABUW_RS06435	CDS	hypothetical protein	Chromosome	1332657	1333364	+	708	191.913	190.774	216.095	159.522	181.779	173.89	139.652	152.807	139.652	216.095	175.8
ABUW_RS02255	CDS	DUF3108 domain-containing protein	Chromosome	471147	471860	-	714	176.988	157.607	192.8	205.709	231.729	246.833	121.806	72.3927	72.3927	246.833	175.7
ABUW_RS06475	CDS	DUF4760 domain-containing protein	Chromosome	1339552	1340073	-	522	223.764	216.706	176.928	171.895	184.839	145.425	132.563	151.142	132.563	223.764	175.4
[truncated: 3,602 more rows]
